# Supplementary material for: Coupling of Cell Surface Biotinylation and SILAC-Based Quantitative Proteomics Identified Myoferlin as a Potential Therapeutic Target for Nasopharyngeal Carcinoma Metastasis
Source: Front Cell Dev Biol. 2021 Jun 9;9:621810. doi: 10.3389/fcell.2021.621810 (PMC8219959; doi:10.3389/fcell.2021.621810)
Supplement: Supplementary file 1 [file Table_1.XLSX]

## Sheet: proteinGroups
No	Protein IDs	Majority protein IDs	Protein names	Gene names	Fasta headers	Number of proteins	Peptides	Razor + unique peptides	Unique peptides	Peptides exp11	Peptides exp12	Peptides exp21	Peptides exp22	Peptides exp23	Peptides exp31	Peptides exp32	Unique peptides exp11	Unique peptides exp12	Unique peptides exp21	Unique peptides exp22	Unique peptides exp23	Unique peptides exp31	Unique peptides exp32	Q-value	Score	Ratio H/L	Ratio H/L normalized	Ratio H/L variability [%]	Ratio H/L exp11	Ratio H/L normalized exp11	Ratio H/L variability [%] exp11	Ratio H/L count exp11	Ratio H/L iso-count exp11	Ratio H/L type exp11	Ratio H/L exp12	Ratio H/L normalized exp12	Ratio H/L variability [%] exp12	Ratio H/L count exp12	Ratio H/L iso-count exp12	Ratio H/L type exp12	Ratio H/L exp21	Ratio H/L normalized exp21	Ratio H/L variability [%] exp21	Ratio H/L count exp21	Ratio H/L iso-count exp21	Ratio H/L type exp21	Ratio H/L exp22	Ratio H/L normalized exp22	Ratio H/L variability [%] exp22
1	A0A024QZP7;P06493;E5RIU6;A0A087WZZ9;P06493-2;K7ELV5;G3V317;F8VXD2;F8VYH9;F8VZZ0;F8VTV8;F8VWX7;F8VZ51;H0YAZ9;Q9BVE2;E7EUK8;E5RGN0;A0A087X209;A0A087WZU2;F5H6Z0;J3QSD7;P11802-2;Q00535-2;Q00535;P11802;Q00534;Q96Q40-2;Q96Q40-4;Q96Q40-3;O94921-3;Q96Q40-5;Q96Q40;O94921-2;O94921;Q07002;Q07002-2;Q00536;Q00536-3;Q07002-3;Q00537-2;Q00537;Q00536-2;Q9NYV4-3;Q14004-2;Q9NYV4-2;Q9NYV4;Q14004	A0A024QZP7;P06493;E5RIU6;A0A087WZZ9;P06493-2	Cyclin-dependent kinase 1	CDC2;CDK1	tr|A0A024QZP7|A0A024QZP7_HUMAN Isoform of P06493, Cyclin-dependent kinase 1 OS=Homo sapiens GN=CDK1 PE=1 SV=1;sp|P06493|CDK1_HUMAN Cyclin-dependent kinase 1 OS=Homo sapiens GN=CDK1 PE=1 SV=3;tr|E5RIU6|E5RIU6_HUMAN Isoform of P06493, Cyclin-dependent kinase	47	11	11	9	9	0	0	5	5	0	5	7	0	0	5	4	0	3	0	63.933	0.43679	0.39965	60.115	0.43679	0.39965	41.644	9	0	Median	-	0	Median	-	0	Median	0.42571	0.35166	21.35	6	0	Median	0.41271	0.42964	118.04
2	A0A024QZX5;A0A087X1N8;P35237	A0A024QZX5;A0A087X1N8;P35237	Serpin B6	SERPINB6	tr|A0A024QZX5|A0A024QZX5_HUMAN Isoform of P35237, Serpin B6 OS=Homo sapiens GN=SERPINB6 PE=1 SV=1;tr|A0A087X1N8|A0A087X1N8_HUMAN Isoform of P35237, Serpin B6 OS=Homo sapiens GN=SERPINB6 PE=1 SV=1;sp|P35237|SPB6_HUMAN Serpin B6 OS=Homo sapiens GN=SERPINB6 P	3	9	9	9	1	5	1	3	2	0	1	1	5	1	3	2	0	1	0	104.18	0.36861	0.44559	29.595	-	0	Median	0.41745	0.37097	21.008	5	0	Median	-	0	Median	0.36861	0.44559	46.466	3	0	Median	0.29466	0.32554	45.495
3	A0A024R4E5;Q00341;Q00341-2;H0Y394;H7C0A4;C9JQ82;C9JBS3;C9JEJ8;C9JHN6;C9JT62;C9JHS7;C9JK79;C9JHZ8;C9JES8;C9JZI8;C9J5E5;C9JIZ1;C9JHS9;C9J739;C9JMQ6	A0A024R4E5;Q00341;Q00341-2;H0Y394	Vigilin	HDLBP	tr|A0A024R4E5|A0A024R4E5_HUMAN Isoform of Q00341, High density lipoprotein binding protein (Vigilin), isoform CRA_a OS=Homo sapiens GN=HDLBP PE=1 SV=1;sp|Q00341|VIGLN_HUMAN Vigilin OS=Homo sapiens GN=HDLBP PE=1 SV=2;sp|Q00341-2|VIGLN_HUMAN Isoform of Q0034	20	7	7	7	3	0	5	2	3	0	0	3	0	5	2	3	0	0	0	15.675	0.63066	0.54456	21.26	0.68288	0.56387	37.861	2	0	Median	-	0	Median	0.74319	0.57206	23.974	5	0	Median	-	0	Median	0.52535	0.52438	10.492
4	A0A024R4M0;P46781;B5MCT8;C9JM19;F2Z3C0;A8MXK4	A0A024R4M0;P46781;B5MCT8;C9JM19	40S ribosomal protein S9	RPS9	tr|A0A024R4M0|A0A024R4M0_HUMAN Isoform of P46781, 40S ribosomal protein S9 OS=Homo sapiens GN=RPS9 PE=1 SV=1;sp|P46781|RS9_HUMAN 40S ribosomal protein S9 OS=Homo sapiens GN=RPS9 PE=1 SV=3;tr|B5MCT8|B5MCT8_HUMAN Isoform of P46781, 40S ribosomal protein S9 O	6	18	18	18	9	1	11	14	11	2	10	9	1	11	14	11	2	10	0	87.765	0.3251	0.26683	34.509	0.35152	0.3346	17.916	9	0	Median	-	0	Median	0.32914	0.24856	36.313	13	0	Median	0.3134	0.26059	37.576	18	0	Median
5	C9JC03;A0A024R571;Q9H4M9;C9JIJ3;C9IZH1	C9JC03;A0A024R571;Q9H4M9;C9JIJ3;C9IZH1	EH domain-containing protein 1	EHD1	tr|C9JC03|C9JC03_HUMAN Isoform of Q9H4M9, EH domain-containing protein 1 (Fragment) OS=Homo sapiens GN=EHD1 PE=1 SV=1;tr|A0A024R571|A0A024R571_HUMAN Isoform of Q9H4M9, EH domain-containing protein 1 OS=Homo sapiens GN=EHD1 PE=1 SV=1;sp|Q9H4M9|EHD1_HUMAN EH	5	2	2	2	0	0	1	1	1	1	0	0	0	1	1	1	1	0	0	4.2041	0.54924	0.42967	10.955	-	0	Median	-	0	Median	-	0	Median	-	0	Median	-	0	Median	-	0	Median	-	0	Median
6	A0A024R6I7;P01009;A0A0G2JRN3;P01009-2;P01009-3;G3V2B9;G3V544;G3V5R8;G3V387;A0A0B4J278	A0A024R6I7;P01009;A0A0G2JRN3;P01009-2;P01009-3	Alpha-1-antitrypsin;Short peptide from AAT	SERPINA1	tr|A0A024R6I7|A0A024R6I7_HUMAN Isoform of P01009, Alpha-1-antitrypsin OS=Homo sapiens GN=SERPINA1 PE=1 SV=1;sp|P01009|A1AT_HUMAN Alpha-1-antitrypsin OS=Homo sapiens GN=SERPINA1 PE=1 SV=3;tr|A0A0G2JRN3|A0A0G2JRN3_HUMAN Isoform of P01009, Alpha-1-antitrypsin	10	5	5	5	0	0	0	0	0	5	0	0	0	0	0	0	5	0	0	24.193	-	0	Median	-	0	Median	-	0	Median	-	0	Median	-	0	Median	-	0	Median	-	0	Median	0	0	0
7	A0A024R7W5;A0A087X0Q1;A0A087WY31;Q7Z739;Q9BYJ9	A0A024R7W5;A0A087X0Q1;A0A087WY31;Q7Z739;Q9BYJ9	YTH domain-containing family protein 3;YTH domain-containing family protein 1	YTHDF3;YTHDF1	tr|A0A024R7W5|A0A024R7W5_HUMAN Isoform of Q7Z739, YTH domain family, member 3, isoform CRA_a OS=Homo sapiens GN=YTHDF3 PE=1 SV=1;tr|A0A087X0Q1|A0A087X0Q1_HUMAN Isoform of Q7Z739, YTH domain-containing family protein 3 OS=Homo sapiens GN=YTHDF3 PE=1 SV=1;tr	5	3	2	2	0	0	1	3	0	0	0	0	0	1	2	0	0	0	0	4.0216	0.49535	0.33725	31.358	-	0	Median	-	0	Median	-	0	Median	0.51748	0.44069	37.832	2	0	Median	-	0	Median	-	0	Median
8	A0A024RA52;P25787;H3BT36;C9JCK5;H7C402	A0A024RA52;P25787	Proteasome subunit alpha type;Proteasome subunit alpha type-2	PSMA2	tr|A0A024RA52|A0A024RA52_HUMAN Isoform of P25787, Proteasome subunit alpha type OS=Homo sapiens GN=PSMA2 PE=1 SV=1;sp|P25787|PSA2_HUMAN Proteasome subunit alpha type-2 OS=Homo sapiens GN=PSMA2 PE=1 SV=2	5	12	12	12	6	7	5	5	6	1	2	6	7	5	5	6	1	2	0	138.01	2.8833	1.8935	23.162	2.0906	1.9724	23.86	8	0	Median	1.7033	1.664	29.719	7	0	Median	2.989	2.0065	18.351	6	0	Median	3.0567	1.8066	13.027
9	A0A024RCL3;A0A0G2JK11;Q96QC4;A0A0G2JJ55;Q29983	A0A024RCL3;A0A0G2JK11;Q96QC4;A0A0G2JJ55;Q29983	MHC class I polypeptide-related sequence A	MICA	tr|A0A024RCL3|A0A024RCL3_HUMAN Isoform of Q29983, MHC class I polypeptide-related sequence A OS=Homo sapiens GN=MICA PE=1 SV=1;tr|A0A0G2JK11|A0A0G2JK11_HUMAN Isoform of Q29983, MHC class I polypeptide-related sequence A OS=Homo sapiens GN=MICA PE=1 SV=1;tr	5	2	2	2	2	0	0	0	0	0	1	2	0	0	0	0	0	1	0	2.8095	-	0	Median	-	0	Median	-	0	Median	-	0	Median	-	0	Median	-	0	Median	-	0	Median	8.1	0	0
10	A0A024RCR6;A0A0G2JK23;P46379-2;P46379;P46379-3;A0A0G2JL47;P46379-4;P46379-5;F6UR09;F6U1F2;F6XTU0;A0A0G2JJR8;A0A0K0K1A2;F6WML8;F6VEM6;F6X9W3;F6U341;F6S6P2;X6REW1;A0A0G2JJM1;F6TC96	A0A024RCR6;A0A0G2JK23;P46379-2;P46379;P46379-3;A0A0G2JL47;P46379-4;P46379-5;F6UR09;F6U1F2;F6XTU0;A0A0G2JJR8;A0A0K0K1A2;F6WML8;F6VEM6;F6X9W3;F6U341;F6S6P2;X6REW1;A0A0G2JJM1	Large proline-rich protein BAG6	BAT3;BAG6	tr|A0A024RCR6|A0A024RCR6_HUMAN Isoform of P46379, HLA-B associated transcript 3, isoform CRA_a OS=Homo sapiens GN=BAT3 PE=1 SV=1;tr|A0A0G2JK23|A0A0G2JK23_HUMAN Isoform of P46379, Large proline-rich protein BAG6 OS=Homo sapiens GN=BAG6 PE=1 SV=1;sp|P46379-2	21	6	6	6	2	0	3	2	0	0	0	2	0	3	2	0	0	0	0	5.1793	1.5696	1.3113	22.789	1.2381	0.99471	39.815	2	0	Median	-	0	Median	1.8164	1.3854	16.109	3	0	Median	1.7133	1.1901	13.706	2	0	Median
11	A0A087WV90;E9PDN5;A0A087WTU7;A0A075B6G3;P11532-3;P11532-2;P11532-4;P11532	A0A087WV90;E9PDN5;A0A087WTU7;A0A075B6G3;P11532-3;P11532-2;P11532-4;P11532	Dystrophin	DMD	tr|A0A087WV90|A0A087WV90_HUMAN Isoform of P11532, Dystrophin OS=Homo sapiens GN=DMD PE=1 SV=1;tr|E9PDN5|E9PDN5_HUMAN Isoform of P11532, Dystrophin OS=Homo sapiens GN=DMD PE=1 SV=1;tr|A0A087WTU7|A0A087WTU7_HUMAN Isoform of P11532, Dystrophin OS=Homo sapiens	8	2	2	2	1	0	0	1	1	0	1	1	0	0	1	1	0	1	0	2.8672	-	0	Median	-	0	Median	-	0	Median	-	0	Median	-	0	Median	-	0	Median	-	0	Median	0.3	0	0
12	A0A075B6L2	A0A075B6L2		TRGV11	tr|A0A075B6L2|A0A075B6L2_HUMAN Protein TRGV11 (Fragment) OS=Homo sapiens GN=TRGV11 PE=4 SV=1	1	1	1	1	0	0	0	0	0	0	1	0	0	0	0	0	0	1	0.001124	2.0658	-	0	Median	-	0	Median	-	0	Median	-	0	Median	-	0	Median	-	0	Median	-	0	Median	0	0	0
13	H0YN88;A0A075B716;P08708;H0YN73;H3BNC9	H0YN88;A0A075B716;P08708;H0YN73	40S ribosomal protein S17	RPS17	tr|H0YN88|H0YN88_HUMAN Isoform of P08708, 40S ribosomal protein S17 OS=Homo sapiens GN=RPS17 PE=1 SV=1;tr|A0A075B716|A0A075B716_HUMAN Isoform of P08708, 40S ribosomal protein S17 OS=Homo sapiens GN=RPS17 PE=1 SV=1;sp|P08708|RS17_HUMAN 40S ribosomal protein	5	8	8	8	5	0	6	0	6	0	5	5	0	6	0	6	0	5	0	43.229	1.0164	1.1077	34.27	1.0457	0.98824	26.748	8	0	Median	-	0	Median	1.002	1.2018	21.106	9	0	Median	-	0	Median	1.0207	1.1077	31.573
14	A0A075B746;P82921	A0A075B746;P82921	28S ribosomal protein S21, mitochondrial	MRPS21	tr|A0A075B746|A0A075B746_HUMAN Isoform of P82921, 28S ribosomal protein S21, mitochondrial OS=Homo sapiens GN=MRPS21 PE=1 SV=1;sp|P82921|RT21_HUMAN 28S ribosomal protein S21, mitochondrial OS=Homo sapiens GN=MRPS21 PE=1 SV=2	2	3	3	3	1	0	2	0	2	0	0	1	0	2	0	2	0	0	0	104.68	5.1903	8.1713	34.601	-	0	Median	-	0	Median	4.8215	10.32	24.34	2	0	Median	-	0	Median	5.6309	6.3824	26.271	2	0	Median
15	A0A075B752;Q5VT79;A0A087WUP0;A0A087WTN9;P13928;P13928-2;P13928-3;B4DTF2;A0A0B4J2F9;Q5VT79-2;A0A075B765	A0A075B752;Q5VT79;A0A087WUP0;A0A087WTN9;P13928;P13928-2;P13928-3	Annexin;Annexin A8-like protein 2;Annexin A8	ANXA8L1;ANXA8L2;ANXA8	tr|A0A075B752|A0A075B752_HUMAN Isoform of Q5VT79, Annexin OS=Homo sapiens GN=ANXA8L1 PE=1 SV=1;sp|Q5VT79|AXA81_HUMAN Annexin A8-like protein 1 OS=Homo sapiens GN=ANXA8L1 PE=2 SV=2;tr|A0A087WUP0|A0A087WUP0_HUMAN Isoform of Q5VT79, Annexin OS=Homo sapiens GN	11	5	5	5	1	3	0	0	1	0	0	1	3	0	0	1	0	0	0	17.351	-	0	Median	-	0	Median	-	0	Median	-	0	Median	-	0	Median	-	0	Median	-	0	Median	4.4	11	0
16	E9PLR0;E9PLE9;E9PKG6;Q2L696;V9HW75;A0A087WSV8;P80303-2;P80303;E9PJP3;E9PM22	E9PLR0;E9PLE9;E9PKG6;Q2L696;V9HW75;A0A087WSV8;P80303-2;P80303;E9PJP3;E9PM22	Nucleobindin-2;Nesfatin-1	NUCB2;Nucb2;HEL-S-109	tr|E9PLR0|E9PLR0_HUMAN Isoform of P80303, Nucleobindin-2 (Fragment) OS=Homo sapiens GN=NUCB2 PE=1 SV=1;tr|E9PLE9|E9PLE9_HUMAN Isoform of P80303, Nucleobindin-2 (Fragment) OS=Homo sapiens GN=NUCB2 PE=1 SV=1;tr|E9PKG6|E9PKG6_HUMAN Isoform of P80303, Nucleobi	10	2	2	2	0	0	0	1	0	0	2	0	0	0	1	0	0	2	0	5.0834	5.1631	3.2517	32.158	-	0	Median	-	0	Median	-	0	Median	4.8379	2.4807	38.275	2	0	Median	-	0	Median	-	0	Median
17	E9PIR7;F8W809;A0A087WSW9;E9PNQ6;A0A087WSY9;Q16881-5;Q16881-2;Q16881-4;Q16881-3;Q16881-6;Q16881;E2QRB9;Q16881-7;E9PKD3;A0A0B4J225;E9PIZ5;E9PLT3;E9PKI4;E9PQI3	E9PIR7;F8W809;A0A087WSW9;E9PNQ6;A0A087WSY9;Q16881-5;Q16881-2;Q16881-4;Q16881-3;Q16881-6;Q16881;E2QRB9;Q16881-7;E9PKD3	Thioredoxin reductase 1, cytoplasmic	TXNRD1	tr|E9PIR7|E9PIR7_HUMAN Isoform of Q16881, Thioredoxin reductase 1, cytoplasmic OS=Homo sapiens GN=TXNRD1 PE=1 SV=1;tr|F8W809|F8W809_HUMAN Isoform of Q16881, Thioredoxin reductase 1, cytoplasmic OS=Homo sapiens GN=TXNRD1 PE=1 SV=1;tr|A0A087WSW9|A0A087WSW9_H	19	14	14	13	9	4	6	4	5	6	5	9	4	5	4	5	6	5	0	124.27	1.4586	0.89864	46.73	1.4028	0.73398	28.361	10	0	Median	1.2766	1.26	60.761	5	0	Median	1.3365	0.87008	8.9595	4	0	Median	1.4337	1.1115	16.145
18	A0A087X0U3;A0A087WT87;P43003-2;P43003	A0A087X0U3;A0A087WT87;P43003-2;P43003	Amino acid transporter;Excitatory amino acid transporter 1	SLC1A3	tr|A0A087X0U3|A0A087X0U3_HUMAN Isoform of P43003, Amino acid transporter OS=Homo sapiens GN=SLC1A3 PE=1 SV=1;tr|A0A087WT87|A0A087WT87_HUMAN Isoform of P43003, Amino acid transporter OS=Homo sapiens GN=SLC1A3 PE=1 SV=1;sp|P43003-2|EAA1_HUMAN Isoform of P430	4	1	1	1	1	1	1	1	0	1	0	1	1	1	1	0	1	0	0	21.781	2.1298	2.435	60.656	-	0	Median	-	0	Median	3.7884	4.0508	64.384	2	0	Median	1.6634	1.8674	29.931	2	0	Median	-	0	Median
19	Q1JUQ3;A0A087WTS4;A0A087WV48;A0A087WZM5;P62942	Q1JUQ3;A0A087WTS4;A0A087WV48;A0A087WZM5;P62942	Peptidyl-prolyl cis-trans isomerase;Peptidyl-prolyl cis-trans isomerase FKBP1A	FKBP12-Exin;FKBP1A	tr|Q1JUQ3|Q1JUQ3_HUMAN Isoform of P62942, FK506 binding protein12 OS=Homo sapiens GN=FKBP12-Exin PE=2 SV=1;tr|A0A087WTS4|A0A087WTS4_HUMAN Isoform of P62942, Peptidyl-prolyl cis-trans isomerase FKBP1A OS=Homo sapiens GN=FKBP1A PE=4 SV=1;tr|A0A087WV48|A0A087	5	1	1	1	0	0	1	0	1	0	0	0	0	1	0	1	0	0	0.0029369	1.8511	1.4149	2.3794	32.979	-	0	Median	-	0	Median	-	0	Median	-	0	Median	-	0	Median	-	0	Median	-	0	Median
20	A0A087WTT6;P62273;P62273-2	A0A087WTT6;P62273;P62273-2	40S ribosomal protein S29	RPS29	tr|A0A087WTT6|A0A087WTT6_HUMAN Isoform of P62273, 40S ribosomal protein S29 OS=Homo sapiens GN=RPS29 PE=1 SV=1;sp|P62273|RS29_HUMAN 40S ribosomal protein S29 OS=Homo sapiens GN=RPS29 PE=1 SV=2;sp|P62273-2|RS29_HUMAN Isoform of P62273, Isoform 2 of 40S ribo	3	3	3	3	2	0	1	0	1	0	0	2	0	1	0	1	0	0	0	3.4877	0.7215	0.77434	9.1406	-	0	Median	-	0	Median	-	0	Median	-	0	Median	-	0	Median	-	0	Median	-	0	Median
21	A0A087WTX2;Q92504	A0A087WTX2;Q92504	Zinc transporter SLC39A7	SLC39A7	tr|A0A087WTX2|A0A087WTX2_HUMAN Isoform of Q92504, Zinc transporter SLC39A7 OS=Homo sapiens GN=SLC39A7 PE=1 SV=1;sp|Q92504|S39A7_HUMAN Zinc transporter SLC39A7 OS=Homo sapiens GN=SLC39A7 PE=1 SV=2	2	1	1	1	0	0	0	1	0	0	1	0	0	0	1	0	0	1	0.0046914	1.7007	-	0	Median	-	0	Median	-	0	Median	-	0	Median	-	0	Median	-	0	Median	-	0	Median	0	0	0
22	A0A087X1V9;A0A087X130;A0A087WZW8;A0A087WYL9;A0A087WWV8;A0A087WTX5;P01834;A0A075B6H6	A0A087X1V9;A0A087X130;A0A087WZW8;A0A087WYL9;A0A087WWV8;A0A087WTX5;P01834;A0A075B6H6	Ig kappa chain C region	IGKC;IGKV3-11;IGKV1-8	tr|A0A087X1V9|A0A087X1V9_HUMAN Isoform of P01834, Beta-2-microglobulin OS=Homo sapiens GN=IGKC PE=1 SV=2;tr|A0A087X130|A0A087X130_HUMAN Isoform of P01834, Ig kappa chain C region OS=Homo sapiens GN=IGKC PE=1 SV=1;tr|A0A087WZW8|A0A087WZW8_HUMAN Protein IGKV	8	2	2	2	0	0	0	0	1	1	0	0	0	0	0	1	1	0	0.00076453	2.2628	-	0	Median	-	0	Median	-	0	Median	-	0	Median	-	0	Median	-	0	Median	-	0	Median	0	0	0
23	A0A087WU02;Q96RQ1;F8W0R1;H0YI50;F8VPA6;H0YHJ8;H0YI58;F8VR88;F8VUZ2	A0A087WU02;Q96RQ1;F8W0R1;H0YI50;F8VPA6	Endoplasmic reticulum-Golgi intermediate compartment protein 2	ERGIC2	tr|A0A087WU02|A0A087WU02_HUMAN Isoform of Q96RQ1, Endoplasmic reticulum-Golgi intermediate compartment protein 2 OS=Homo sapiens GN=ERGIC2 PE=1 SV=1;sp|Q96RQ1|ERGI2_HUMAN Endoplasmic reticulum-Golgi intermediate compartment protein 2 OS=Homo sapiens GN=ERG	9	3	3	3	0	0	2	1	0	0	2	0	0	2	1	0	0	2	0	6.909	-	0	Median	-	0	Median	-	0	Median	-	0	Median	-	0	Median	-	0	Median	-	0	Median	0	0	9.1
24	A0A087WU53;Q9H0U3;Q9H0U3-2	A0A087WU53;Q9H0U3	Magnesium transporter protein 1	MAGT1	tr|A0A087WU53|A0A087WU53_HUMAN Isoform of Q9H0U3, Magnesium transporter protein 1 OS=Homo sapiens GN=MAGT1 PE=1 SV=1;sp|Q9H0U3|MAGT1_HUMAN Magnesium transporter protein 1 OS=Homo sapiens GN=MAGT1 PE=1 SV=1	3	3	3	3	2	1	3	2	1	0	2	2	1	3	2	1	0	2	0	10.217	0.48269	0.43895	37.593	-	0	Median	-	0	Median	0.65086	0.57282	83.73	2	0	Median	0.45787	0.48808	4.624	2	0	Median	-	0	Median
25	A0A087WU65;Q9NRW7;B7Z7G7	A0A087WU65;Q9NRW7	Vacuolar protein sorting-associated protein 45	VPS45	tr|A0A087WU65|A0A087WU65_HUMAN Isoform of Q9NRW7, Vacuolar protein sorting-associated protein 45 OS=Homo sapiens GN=VPS45 PE=1 SV=1;sp|Q9NRW7|VPS45_HUMAN Vacuolar protein sorting-associated protein 45 OS=Homo sapiens GN=VPS45 PE=1 SV=1	3	6	6	2	1	1	4	2	1	1	1	0	0	1	1	1	0	0	0	8.5457	5.7918	4.9624	69.652	-	0	Median	-	0	Median	5.7918	4.9624	69.652	3	0	Median	-	0	Median	-	0	Median	-	0	Median
26	A0A087WU78;A0A087WWC4;Q6T4R5-4;Q6T4R5-3;Q6T4R5-2;Q6T4R5	A0A087WU78;A0A087WWC4;Q6T4R5-4;Q6T4R5-3;Q6T4R5-2;Q6T4R5	Nance-Horan syndrome protein	NHS	tr|A0A087WU78|A0A087WU78_HUMAN Isoform of Q6T4R5, Nance-Horan syndrome protein OS=Homo sapiens GN=NHS PE=1 SV=1;tr|A0A087WWC4|A0A087WWC4_HUMAN Isoform of Q6T4R5, Nance-Horan syndrome protein OS=Homo sapiens GN=NHS PE=1 SV=1;sp|Q6T4R5-4|NHS_HUMAN Isoform of	6	2	2	2	0	0	0	2	2	0	0	0	0	0	2	2	0	0	0	47.106	-	0	Median	-	0	Median	-	0	Median	-	0	Median	-	0	Median	-	0	Median	-	0	Median	0	0	0
27	A0A087WUA5;Q9H223	A0A087WUA5;Q9H223	EH domain-containing protein 4	EHD4	tr|A0A087WUA5|A0A087WUA5_HUMAN Isoform of Q9H223, EH domain-containing protein 4 OS=Homo sapiens GN=EHD4 PE=1 SV=1;sp|Q9H223|EHD4_HUMAN EH domain-containing protein 4 OS=Homo sapiens GN=EHD4 PE=1 SV=1	2	2	2	2	0	0	1	2	0	0	0	0	0	1	2	0	0	0	0	6.816	0.44993	0.34463	38.974	-	0	Median	-	0	Median	-	0	Median	0.53052	0.44893	37.39	2	0	Median	-	0	Median	-	0	Median
28	A0A087WUC6;E9PI68;Q15005;E9PL01;E9PRB9;H0YE04	A0A087WUC6;E9PI68;Q15005;E9PL01	Signal peptidase complex subunit 2	SPCS2	tr|A0A087WUC6|A0A087WUC6_HUMAN Isoform of Q15005, Signal peptidase complex subunit 2 OS=Homo sapiens GN=SPCS2 PE=1 SV=1;tr|E9PI68|E9PI68_HUMAN Isoform of Q15005, Signal peptidase complex subunit 2 OS=Homo sapiens GN=SPCS2 PE=1 SV=1;sp|Q15005|SPCS2_HUMAN Si	6	8	8	8	3	1	5	6	2	0	3	3	1	5	6	2	0	3	0	71.411	0.89099	0.64664	32.133	0.96253	0.94087	14.179	5	0	Median	-	0	Median	0.92926	0.57904	19.795	7	0	Median	0.83276	0.57731	36.797	9	0	Median
29	E7ETK0;A0A087WUS0;P62847-2;P62847-3;P62847;P62847-4	E7ETK0;A0A087WUS0;P62847-2;P62847-3;P62847;P62847-4	40S ribosomal protein S24	RPS24	tr|E7ETK0|E7ETK0_HUMAN Isoform of P62847, 40S ribosomal protein S24 OS=Homo sapiens GN=RPS24 PE=1 SV=1;tr|A0A087WUS0|A0A087WUS0_HUMAN Isoform of P62847, 40S ribosomal protein S24 OS=Homo sapiens GN=RPS24 PE=1 SV=1;sp|P62847-2|RS24_HUMAN Isoform of P62847,	6	4	4	4	0	0	4	1	4	0	2	0	0	4	1	4	0	2	0	64.343	0.28933	0.29382	24.474	-	0	Median	-	0	Median	0.2869	0.30093	14.556	6	0	Median	-	0	Median	0.29588	0.29932	40.543	4	0	Median
30	A0A087WUT6;O60841	A0A087WUT6;O60841	Eukaryotic translation initiation factor 5B	EIF5B	tr|A0A087WUT6|A0A087WUT6_HUMAN Isoform of O60841, Eukaryotic translation initiation factor 5B OS=Homo sapiens GN=EIF5B PE=1 SV=1;sp|O60841|IF2P_HUMAN Eukaryotic translation initiation factor 5B OS=Homo sapiens GN=EIF5B PE=1 SV=4	2	7	7	7	3	1	1	4	1	2	0	3	1	1	4	1	2	0	0	10.748	-	0	Median	-	0	Median	-	0	Median	-	0	Median	-	0	Median	-	0	Median	-	0	Median	5.4	1.4	1.6
31	Q5T123;A0A087WV23;Q9H299	Q5T123;A0A087WV23;Q9H299	SH3 domain-binding glutamic acid-rich-like protein 3	SH3BGRL3	tr|Q5T123|Q5T123_HUMAN Isoform of Q9H299, SH3 domain-binding glutamic acid-rich-like protein 3 OS=Homo sapiens GN=SH3BGRL3 PE=1 SV=1;tr|A0A087WV23|A0A087WV23_HUMAN Isoform of Q9H299, SH3 domain-binding glutamic acid-rich-like protein 3 OS=Homo sapiens GN=S	3	2	2	2	1	0	0	0	1	0	0	1	0	0	0	1	0	0	0.0011186	2.0309	-	0	Median	-	0	Median	-	0	Median	-	0	Median	-	0	Median	-	0	Median	-	0	Median	12.5	0	0
32	A0A087WV66;P46013-2;P46013	A0A087WV66;P46013-2;P46013	Antigen KI-67	MKI67	tr|A0A087WV66|A0A087WV66_HUMAN Isoform of P46013, Antigen KI-67 OS=Homo sapiens GN=MKI67 PE=1 SV=1;sp|P46013-2|KI67_HUMAN Isoform of P46013, Isoform Short of Antigen KI-67 OS=Homo sapiens GN=MKI67;sp|P46013|KI67_HUMAN Antigen KI-67 OS=Homo sapiens GN=MKI67	3	28	28	28	3	3	14	14	9	4	9	3	3	14	14	9	4	9	0	161.83	0.17781	0.21915	108.46	-	0	Median	-	0	Median	0.155	0.20223	80.435	6	0	Median	0.12535	0.17848	41.887	10	0	Median	-	0	Median
33	A0A087WV73;P46087;P46087-4;P46087-2;P46087-3;F5GYR3;F5GWB7;F5H709;F5H5X6;F5H359;F5H8G6	A0A087WV73;P46087;P46087-4;P46087-2;P46087-3	Probable 28S rRNA (cytosine(4447)-C(5))-methyltransferase	NOP2	tr|A0A087WV73|A0A087WV73_HUMAN Isoform of P46087, Probable 28S rRNA (cytosine(4447)-C(5))-methyltransferase OS=Homo sapiens GN=NOP2 PE=1 SV=1;sp|P46087|NOP2_HUMAN Probable 28S rRNA (cytosine(4447)-C(5))-methyltransferase OS=Homo sapiens GN=NOP2 PE=1 SV=2;s	11	11	11	11	3	0	9	7	3	0	0	3	0	9	7	3	0	0	0	70.847	0.52787	0.41313	28.996	-	0	Median	-	0	Median	0.54706	0.42126	25.666	8	0	Median	0.47547	0.36254	28.413	7	0	Median	0.66346	0.5815	37.031
34	J3KSI4;I3L1D2;I3L4E0;J3QS48;I3L295;J3KT75;J3QW43;J3QRD5;Q9H3L2;Q1HDL3;A0A087WV81;O75352-2;O75352;I3L405;I3L261;J3KTK8;J3QQZ4	J3KSI4;I3L1D2;I3L4E0;J3QS48;I3L295;J3KT75;J3QW43;J3QRD5;Q9H3L2;Q1HDL3;A0A087WV81;O75352-2;O75352;I3L405;I3L261;J3KTK8;J3QQZ4	Mannose-P-dolichol utilization defect 1 protein	MPDU1;HBEBP2BPA	tr|J3KSI4|J3KSI4_HUMAN Isoform of O75352, Mannose-P-dolichol utilization defect 1 protein OS=Homo sapiens GN=MPDU1 PE=1 SV=1;tr|I3L1D2|I3L1D2_HUMAN Isoform of O75352, Mannose-P-dolichol utilization defect 1 protein OS=Homo sapiens GN=MPDU1 PE=1 SV=1;tr|I3L	17	2	2	2	2	0	1	2	2	1	2	2	0	1	2	2	1	2	0	2.4166	2.6358	3.043	46.758	2.6367	2.6539	10.035	2	0	Median	-	0	Median	2.655	2.8507	47.588	3	0	Median	2.7505	3.9428	85.536	2	0	Median
35	A0A087WVC1;Q9BQ39	A0A087WVC1;Q9BQ39	ATP-dependent RNA helicase DDX50	DDX50	tr|A0A087WVC1|A0A087WVC1_HUMAN Isoform of Q9BQ39, ATP-dependent RNA helicase DDX50 OS=Homo sapiens GN=DDX50 PE=1 SV=1;sp|Q9BQ39|DDX50_HUMAN ATP-dependent RNA helicase DDX50 OS=Homo sapiens GN=DDX50 PE=1 SV=1	2	6	5	5	0	1	3	5	2	1	1	0	1	2	4	1	0	1	0	11.59	1.1969	0.89677	20.751	-	0	Median	-	0	Median	-	0	Median	1.1965	0.89414	14.624	3	0	Median	-	0	Median	-	0	Median
36	A0A087WVI0;Q8WTW3;J3KRP4;E9PBL8	A0A087WVI0;Q8WTW3;J3KRP4;E9PBL8	Conserved oligomeric Golgi complex subunit 1	COG1	tr|A0A087WVI0|A0A087WVI0_HUMAN Isoform of Q8WTW3, Conserved oligomeric Golgi complex subunit 1 OS=Homo sapiens GN=COG1 PE=1 SV=1;sp|Q8WTW3|COG1_HUMAN Conserved oligomeric Golgi complex subunit 1 OS=Homo sapiens GN=COG1 PE=1 SV=1;tr|J3KRP4|J3KRP4_HUMAN Isof	4	2	2	2	0	0	1	2	0	0	0	0	0	1	2	0	0	0	0	2.5992	-	0	Median	-	0	Median	-	0	Median	-	0	Median	-	0	Median	-	0	Median	-	0	Median	0	0	1.2
37	A0A087WVM3;O00622	A0A087WVM3;O00622	Protein CYR61	CYR61	tr|A0A087WVM3|A0A087WVM3_HUMAN Isoform of O00622, Protein CYR61 OS=Homo sapiens GN=CYR61 PE=1 SV=1;sp|O00622|CYR61_HUMAN Protein CYR61 OS=Homo sapiens GN=CYR61 PE=1 SV=1	2	3	3	3	3	0	1	1	1	0	1	3	0	1	1	1	0	1	0	16.449	-	0	Median	-	0	Median	-	0	Median	-	0	Median	-	0	Median	-	0	Median	-	0	Median	10.8	0	3.7
38	A0A087WVM4;B7ZM99;Q6UB35;Q4VXM0;H0Y327;Q4VXM1;Q5JYA8;Q5JYA3;Q6UB35-2;Q4VXV2	A0A087WVM4;B7ZM99;Q6UB35	Monofunctional C1-tetrahydrofolate synthase, mitochondrial	MTHFD1L	tr|A0A087WVM4|A0A087WVM4_HUMAN Isoform of Q6UB35, Monofunctional C1-tetrahydrofolate synthase, mitochondrial OS=Homo sapiens GN=MTHFD1L PE=1 SV=1;tr|B7ZM99|B7ZM99_HUMAN Isoform of Q6UB35, MTHFD1L protein OS=Homo sapiens GN=MTHFD1L PE=1 SV=1;sp|Q6UB35|C1TM_	10	22	21	21	1	3	12	16	6	9	7	1	2	12	16	6	9	7	0	52.794	1.7545	1.2092	22.448	-	0	Median	1.4783	1.2095	19.3	2	0	Median	1.6715	1.2315	36.049	11	0	Median	1.8325	1.2092	22.346	15	0	Median
39	A0A087WVP1;Q14517;D6RCE4	A0A087WVP1;Q14517	Protocadherin Fat 1;Protocadherin Fat 1, nuclear form	FAT1	tr|A0A087WVP1|A0A087WVP1_HUMAN Isoform of Q14517, Protocadherin Fat 1 OS=Homo sapiens GN=FAT1 PE=1 SV=1;sp|Q14517|FAT1_HUMAN Protocadherin Fat 1 OS=Homo sapiens GN=FAT1 PE=1 SV=2	3	7	7	7	2	3	0	1	0	1	0	2	3	0	1	0	1	0	0	5.9073	0.88049	1.5697	43.666	-	0	Median	0.88049	1.5697	21.082	2	0	Median	-	0	Median	-	0	Median	-	0	Median	-	0	Median
40	A0A087WVQ6;Q00610-2;Q00610;J3KS13;K7EJJ5;J3KRF5;J3KSQ2;J3QL20;F5H5N6;A0A087WV74;A0A087WXH4	A0A087WVQ6;Q00610-2;Q00610	Clathrin heavy chain;Clathrin heavy chain 1	CLTC	tr|A0A087WVQ6|A0A087WVQ6_HUMAN Isoform of Q00610, Clathrin heavy chain OS=Homo sapiens GN=CLTC PE=1 SV=1;sp|Q00610-2|CLH1_HUMAN Isoform of Q00610, Isoform 2 of Clathrin heavy chain 1 OS=Homo sapiens GN=CLTC;sp|Q00610|CLH1_HUMAN Clathrin heavy chain 1 OS=Ho	11	72	72	56	32	19	53	54	45	38	34	26	17	38	41	32	28	26	0	323.31	0.57774	0.74845	64.199	0.62925	0.73337	47.16	59	0	Median	0.59556	1.0178	38.131	33	0	Median	0.57704	0.47306	65.195	113	0	Median	0.57047	0.59	68.728
41	A0A087WWX0;A0A087WVZ9;P19388;A0A0A0MQR7;A0A087WVN5	A0A087WWX0;A0A087WVZ9;P19388;A0A0A0MQR7	DNA-directed RNA polymerases I, II, and III subunit RPABC1	POLR2E	tr|A0A087WWX0|A0A087WWX0_HUMAN Isoform of P19388, DNA-directed RNA polymerases I, II, and III subunit RPABC1 (Fragment) OS=Homo sapiens GN=POLR2E PE=1 SV=1;tr|A0A087WVZ9|A0A087WVZ9_HUMAN Isoform of P19388, DNA-directed RNA polymerases I, II, and III subuni	5	5	5	5	2	1	3	4	3	1	1	2	1	3	4	3	1	1	0	43.293	2.1484	1.7224	27.071	1.8033	1.9133	13.245	2	0	Median	-	0	Median	2.3113	1.8294	32.73	4	0	Median	2.1551	1.4525	27.673	5	0	Median
42	C9JAG1;A0A087WW58;Q9C0D9	C9JAG1;A0A087WW58;Q9C0D9	Ethanolaminephosphotransferase 1	EPT1	tr|C9JAG1|C9JAG1_HUMAN Isoform of Q9C0D9, Ethanolaminephosphotransferase 1 (Fragment) OS=Homo sapiens GN=EPT1 PE=1 SV=1;tr|A0A087WW58|A0A087WW58_HUMAN Isoform of Q9C0D9, Ethanolaminephosphotransferase 1 OS=Homo sapiens GN=EPT1 PE=1 SV=1;sp|Q9C0D9|EPT1_HUMA	3	2	2	2	1	1	2	1	1	1	1	1	1	2	1	1	1	1	0	33.902	3.0834	4.8632	40.647	-	0	Median	-	0	Median	-	0	Median	3.3711	5.1242	85.563	2	0	Median	-	0	Median	-	0	Median
43	H0YEV6;A0A087WW84;Q14114-2;Q14114-4;Q14114-3;Q14114	H0YEV6;A0A087WW84;Q14114-2;Q14114-4;Q14114-3;Q14114	Low-density lipoprotein receptor-related protein 8	LRP8	tr|H0YEV6|H0YEV6_HUMAN Isoform of Q14114, Low-density lipoprotein receptor-related protein 8 (Fragment) OS=Homo sapiens GN=LRP8 PE=1 SV=6;tr|A0A087WW84|A0A087WW84_HUMAN Isoform of Q14114, Low-density lipoprotein receptor-related protein 8 OS=Homo sapiens G	6	1	1	1	0	0	0	1	0	0	0	0	0	0	1	0	0	0	0.0011161	1.9975	-	0	Median	-	0	Median	-	0	Median	-	0	Median	-	0	Median	-	0	Median	-	0	Median	0	0	0
44	C9IZD2;C9J8Z7;C9JLE1;C9JHC7;F8W8R3;A0A087WWF6;P49005	C9IZD2;C9J8Z7;C9JLE1;C9JHC7;F8W8R3;A0A087WWF6;P49005	DNA polymerase delta subunit 2	POLD2	tr|C9IZD2|C9IZD2_HUMAN Isoform of P49005, DNA polymerase delta subunit 2 (Fragment) OS=Homo sapiens GN=POLD2 PE=1 SV=1;tr|C9J8Z7|C9J8Z7_HUMAN Isoform of P49005, DNA polymerase delta subunit 2 (Fragment) OS=Homo sapiens GN=POLD2 PE=1 SV=1;tr|C9JLE1|C9JLE1_H	7	1	1	1	0	0	1	0	0	0	0	0	0	1	0	0	0	0	0.00076307	2.2437	-	0	Median	-	0	Median	-	0	Median	-	0	Median	-	0	Median	-	0	Median	-	0	Median	0	0	9.5
45	A0A087WWJ2;B0AZT5;C9J5D1;E7EQ69;Q9GZZ1-2;Q9GZZ1;C9J5J3;A0A0D9SF32	A0A087WWJ2;B0AZT5;C9J5D1;E7EQ69;Q9GZZ1-2;Q9GZZ1;C9J5J3;A0A0D9SF32	N-alpha-acetyltransferase 50	NAA50	tr|A0A087WWJ2|A0A087WWJ2_HUMAN Isoform of Q9GZZ1, N-alpha-acetyltransferase 50 OS=Homo sapiens GN=NAA50 PE=1 SV=1;tr|B0AZT5|B0AZT5_HUMAN Isoform of Q9GZZ1, N-alpha-acetyltransferase 50 OS=Homo sapiens GN=NAA50 PE=1 SV=1;tr|C9J5D1|C9J5D1_HUMAN Isoform of Q9	8	2	2	2	2	0	2	0	0	0	0	2	0	2	0	0	0	0	0	5.3018	0.72151	0.67534	27.704	0.73694	0.67534	23.411	3	0	Median	-	0	Median	0.71064	0.75728	37.466	2	0	Median	-	0	Median	-	0	Median
46	A0A087X1J6;A0A087WWN6;A0A087X0V3;A8MZA4;H0YM25	A0A087X1J6;A0A087WWN6;A0A087X0V3;A8MZA4;H0YM25	Putative golgin subfamily A member 6-like protein 6;Golgin subfamily A member 6-like protein 22	GOLGA6L22;GOLGA6L6	tr|A0A087X1J6|A0A087X1J6_HUMAN Isoform of H0YM25, Golgin subfamily A member 6-like protein 22 OS=Homo sapiens GN=GOLGA6L22 PE=4 SV=1;tr|A0A087WWN6|A0A087WWN6_HUMAN Isoform of A8MZA4, Putative golgin subfamily A member 6-like protein 6 OS=Homo sapiens GN=GO	5	1	1	1	1	0	0	0	0	0	0	1	0	0	0	0	0	0	0	8.2194	-	0	Median	-	0	Median	-	0	Median	-	0	Median	-	0	Median	-	0	Median	-	0	Median	2.8	0	0
47	A0A087WX29;Q13148;B1AKP7;G3V162;A0A087X260;A0A087WYY0;K7EJM5;K7EN94;Q13148-4;K7EJ99;A0A0A0MSV7;A0A087WW61;A0A087WX67;A0A087WXV3;A0A087WXQ5;A0A087WV68;A0A087WTZ4;K7EL26;A0A087WYE7;A0A087WZC9	A0A087WX29;Q13148;B1AKP7;G3V162;A0A087X260;A0A087WYY0;K7EJM5;K7EN94;Q13148-4	TAR DNA-binding protein 43	TARDBP	tr|A0A087WX29|A0A087WX29_HUMAN Isoform of Q13148, TAR DNA-binding protein 43 (Fragment) OS=Homo sapiens GN=TARDBP PE=1 SV=1;sp|Q13148|TADBP_HUMAN TAR DNA-binding protein 43 OS=Homo sapiens GN=TARDBP PE=1 SV=1;tr|B1AKP7|B1AKP7_HUMAN Isoform of Q13148, TAR D	20	6	6	6	5	0	4	3	3	5	5	5	0	4	3	3	5	5	0	127.75	1.5125	2.3966	23.243	1.6709	2.4777	18.721	5	0	Median	-	0	Median	1.3645	2.233	7.2624	3	0	Median	1.4967	1.9937	30.918	2	0	Median
48	A0A087WX59;Q16186;A0A087WUX6	A0A087WX59;Q16186	Proteasomal ubiquitin receptor ADRM1	ADRM1	tr|A0A087WX59|A0A087WX59_HUMAN Isoform of Q16186, Proteasomal ubiquitin receptor ADRM1 OS=Homo sapiens GN=ADRM1 PE=1 SV=1;sp|Q16186|ADRM1_HUMAN Proteasomal ubiquitin receptor ADRM1 OS=Homo sapiens GN=ADRM1 PE=1 SV=2	3	4	4	4	2	0	3	3	2	1	1	2	0	3	3	2	1	1	0	15.271	3.0002	2.8384	100.3	-	0	Median	-	0	Median	3.2484	3.7033	135.72	4	0	Median	2.4085	2.1585	80.615	5	0	Median	4.4416	5.1397	103.89
49	A0A087WXC5;E7ESZ7;O95299;O95299-2;H7C2W5;H7C1Y7;H7C2X4;Q8N1B9;C9J6X0	A0A087WXC5;E7ESZ7;O95299;O95299-2	NADH dehydrogenase [ubiquinone] 1 alpha subcomplex subunit 10, mitochondrial	NDUFA10	tr|A0A087WXC5|A0A087WXC5_HUMAN Isoform of O95299, NADH dehydrogenase [ubiquinone] 1 alpha subcomplex subunit 10, mitochondrial OS=Homo sapiens GN=NDUFA10 PE=1 SV=1;tr|E7ESZ7|E7ESZ7_HUMAN Isoform of O95299, NADH dehydrogenase [ubiquinone] 1 alpha subcomplex	9	8	8	8	2	0	0	6	7	0	2	2	0	0	6	7	0	2	0	26.85	0.31745	0.39506	38.652	0.35476	0.515	16.857	2	0	Median	-	0	Median	-	0	Median	0.29792	0.29431	38.589	8	0	Median	0.35022	0.43178	23.997
50	A0A087WXI1;Q6NVY1;B9A058;Q6NVY1-2;B8ZZZ0;H7C126;H7C400;H7C1A5;F8W8A6	A0A087WXI1;Q6NVY1;B9A058;Q6NVY1-2	3-hydroxyisobutyryl-CoA hydrolase, mitochondrial	HIBCH	tr|A0A087WXI1|A0A087WXI1_HUMAN Isoform of Q6NVY1, 3-hydroxyisobutyryl-CoA hydrolase, mitochondrial OS=Homo sapiens GN=HIBCH PE=1 SV=1;sp|Q6NVY1|HIBCH_HUMAN 3-hydroxyisobutyryl-CoA hydrolase, mitochondrial OS=Homo sapiens GN=HIBCH PE=1 SV=2;tr|B9A058|B9A058	9	6	6	6	1	0	0	4	4	0	0	1	0	0	4	4	0	0	0	10.087	6.0113	5.7661	20.894	-	0	Median	-	0	Median	-	0	Median	6.0113	5.7661	20.894	2	0	Median	-	0	Median	-	0	Median
51	A0A087WXI5;P12830;P12830-2;A0A087WX17;A0A087WU43;H3BNC6;J3QKP1;H3BVI7	A0A087WXI5;P12830;P12830-2	Cadherin-1;E-Cad/CTF1;E-Cad/CTF2;E-Cad/CTF3	CDH1	tr|A0A087WXI5|A0A087WXI5_HUMAN Isoform of P12830, Cadherin-1 OS=Homo sapiens GN=CDH1 PE=1 SV=1;sp|P12830|CADH1_HUMAN Cadherin-1 OS=Homo sapiens GN=CDH1 PE=1 SV=3;sp|P12830-2|CADH1_HUMAN Isoform of P12830, Isoform 2 of Cadherin-1 OS=Homo sapiens GN=CDH1	8	16	16	15	5	1	10	14	9	3	2	4	1	10	13	9	3	2	0	289.35	4.9184	2.9268	37.208	4.9441	4.1059	36.616	3	0	Median	-	0	Median	4.8176	2.242	17.139	7	0	Median	4.7808	2.9211	50.988	9	0	Median
52	A0A087WXM6;J3QQT2;J3KRX5;A0A0A6YYL6;P18621;P18621-3;J3KRB3;A0A087WWH0;J3QS96;J3QLC8;A0A0A0MRF8;P18621-2;A0A087WY81;J3KSJ0	A0A087WXM6;J3QQT2;J3KRX5;A0A0A6YYL6;P18621;P18621-3;J3KRB3;A0A087WWH0;J3QS96;J3QLC8;A0A0A0MRF8;P18621-2;A0A087WY81	60S ribosomal protein L17	RPL17;RPL17-C18orf32	tr|A0A087WXM6|A0A087WXM6_HUMAN Isoform of P18621, 60S ribosomal protein L17 (Fragment) OS=Homo sapiens GN=RPL17 PE=3 SV=1;tr|J3QQT2|J3QQT2_HUMAN Isoform of P18621, 60S ribosomal protein L17 (Fragment) OS=Homo sapiens GN=RPL17 PE=3 SV=1;tr|J3KRX5|J3KRX5_HUM	14	10	10	10	7	1	7	7	5	4	5	7	1	7	7	5	4	5	0	48.595	0.2019	0.16619	28.594	0.20033	0.18354	17.723	4	0	Median	-	0	Median	0.22574	0.16384	32.903	13	0	Median	0.20402	0.12301	32.401	6	0	Median
53	A0A087WXP3;E9PEE8;P18564-2;P18564	A0A087WXP3;E9PEE8;P18564-2;P18564	Integrin beta;Integrin beta-6	ITGB6	tr|A0A087WXP3|A0A087WXP3_HUMAN Isoform of P18564, Integrin beta OS=Homo sapiens GN=ITGB6 PE=1 SV=1;tr|E9PEE8|E9PEE8_HUMAN Isoform of P18564, Integrin beta OS=Homo sapiens GN=ITGB6 PE=1 SV=1;sp|P18564-2|ITB6_HUMAN Isoform of P18564, Isoform 2 of Integrin be	4	1	1	1	1	1	1	1	1	1	1	1	1	1	1	1	1	1	0.0070547	1.5321	10.403	4.0494	61.027	-	0	Median	-	0	Median	-	0	Median	-	0	Median	-	0	Median	-	0	Median	-	0	Median
54	A0A087WXS7;O43681;K7ERW9	A0A087WXS7;O43681	ATPase ASNA1	ASNA1	tr|A0A087WXS7|A0A087WXS7_HUMAN Isoform of O43681, ATPase ASNA1 OS=Homo sapiens GN=ASNA1 PE=1 SV=1;sp|O43681|ASNA_HUMAN ATPase ASNA1 OS=Homo sapiens GN=ASNA1 PE=1 SV=2	3	5	5	5	3	0	0	4	3	0	0	3	0	0	4	3	0	0	0	7.8465	5.8662	4.7112	13.355	-	0	Median	-	0	Median	-	0	Median	5.9517	4.7112	5.6635	2	0	Median	4.9054	4.8164	22.318	2	0	Median
55	Q5SZ82;A0A087WXU0;Q9NWS8-2;Q9NWS8	Q5SZ82;A0A087WXU0;Q9NWS8-2;Q9NWS8	Required for meiotic nuclear division protein 1 homolog	RMND1	tr|Q5SZ82|Q5SZ82_HUMAN Isoform of Q9NWS8, Required for meiotic nuclear division protein 1 homolog (Fragment) OS=Homo sapiens GN=RMND1 PE=1 SV=1;tr|A0A087WXU0|A0A087WXU0_HUMAN Isoform of Q9NWS8, Required for meiotic nuclear division protein 1 homolog OS=Hom	4	2	2	2	0	0	0	2	1	0	0	0	0	0	2	1	0	0	0.00075614	2.1592	-	0	Median	-	0	Median	-	0	Median	-	0	Median	-	0	Median	-	0	Median	-	0	Median	0	0	0
56	A0A087WXW9;P20908;H7BY82	A0A087WXW9;P20908	Collagen alpha-1(V) chain	COL5A1	tr|A0A087WXW9|A0A087WXW9_HUMAN Isoform of P20908, Collagen alpha-1(V) chain OS=Homo sapiens GN=COL5A1 PE=1 SV=1;sp|P20908|CO5A1_HUMAN Collagen alpha-1(V) chain OS=Homo sapiens GN=COL5A1 PE=1 SV=3	3	9	9	9	5	4	6	6	7	5	2	5	4	6	6	7	5	2	0	114.93	0.51153	0.83914	46.86	0.58042	1.0441	56.866	7	0	Median	0.67074	0.91675	43.942	8	0	Median	0.51164	0.69953	35.819	8	0	Median	0.43565	0.63801	52.516
57	A0A087WXZ3;Q9Y5A9;Q9Y5A9-2;S4R3V3;S4R3J8	A0A087WXZ3;Q9Y5A9;Q9Y5A9-2;S4R3V3	YTH domain-containing family protein 2	YTHDF2	tr|A0A087WXZ3|A0A087WXZ3_HUMAN Isoform of Q9Y5A9, YTH domain-containing family protein 2 OS=Homo sapiens GN=YTHDF2 PE=1 SV=1;sp|Q9Y5A9|YTHD2_HUMAN YTH domain-containing family protein 2 OS=Homo sapiens GN=YTHDF2 PE=1 SV=2;sp|Q9Y5A9-2|YTHD2_HUMAN Isoform of	5	4	4	3	2	0	0	3	0	0	1	2	0	0	2	0	0	1	0	3.9266	0.41152	0.69275	83.716	-	0	Median	-	0	Median	-	0	Median	0.50133	0.45203	85.264	3	0	Median	-	0	Median	-	0	Median
58	A0A087WY00;G3V394;F8WE88;F8W6H6;Q9Y4I1-2;Q9Y4I1;Q9Y4I1-3;E7ERV5;Q9UES5;O95317;H0YM93;H0YMK3;Q7Z7A5;Q9NQX4-2	A0A087WY00;G3V394;F8WE88;F8W6H6;Q9Y4I1-2;Q9Y4I1;Q9Y4I1-3	Unconventional myosin-Va	MYO5A	tr|A0A087WY00|A0A087WY00_HUMAN Isoform of Q9Y4I1, Unconventional myosin-Va OS=Homo sapiens GN=MYO5A PE=1 SV=1;tr|G3V394|G3V394_HUMAN Isoform of Q9Y4I1, Unconventional myosin-Va OS=Homo sapiens GN=MYO5A PE=1 SV=1;tr|F8WE88|F8WE88_HUMAN Isoform of Q9Y4I1, Un	14	11	11	9	0	1	4	6	2	0	2	0	0	4	5	1	0	2	0	45.215	-	0	Median	-	0	Median	-	0	Median	-	0	Median	-	0	Median	-	0	Median	-	0	Median	0	0.5	2.8
59	A0A087WY55;Q9NP79;Q5TGM0;Q9NP79-2	A0A087WY55;Q9NP79	Vacuolar protein sorting-associated protein VTA1 homolog	VTA1	tr|A0A087WY55|A0A087WY55_HUMAN Isoform of Q9NP79, Chromosome 6 open reading frame 55, isoform CRA_b OS=Homo sapiens GN=VTA1 PE=1 SV=1;sp|Q9NP79|VTA1_HUMAN Vacuolar protein sorting-associated protein VTA1 homolog OS=Homo sapiens GN=VTA1 PE=1 SV=1	4	6	6	6	3	0	0	5	2	0	0	3	0	0	5	2	0	0	0	104.45	0.8542	1.1296	25.217	0.84589	1.2342	7.3159	4	0	Median	-	0	Median	-	0	Median	0.8865	0.86458	25.094	7	0	Median	0.94895	1.0485	29.862
60	A0A087WY71;E9PFW3;Q96CW1-2;Q96CW1;C9JJ47;C9JTK4;C9JGT8;C9JJD3;C9JPV8;H7C4C3	A0A087WY71;E9PFW3;Q96CW1-2;Q96CW1;C9JJ47	AP-2 complex subunit mu	AP2M1	tr|A0A087WY71|A0A087WY71_HUMAN Isoform of Q96CW1, AP-2 complex subunit mu OS=Homo sapiens GN=AP2M1 PE=1 SV=1;tr|E9PFW3|E9PFW3_HUMAN Isoform of Q96CW1, AP-2 complex subunit mu OS=Homo sapiens GN=AP2M1 PE=1 SV=1;sp|Q96CW1-2|AP2M1_HUMAN Isoform of Q96CW1, Iso	10	8	8	8	1	0	6	3	2	5	3	1	0	6	3	2	5	3	0	10.79	0.81193	0.41395	44.564	-	0	Median	-	0	Median	0.78065	0.48814	11.646	7	0	Median	0.76109	0.24254	29.188	4	0	Median	0.76201	0.40833	53.121
61	A0A087WY88;Q8N5M9	A0A087WY88;Q8N5M9	Protein jagunal homolog 1	JAGN1	tr|A0A087WY88|A0A087WY88_HUMAN Isoform of Q8N5M9, Protein jagunal homolog 1 OS=Homo sapiens GN=JAGN1 PE=1 SV=1;sp|Q8N5M9|JAGN1_HUMAN Protein jagunal homolog 1 OS=Homo sapiens GN=JAGN1 PE=1 SV=1	2	2	2	2	2	0	2	0	2	0	0	2	0	2	0	2	0	0	0	11.916	1.7772	2.2831	33.553	1.7772	2.5498	60.705	3	0	Median	-	0	Median	1.8192	2.0744	28.203	3	0	Median	-	0	Median	1.7541	2.2831	3.8039
62	A0A087WYN0;A0A087WY96;P31641;C9JPV1;P31641-2	A0A087WYN0;A0A087WY96;P31641;C9JPV1;P31641-2	Transporter;Sodium- and chloride-dependent taurine transporter	SLC6A6	tr|A0A087WYN0|A0A087WYN0_HUMAN Isoform of P31641, Transporter OS=Homo sapiens GN=SLC6A6 PE=1 SV=1;tr|A0A087WY96|A0A087WY96_HUMAN Isoform of P31641, Transporter OS=Homo sapiens GN=SLC6A6 PE=1 SV=1;sp|P31641|SC6A6_HUMAN Sodium- and chloride-dependent taurine	5	2	2	2	0	0	1	2	1	1	0	0	0	1	2	1	1	0	0	2.9748	4.7371	6.36	19.317	-	0	Median	-	0	Median	3.9425	5.1071	11.549	2	0	Median	5.5698	7.2924	16.236	3	0	Median	-	0	Median
63	A0A087WYA7;Q5T280	A0A087WYA7;Q5T280	Putative methyltransferase C9orf114	C9orf114	tr|A0A087WYA7|A0A087WYA7_HUMAN Isoform of Q5T280, Putative methyltransferase C9orf114 OS=Homo sapiens GN=C9orf114 PE=1 SV=1;sp|Q5T280|CI114_HUMAN Putative methyltransferase C9orf114 OS=Homo sapiens GN=C9orf114 PE=1 SV=3	2	1	1	1	0	0	0	1	1	0	1	0	0	0	1	1	0	1	0.0011232	2.0557	1.1162	1.5145	28.604	-	0	Median	-	0	Median	-	0	Median	-	0	Median	-	0	Median	-	0	Median	-	0	Median
64	A0A087WYF7;Q6UXV4;A0A087WUX8	A0A087WYF7;Q6UXV4;A0A087WUX8	MICOS complex subunit MIC27	APOOL	tr|A0A087WYF7|A0A087WYF7_HUMAN Isoform of Q6UXV4, MICOS complex subunit MIC27 OS=Homo sapiens GN=APOOL PE=1 SV=1;sp|Q6UXV4|MIC27_HUMAN MICOS complex subunit MIC27 OS=Homo sapiens GN=APOOL PE=1 SV=1;tr|A0A087WUX8|A0A087WUX8_HUMAN Isoform of Q6UXV4, MICOS co	3	6	6	6	3	0	0	1	1	0	2	3	0	0	1	1	0	2	0	15.453	0.14428	0.11405	79.543	-	0	Median	-	0	Median	-	0	Median	-	0	Median	-	0	Median	-	0	Median	-	0	Median
65	A0A087WYR0;P09132	A0A087WYR0;P09132	Signal recognition particle 19 kDa protein	SRP19	tr|A0A087WYR0|A0A087WYR0_HUMAN Isoform of P09132, Signal recognition particle 19 kDa protein OS=Homo sapiens GN=SRP19 PE=1 SV=1;sp|P09132|SRP19_HUMAN Signal recognition particle 19 kDa protein OS=Homo sapiens GN=SRP19 PE=1 SV=3	2	3	3	3	0	0	3	0	1	0	0	0	0	3	0	1	0	0	0	57.273	0.9818	0.87066	9.5098	-	0	Median	-	0	Median	0.98544	0.91198	10.256	3	0	Median	-	0	Median	-	0	Median	-	0	Median
66	C9JTZ5;C9JUW1;C9JWG0;C9JVG3;C9JQU9;C9JNZ1;A0A087WYS1;E7EUC7;Q16851-2;Q16851	C9JTZ5;C9JUW1;C9JWG0;C9JVG3;C9JQU9;C9JNZ1;A0A087WYS1;E7EUC7;Q16851-2;Q16851	UTP--glucose-1-phosphate uridylyltransferase	UGP2	tr|C9JTZ5|C9JTZ5_HUMAN Isoform of Q16851, UTP--glucose-1-phosphate uridylyltransferase (Fragment) OS=Homo sapiens GN=UGP2 PE=1 SV=6;tr|C9JUW1|C9JUW1_HUMAN Isoform of Q16851, UTP--glucose-1-phosphate uridylyltransferase (Fragment) OS=Homo sapiens GN=UGP2 PE	10	1	1	1	0	0	0	0	0	0	1	0	0	0	0	0	0	1	0	2.388	-	0	Median	-	0	Median	-	0	Median	-	0	Median	-	0	Median	-	0	Median	-	0	Median	0	0	0
67	A0A087WYT3;Q15185-3;Q15185-4;Q15185;Q15185-2	A0A087WYT3;Q15185-3;Q15185-4;Q15185;Q15185-2	Prostaglandin E synthase 3	PTGES3	tr|A0A087WYT3|A0A087WYT3_HUMAN Isoform of Q15185, Prostaglandin E synthase 3 OS=Homo sapiens GN=PTGES3 PE=1 SV=1;sp|Q15185-3|TEBP_HUMAN Isoform of Q15185, Isoform 3 of Prostaglandin E synthase 3 OS=Homo sapiens GN=PTGES3;sp|Q15185-4|TEBP_HUMAN Isoform of Q	5	2	2	2	0	0	1	1	1	0	0	0	0	1	1	1	0	0	0	2.9668	0.82081	0.61931	15.137	-	0	Median	-	0	Median	-	0	Median	-	0	Median	-	0	Median	-	0	Median	-	0	Median
68	D6RJI3;A0A087WYV8;P35556-2;P35556;A0A087WV40;E9PHW4	D6RJI3;A0A087WYV8;P35556-2;P35556;A0A087WV40;E9PHW4	Fibrillin-2	FBN2	tr|D6RJI3|D6RJI3_HUMAN Isoform of P35556, Fibrillin-2 OS=Homo sapiens GN=FBN2 PE=1 SV=1;tr|A0A087WYV8|A0A087WYV8_HUMAN Isoform of P35556, Fibrillin-2 OS=Homo sapiens GN=FBN2 PE=1 SV=1;sp|P35556-2|FBN2_HUMAN Isoform of P35556, Isoform 2 of Fibrillin-2 OS=Ho	6	2	2	2	2	1	0	0	0	0	1	2	1	0	0	0	0	1	0	4.4759	0.99125	1.2239	19.979	0.91752	1.0777	4.9032	2	0	Median	-	0	Median	-	0	Median	-	0	Median	-	0	Median	-	0	Median
69	A0A087WZ13;E9PAU2;Q8IY67;Q8IY67-2	A0A087WZ13;E9PAU2		RAVER1	tr|A0A087WZ13|A0A087WZ13_HUMAN Isoform of Q8IY67, Ribonucleoprotein PTB-binding 1 OS=Homo sapiens GN=RAVER1 PE=1 SV=1;tr|E9PAU2|E9PAU2_HUMAN Isoform of Q8IY67, Ribonucleoprotein PTB-binding 1 OS=Homo sapiens GN=RAVER1 PE=1 SV=1	4	3	3	3	0	0	1	1	0	0	1	0	0	1	1	0	0	1	0	3.0195	3.477	2.6012	50.555	-	0	Median	-	0	Median	-	0	Median	-	0	Median	-	0	Median	-	0	Median	-	0	Median
70	A0A087WZG2;Q04912-2;Q04912;H2E272;H7C074;J3KQS7;Q04912-5	A0A087WZG2;Q04912-2;Q04912;H2E272;H7C074	Receptor protein-tyrosine kinase;Macrophage-stimulating protein receptor;Macrophage-stimulating protein receptor alpha chain;Macrophage-stimulating protein receptor beta chain	MST1R	tr|A0A087WZG2|A0A087WZG2_HUMAN Isoform of Q04912, Macrophage-stimulating protein receptor OS=Homo sapiens GN=MST1R PE=1 SV=1;sp|Q04912-2|RON_HUMAN Isoform of Q04912, Isoform Delta-RON of Macrophage-stimulating protein receptor OS=Homo sapiens GN=MST1R;sp|Q	7	4	3	3	0	0	3	2	1	0	0	0	0	2	2	0	0	0	0	23.935	2.9261	2.2014	5.5643	-	0	Median	-	0	Median	-	0	Median	2.9261	2.2014	5.5643	2	0	Median	-	0	Median	-	0	Median
71	A0A087WZG5;Q9NZC7-2;Q9NZC7	A0A087WZG5;Q9NZC7-2;Q9NZC7	WW domain-containing oxidoreductase	WWOX	tr|A0A087WZG5|A0A087WZG5_HUMAN Isoform of Q9NZC7, WW domain-containing oxidoreductase OS=Homo sapiens GN=WWOX PE=1 SV=1;sp|Q9NZC7-2|WWOX_HUMAN Isoform of Q9NZC7, Isoform 2 of WW domain-containing oxidoreductase OS=Homo sapiens GN=WWOX;sp|Q9NZC7|WWOX_HUMAN	3	1	1	1	0	0	1	1	0	0	0	0	0	1	1	0	0	0	0.0096618	1.3716	2.4856	4.0517	10.124	-	0	Median	-	0	Median	-	0	Median	2.638	4.3021	8.4817	2	0	Median	-	0	Median	-	0	Median
72	A0A087WZH7;P29966	A0A087WZH7;P29966	Myristoylated alanine-rich C-kinase substrate	MARCKS	tr|A0A087WZH7|A0A087WZH7_HUMAN Isoform of P29966, Myristoylated alanine-rich C-kinase substrate OS=Homo sapiens GN=MARCKS PE=1 SV=1;sp|P29966|MARCS_HUMAN Myristoylated alanine-rich C-kinase substrate OS=Homo sapiens GN=MARCKS PE=1 SV=4	2	6	6	6	5	4	5	5	3	3	4	5	4	5	5	3	3	4	0	95.126	3.8334	2.3239	30.11	3.9488	2.9272	33.127	5	0	Median	2.5159	1.7349	10.415	2	0	Median	3.8334	2.3024	20.793	7	0	Median	4.0173	2.6251	28.12
73	A0A087WZK9;B3KS98;O15372;E5RHC7;E5RH59;E5RFW7;E5RFH0;E5RGU4	A0A087WZK9;B3KS98;O15372	Eukaryotic translation initiation factor 3 subunit H	EIF3H	tr|A0A087WZK9|A0A087WZK9_HUMAN Isoform of O15372, Eukaryotic translation initiation factor 3 subunit H OS=Homo sapiens GN=EIF3H PE=1 SV=1;tr|B3KS98|B3KS98_HUMAN Isoform of O15372, Eukaryotic translation initiation factor 3 subunit H OS=Homo sapiens GN=EIF3	8	3	3	3	0	0	1	2	2	0	0	0	0	1	2	2	0	0	0	7.5189	1.2703	1.6886	20.569	-	0	Median	-	0	Median	-	0	Median	-	0	Median	-	0	Median	-	0	Median	-	0	Median
74	D6REQ6;D6RHI9;A0A087WZM2;O00584;H0YAE9	D6REQ6;D6RHI9;A0A087WZM2;O00584;H0YAE9	Ribonuclease T2	RNASET2	tr|D6REQ6|D6REQ6_HUMAN Isoform of O00584, Ribonuclease T2 OS=Homo sapiens GN=RNASET2 PE=1 SV=1;tr|D6RHI9|D6RHI9_HUMAN Isoform of O00584, Ribonuclease T2 (Fragment) OS=Homo sapiens GN=RNASET2 PE=1 SV=6;tr|A0A087WZM2|A0A087WZM2_HUMAN Isoform of O00584, Ribon	5	3	3	3	1	0	0	2	0	0	0	1	0	0	2	0	0	0	0	5.7453	0.77663	1.0347	18.583	-	0	Median	-	0	Median	-	0	Median	-	0	Median	-	0	Median	-	0	Median	-	0	Median
75	D6R9P3;D6RD18;D6RBZ0;A0A087WZV1;Q99729-3;Q99729-2;Q99729-4;Q99729	D6R9P3;D6RD18;D6RBZ0;A0A087WZV1;Q99729-3;Q99729-2;Q99729-4;Q99729	Heterogeneous nuclear ribonucleoprotein A/B	HNRNPAB	tr|D6R9P3|D6R9P3_HUMAN Isoform of Q99729, Heterogeneous nuclear ribonucleoprotein A/B OS=Homo sapiens GN=HNRNPAB PE=1 SV=1;tr|D6RD18|D6RD18_HUMAN Isoform of Q99729, Heterogeneous nuclear ribonucleoprotein A/B OS=Homo sapiens GN=HNRNPAB PE=1 SV=1;tr|D6RBZ0|	8	12	12	12	10	0	0	3	3	2	3	10	0	0	3	3	2	3	0	72.209	4.1663	4.3556	72.224	4.4327	6.4758	6.177	4	0	Median	-	0	Median	-	0	Median	3.5647	3.682	14.199	3	0	Median	3.5493	3.6721	24.14
76	A0A087X020;Q9Y3A5;F8WE72	A0A087X020;Q9Y3A5	Ribosome maturation protein SBDS	SBDS	tr|A0A087X020|A0A087X020_HUMAN Isoform of Q9Y3A5, Ribosome maturation protein SBDS OS=Homo sapiens GN=SBDS PE=1 SV=1;sp|Q9Y3A5|SBDS_HUMAN Ribosome maturation protein SBDS OS=Homo sapiens GN=SBDS PE=1 SV=4	3	3	3	3	1	0	1	1	1	0	0	1	0	1	1	1	0	0	0	4.5478	0.65793	0.5345	0.47302	-	0	Median	-	0	Median	-	0	Median	-	0	Median	-	0	Median	-	0	Median	-	0	Median
77	A0A087X0H9;Q5T8P6-3;Q5T8P6-2;Q5T8P6;Q5T8P6-5;Q5T8P6-4;E2PSN0;Q5T8P6-6	A0A087X0H9;Q5T8P6-3;Q5T8P6-2;Q5T8P6;Q5T8P6-5;Q5T8P6-4	RNA-binding protein 26	RBM26	tr|A0A087X0H9|A0A087X0H9_HUMAN Isoform of Q5T8P6, RNA-binding protein 26 OS=Homo sapiens GN=RBM26 PE=1 SV=1;sp|Q5T8P6-3|RBM26_HUMAN Isoform of Q5T8P6, Isoform 3 of RNA-binding protein 26 OS=Homo sapiens GN=RBM26;sp|Q5T8P6-2|RBM26_HUMAN Isoform of Q5T8P6, I	8	3	3	3	0	0	2	1	0	0	0	0	0	2	1	0	0	0	0	3.1685	0.56972	0.54005	61.674	-	0	Median	-	0	Median	0.96497	0.83545	79.614	2	0	Median	-	0	Median	-	0	Median	-	0	Median
78	A0A087X0K9;G5E9E7;G3V1L9;Q07157-2;Q07157;H0Y3R8;H0YLT6;H0YKB1	A0A087X0K9;G5E9E7;G3V1L9;Q07157-2;Q07157	Tight junction protein ZO-1	TJP1	tr|A0A087X0K9|A0A087X0K9_HUMAN Isoform of Q07157, Tight junction protein ZO-1 OS=Homo sapiens GN=TJP1 PE=1 SV=1;tr|G5E9E7|G5E9E7_HUMAN Isoform of Q07157, Tight junction protein 1 (Zona occludens 1), isoform CRA_e OS=Homo sapiens GN=TJP1 PE=1 SV=1;tr|G3V1L9	8	20	20	20	7	4	4	10	5	2	6	7	4	4	10	5	2	6	0	145.42	0.53899	0.78131	33.969	0.53899	1.1811	19.673	6	0	Median	0.52811	0.77314	21.64	3	0	Median	0.66463	0.92541	25.358	4	0	Median	0.52422	0.61163	24.159
79	A0A087X0M4;Q9BWU0;A0A087WWF4	A0A087X0M4;Q9BWU0;A0A087WWF4	Kanadaptin	SLC4A1AP	tr|A0A087X0M4|A0A087X0M4_HUMAN Isoform of Q9BWU0, Kanadaptin OS=Homo sapiens GN=SLC4A1AP PE=1 SV=1;sp|Q9BWU0|NADAP_HUMAN Kanadaptin OS=Homo sapiens GN=SLC4A1AP PE=1 SV=1;tr|A0A087WWF4|A0A087WWF4_HUMAN Isoform of Q9BWU0, Kanadaptin (Fragment) OS=Homo sapien	3	4	4	4	0	0	2	3	0	0	0	0	0	2	3	0	0	0	0	6.1533	3.0519	2.4496	28.809	-	0	Median	-	0	Median	3.2712	3.2478	43.046	2	0	Median	3.0519	2.4496	12.353	3	0	Median	-	0	Median
80	A0A087X0P0;Q02224-3;Q02224-2;Q02224	A0A087X0P0;Q02224-3;Q02224-2;Q02224	Kinesin-like protein;Centromere-associated protein E	CENPE	tr|A0A087X0P0|A0A087X0P0_HUMAN Isoform of Q02224, Kinesin-like protein OS=Homo sapiens GN=CENPE PE=1 SV=1;sp|Q02224-3|CENPE_HUMAN Isoform of Q02224, Isoform 3 of Centromere-associated protein E OS=Homo sapiens GN=CENPE;sp|Q02224-2|CENPE_HUMAN Isoform of Q0	4	1	1	1	0	0	0	1	0	0	0	0	0	0	1	0	0	0	1	-2	-	0	Median	-	0	Median	-	0	Median	-	0	Median	-	0	Median	-	0	Median	-	0	Median	0	0	0
81	A0A087X0S5;P12109	A0A087X0S5;P12109	Collagen alpha-1(VI) chain	COL6A1	tr|A0A087X0S5|A0A087X0S5_HUMAN Isoform of P12109, Collagen alpha-1(VI) chain OS=Homo sapiens GN=COL6A1 PE=1 SV=1;sp|P12109|CO6A1_HUMAN Collagen alpha-1(VI) chain OS=Homo sapiens GN=COL6A1 PE=1 SV=3	2	22	22	22	13	2	18	15	13	4	2	13	2	18	15	13	4	2	0	323.31	2.0842	1.3583	34.053	1.5841	1.1164	18.139	15	0	Median	1.4044	1.8151	32.667	3	0	Median	2.2141	1.4025	38.65	24	0	Median	2.2665	1.3797	43.301
82	A0A087X0X3;P52272-2;P52272;M0R019;M0R2T0;M0R0N3;M0QYQ7;M0R2I7;M0R0Y6;M0QY96;M0QYL3	A0A087X0X3;P52272-2;P52272	Heterogeneous nuclear ribonucleoprotein M	HNRNPM	tr|A0A087X0X3|A0A087X0X3_HUMAN Isoform of P52272, Heterogeneous nuclear ribonucleoprotein M OS=Homo sapiens GN=HNRNPM PE=1 SV=1;sp|P52272-2|HNRPM_HUMAN Isoform of P52272, Isoform 2 of Heterogeneous nuclear ribonucleoprotein M OS=Homo sapiens GN=HNRNPM;sp|P	11	35	35	18	17	7	19	23	13	13	10	10	6	9	12	7	8	8	0	251.34	0.579	0.36278	42.852	0.59898	0.46225	29.732	17	0	Median	0.52631	0.36292	24.171	7	0	Median	0.55914	0.3256	32.198	20	0	Median	0.58575	0.33453	51.791
83	A0A087X106;CON__O43790;CON__Q14533;O43790;Q14533;CON__Q6NT21;CON__P78385;P78385;A6NCN2	A0A087X106;CON__O43790;CON__Q14533;O43790;Q14533;CON__Q6NT21;CON__P78385;P78385	Keratin, type II cuticular Hb6;Keratin, type II cuticular Hb1;Keratin, type II cuticular Hb3	KRT81;KRT86;KRT83	tr|A0A087X106|A0A087X106_HUMAN Isoform of Q14533, Keratin, type II cuticular Hb1 OS=Homo sapiens GN=KRT81 PE=1 SV=1;;;sp|O43790|KRT86_HUMAN Keratin, type II cuticular Hb6 OS=Homo sapiens GN=KRT86 PE=1 SV=1;sp|Q14533|KRT81_HUMAN Keratin, type II cuticular H	9	7	5	3	2	2	2	4	4	1	3	0	0	0	2	1	0	1	0	29.421	-	0	Median	-	0	Median	-	0	Median	-	0	Median	-	0	Median	-	0	Median	-	0	Median	2.5	2.5	3.5
84	A0A0G2JN29;A0A087X117;Q15155;A0A0G2JP90;A0A087WW46	A0A0G2JN29;A0A087X117;Q15155;A0A0G2JP90;A0A087WW46	Nodal modulator 1	NOMO1	tr|A0A0G2JN29|A0A0G2JN29_HUMAN Isoform of Q15155, Nodal modulator 1 OS=Homo sapiens GN=NOMO1 PE=1 SV=1;tr|A0A087X117|A0A087X117_HUMAN Isoform of Q15155, Nodal modulator 1 OS=Homo sapiens GN=NOMO1 PE=1 SV=1;sp|Q15155|NOMO1_HUMAN Nodal modulator 1 OS=Homo sa	5	22	1	1	4	1	17	16	10	5	5	0	0	0	1	0	0	0	1	-2	-	0	Median	-	0	Median	-	0	Median	-	0	Median	-	0	Median	-	0	Median	-	0	Median	3.7	0.8	21.1
85	A0A087X142;A6NMH6;A6NFQ9;F8W8I8;Q92599-2;Q92599-4;Q92599;Q92599-3;C9JV02;A0A0A0MRP8;C9J4G8	A0A087X142;A6NMH6;A6NFQ9;F8W8I8;Q92599-2;Q92599-4;Q92599;Q92599-3	Septin-8	SEPT8	tr|A0A087X142|A0A087X142_HUMAN Isoform of Q92599, Septin-8 OS=Homo sapiens GN=SEPT8 PE=1 SV=1;tr|A6NMH6|A6NMH6_HUMAN Isoform of Q92599, Septin-8 OS=Homo sapiens GN=SEPT8 PE=1 SV=1;tr|A6NFQ9|A6NFQ9_HUMAN Isoform of Q92599, Septin-8 OS=Homo sapiens GN=SEPT8	11	8	5	5	2	0	2	3	4	2	4	2	0	2	2	3	2	2	0	28.062	-	0	Median	-	0	Median	-	0	Median	-	0	Median	-	0	Median	-	0	Median	-	0	Median	8.5	0	8.5
86	A0A087X1E4;P53365-3;P53365;E9PPY7;E9PRV8;P53365-2	A0A087X1E4;P53365-3;P53365;E9PPY7;E9PRV8;P53365-2	Arfaptin-2	ARFIP2	tr|A0A087X1E4|A0A087X1E4_HUMAN Isoform of P53365, Arfaptin-2 OS=Homo sapiens GN=ARFIP2 PE=1 SV=1;sp|P53365-3|ARFP2_HUMAN Isoform of P53365, Isoform 3 of Arfaptin-2 OS=Homo sapiens GN=ARFIP2;sp|P53365|ARFP2_HUMAN Arfaptin-2 OS=Homo sapiens GN=ARFIP2 PE=1 SV	6	2	2	2	0	0	0	2	1	0	0	0	0	0	2	1	0	0	0	6.0229	-	0	Median	-	0	Median	-	0	Median	-	0	Median	-	0	Median	-	0	Median	-	0	Median	0	0	0
87	A6PVP4;B7ZBQ3;A0A087X1F4;Q9H944-2;Q9H944	A6PVP4;B7ZBQ3;A0A087X1F4;Q9H944-2;Q9H944	Mediator of RNA polymerase II transcription subunit 20	MED20	tr|A6PVP4|A6PVP4_HUMAN Isoform of Q9H944, Mediator of RNA polymerase II transcription subunit 20 (Fragment) OS=Homo sapiens GN=MED20 PE=1 SV=1;tr|B7ZBQ3|B7ZBQ3_HUMAN Isoform of Q9H944, Mediator of RNA polymerase II transcription subunit 20 OS=Homo sapiens	5	1	1	1	0	0	1	0	0	0	0	0	0	1	0	0	0	0	0.00075358	2.1159	-	0	Median	-	0	Median	-	0	Median	-	0	Median	-	0	Median	-	0	Median	-	0	Median	0	0	18.6
88	A0A087X1G7;A0A0B4J1S4;O60613;A0A0J9YX89;A0A087WXL0;A0A0B4J1T0;A8MZD0;O60613-2	A0A087X1G7;A0A0B4J1S4;O60613;A0A0J9YX89	15 kDa selenoprotein	SEPT15	tr|A0A087X1G7|A0A087X1G7_HUMAN Isoform of O60613, 15 kDa selenoprotein OS=Homo sapiens GN=SEP15 PE=1 SV=1;tr|A0A0B4J1S4|A0A0B4J1S4_HUMAN Isoform of O60613, 15 kDa selenoprotein OS=Homo sapiens GN=SEP15 PE=1 SV=1;sp|O60613|SEP15_HUMAN 15 kDa selenoprotein O	8	3	3	3	0	0	2	0	1	0	1	0	0	2	0	1	0	1	0	48.818	-	0	Median	-	0	Median	-	0	Median	-	0	Median	-	0	Median	-	0	Median	-	0	Median	0	0	12.8
89	H7C3I1;F6VDH7;Q3KNR6;A0A087X1H6;Q8IZP2;P50502;Q8NFI4	H7C3I1;F6VDH7;Q3KNR6;A0A087X1H6;Q8IZP2;P50502;Q8NFI4	Putative protein FAM10A4;Hsc70-interacting protein;Putative protein FAM10A5	ST13;ST13P4;ST13P5	tr|H7C3I1|H7C3I1_HUMAN Isoform of P50502, Hsc70-interacting protein (Fragment) OS=Homo sapiens GN=ST13 PE=1 SV=1;tr|F6VDH7|F6VDH7_HUMAN Isoform of P50502, Hsc70-interacting protein (Fragment) OS=Homo sapiens GN=ST13 PE=1 SV=1;tr|Q3KNR6|Q3KNR6_HUMAN Isoform	7	3	3	3	0	0	2	0	2	1	1	0	0	2	0	2	1	1	0	2.9557	1.5516	1.0474	42.682	-	0	Median	-	0	Median	-	0	Median	-	0	Median	-	0	Median	-	0	Median	-	0	Median
90	A0A087X1K9;E5RGR0;O75608-2;O75608;B4DP64	A0A087X1K9;E5RGR0;O75608-2;O75608;B4DP64	Acyl-protein thioesterase 1	LYPLA1	tr|A0A087X1K9|A0A087X1K9_HUMAN Isoform of O75608, Acyl-protein thioesterase 1 OS=Homo sapiens GN=LYPLA1 PE=1 SV=1;tr|E5RGR0|E5RGR0_HUMAN Isoform of O75608, Acyl-protein thioesterase 1 (Fragment) OS=Homo sapiens GN=LYPLA1 PE=1 SV=1;sp|O75608-2|LYPA1_HUMAN I	5	2	2	2	0	0	1	0	0	1	0	0	0	1	0	0	1	0	0.0096552	1.3617	-	0	Median	-	0	Median	-	0	Median	-	0	Median	-	0	Median	-	0	Median	-	0	Median	0	0	6.6
91	A0A087X1N2;Q03701;C9J9W7	A0A087X1N2;Q03701	CCAAT/enhancer-binding protein zeta	CEBPZ	tr|A0A087X1N2|A0A087X1N2_HUMAN Isoform of Q03701, CCAAT/enhancer-binding protein zeta OS=Homo sapiens GN=CEBPZ PE=1 SV=1;sp|Q03701|CEBPZ_HUMAN CCAAT/enhancer-binding protein zeta OS=Homo sapiens GN=CEBPZ PE=1 SV=3	3	5	5	5	0	0	2	5	0	0	0	0	0	2	5	0	0	0	0	21.143	1.9742	1.6507	26.069	-	0	Median	-	0	Median	1.8755	1.3968	23.618	2	0	Median	1.9742	2.1113	19.12	3	0	Median	-	0	Median
92	A0A087X1Q2;O95633-2;O95633	A0A087X1Q2;O95633-2;O95633	Follistatin-related protein 3	FSTL3	tr|A0A087X1Q2|A0A087X1Q2_HUMAN Isoform of O95633, Follistatin-related protein 3 (Fragment) OS=Homo sapiens GN=FSTL3 PE=1 SV=1;sp|O95633-2|FSTL3_HUMAN Isoform of O95633, Isoform 2 of Follistatin-related protein 3 OS=Homo sapiens GN=FSTL3;sp|O95633|FSTL3_HUM	3	1	1	1	0	1	0	0	0	0	0	0	1	0	0	0	0	0	0	2.562	0.55121	0.59259	3.0102	-	0	Median	0.55121	0.59259	3.0102	2	0	Median	-	0	Median	-	0	Median	-	0	Median	-	0	Median
93	A0A087X1V3;O15164-2;O15164	A0A087X1V3;O15164-2;O15164	Transcription intermediary factor 1-alpha	TRIM24	tr|A0A087X1V3|A0A087X1V3_HUMAN Isoform of O15164, Transcription intermediary factor 1-alpha OS=Homo sapiens GN=TRIM24 PE=1 SV=1;sp|O15164-2|TIF1A_HUMAN Isoform of O15164, Isoform Short of Transcription intermediary factor 1-alpha OS=Homo sapiens GN=TRIM24;	3	4	4	4	1	0	2	2	1	0	0	1	0	2	2	1	0	0	0	11.137	5.7512	5.1819	35.116	-	0	Median	-	0	Median	-	0	Median	-	0	Median	-	0	Median	-	0	Median	-	0	Median
94	A0A087X1Z2;Q9BUP0-2;Q9BUP0;C9JTV4;Q8WYH2	A0A087X1Z2;Q9BUP0-2;Q9BUP0;C9JTV4;Q8WYH2	EF-hand domain-containing protein D1	EFHD1;PP1187	tr|A0A087X1Z2|A0A087X1Z2_HUMAN Isoform of Q9BUP0, EF-hand domain-containing protein D1 OS=Homo sapiens GN=EFHD1 PE=1 SV=1;sp|Q9BUP0-2|EFHD1_HUMAN Isoform of Q9BUP0, Isoform 2 of EF-hand domain-containing protein D1 OS=Homo sapiens GN=EFHD1;sp|Q9BUP0|EFHD1_	5	3	1	1	1	1	1	3	1	0	1	0	0	0	1	0	0	0	0.0011219	2.0493	-	0	Median	-	0	Median	-	0	Median	-	0	Median	-	0	Median	-	0	Median	-	0	Median	7.7	7.7	7.7
95	H0YM70;A0A087X1Z3;Q9UL46;H0YLG1;H0YLD2;H0YKU2	H0YM70;A0A087X1Z3;Q9UL46	Proteasome activator complex subunit 2	PSME2	tr|H0YM70|H0YM70_HUMAN Isoform of Q9UL46, Proteasome activator complex subunit 2 OS=Homo sapiens GN=PSME2 PE=1 SV=1;tr|A0A087X1Z3|A0A087X1Z3_HUMAN Isoform of Q9UL46, Proteasome activator complex subunit 2 OS=Homo sapiens GN=PSME2 PE=1 SV=1;sp|Q9UL46|PSME2_	6	5	5	5	2	0	3	4	1	0	3	2	0	3	4	1	0	3	0	57.564	1.5001	1.154	17.235	1.3176	1.0264	40.878	2	0	Median	-	0	Median	1.1348	1.1171	5.4686	2	0	Median	1.3363	1.1916	18.417	4	0	Median
96	A0A087X279;P09913	A0A087X279;P09913	Interferon-induced protein with tetratricopeptide repeats 2	IFIT2	tr|A0A087X279|A0A087X279_HUMAN Isoform of P09913, Interferon-induced protein with tetratricopeptide repeats 2 OS=Homo sapiens GN=IFIT2 PE=1 SV=1;sp|P09913|IFIT2_HUMAN Interferon-induced protein with tetratricopeptide repeats 2 OS=Homo sapiens GN=IFIT2 PE=1	2	1	1	1	0	0	0	0	0	1	0	0	0	0	0	0	1	0	0.00038285	2.275	-	0	Median	-	0	Median	-	0	Median	-	0	Median	-	0	Median	-	0	Median	-	0	Median	0	0	0
97	A0A087X2B3;C9JYY6;F8W775;Q92823-3;Q92823-4;Q92823-6;Q92823-2;Q92823;Q92823-5	A0A087X2B3;C9JYY6;F8W775;Q92823-3;Q92823-4;Q92823-6;Q92823-2;Q92823;Q92823-5	Neuronal cell adhesion molecule	NRCAM	tr|A0A087X2B3|A0A087X2B3_HUMAN Isoform of Q92823, Neuronal cell adhesion molecule OS=Homo sapiens GN=NRCAM PE=1 SV=1;tr|C9JYY6|C9JYY6_HUMAN Isoform of Q92823, Neuronal cell adhesion molecule OS=Homo sapiens GN=NRCAM PE=1 SV=3;tr|F8W775|F8W775_HUMAN Isoform	9	1	1	1	0	0	1	0	0	0	0	0	0	1	0	0	0	0	0.0077139	1.4836	-	0	Median	-	0	Median	-	0	Median	-	0	Median	-	0	Median	-	0	Median	-	0	Median	0	0	1.7
98	A0A087X2D5;Q9BRJ2;A0A0G2JMS5;A0A087WU62	A0A087X2D5;Q9BRJ2;A0A0G2JMS5;A0A087WU62	39S ribosomal protein L45, mitochondrial	MRPL45	tr|A0A087X2D5|A0A087X2D5_HUMAN Isoform of Q9BRJ2, 39S ribosomal protein L45, mitochondrial OS=Homo sapiens GN=MRPL45 PE=1 SV=1;sp|Q9BRJ2|RM45_HUMAN 39S ribosomal protein L45, mitochondrial OS=Homo sapiens GN=MRPL45 PE=1 SV=2;tr|A0A0G2JMS5|A0A0G2JMS5_HUMAN	4	6	6	6	5	1	1	2	2	0	0	5	1	1	2	2	0	0	0	21.326	1.761	1.5514	21.397	1.7897	1.568	21.204	5	0	Median	-	0	Median	-	0	Median	1.7656	1.4435	21.214	2	0	Median	1.6658	1.3012	29.526
99	A0A087X2D8;O60271-5;O60271-3;O60271-9;O60271-4;O60271-2;O60271	A0A087X2D8;O60271-5;O60271-3;O60271-9;O60271-4;O60271-2;O60271	C-Jun-amino-terminal kinase-interacting protein 4	SPAG9	tr|A0A087X2D8|A0A087X2D8_HUMAN Isoform of O60271, C-Jun-amino-terminal kinase-interacting protein 4 OS=Homo sapiens GN=SPAG9 PE=1 SV=1;sp|O60271-5|JIP4_HUMAN Isoform of O60271, Isoform 5 of C-Jun-amino-terminal kinase-interacting protein 4 OS=Homo sapiens	7	1	1	1	0	0	0	1	0	0	0	0	0	0	1	0	0	0	0	15.953	-	0	Median	-	0	Median	-	0	Median	-	0	Median	-	0	Median	-	0	Median	-	0	Median	0	0	0
100	D6RC60;D6RIC3;A0A0C4DGU5;A0A087X2G6;Q9Y3C1;Q9Y3C1-3;Q9Y3C1-2	D6RC60;D6RIC3;A0A0C4DGU5;A0A087X2G6;Q9Y3C1;Q9Y3C1-3;Q9Y3C1-2	Nucleolar protein 16	NOP16	tr|D6RC60|D6RC60_HUMAN Isoform of Q9Y3C1, Nucleolar protein 16 OS=Homo sapiens GN=NOP16 PE=1 SV=1;tr|D6RIC3|D6RIC3_HUMAN Isoform of Q9Y3C1, Nucleolar protein 16 OS=Homo sapiens GN=NOP16 PE=1 SV=1;tr|A0A0C4DGU5|A0A0C4DGU5_HUMAN Isoform of Q9Y3C1, Nucleolar	7	1	1	1	0	0	1	1	0	0	0	0	0	1	1	0	0	0	0	5.6978	-	0	Median	-	0	Median	-	0	Median	-	0	Median	-	0	Median	-	0	Median	-	0	Median	0	0	14.7
101	A0A087X2I1;P62333;H0YJC0;H0YJS8;H0YJE9;H0YJT1;H0YJD2;H0YJY8;H0YJX2	A0A087X2I1;P62333;H0YJC0	26S protease regulatory subunit 10B	PSMC6	tr|A0A087X2I1|A0A087X2I1_HUMAN Isoform of P62333, 26S protease regulatory subunit 10B OS=Homo sapiens GN=PSMC6 PE=1 SV=1;sp|P62333|PRS10_HUMAN 26S protease regulatory subunit 10B OS=Homo sapiens GN=PSMC6 PE=1 SV=1;tr|H0YJC0|H0YJC0_HUMAN Isoform of P62333,	9	15	15	15	3	2	7	8	7	5	7	3	2	7	8	7	5	7	0	90.191	3.4134	5.1828	33.35	3.7886	5.566	21.741	3	0	Median	-	0	Median	4.0495	6.4016	29.914	6	0	Median	3.7693	6.1434	38.682	6	0	Median
102	A0A096LNH5;H7C2G3;A0A0B4J2D5;A0A096LPI6;P30042;A0A096LP73;F2Z2Q0;A0A096LP12;A0A0B4J2H4;H7C1F6;P30042-2;A0A096LNJ1	A0A096LNH5;H7C2G3;A0A0B4J2D5;A0A096LPI6;P30042;A0A096LP73;F2Z2Q0;A0A096LP12;A0A0B4J2H4;H7C1F6;P30042-2;A0A096LNJ1	ES1 protein homolog, mitochondrial	C21orf33	tr|A0A096LNH5|A0A096LNH5_HUMAN Isoform of P30042, Protein LOC102724023 OS=Homo sapiens GN=LOC102724023 PE=4 SV=1;tr|H7C2G3|H7C2G3_HUMAN Isoform of P30042, ES1 protein homolog, mitochondrial (Fragment) OS=Homo sapiens GN=C21orf33 PE=4 SV=1;tr|A0A0B4J2D5|A0A	12	4	4	4	1	0	1	3	0	1	1	1	0	1	3	0	1	1	0	61.786	3.868	3.5481	45.494	-	0	Median	-	0	Median	-	0	Median	4.4784	2.7164	73.288	2	0	Median	-	0	Median	-	0	Median
103	A0A096LNZ9;A0A096LPJ4;P05161	A0A096LNZ9;A0A096LPJ4;P05161	Ubiquitin-like protein ISG15	ISG15	tr|A0A096LNZ9|A0A096LNZ9_HUMAN Isoform of P05161, Ubiquitin-like protein ISG15 (Fragment) OS=Homo sapiens GN=ISG15 PE=1 SV=4;tr|A0A096LPJ4|A0A096LPJ4_HUMAN Isoform of P05161, Ubiquitin-like protein ISG15 OS=Homo sapiens GN=ISG15 PE=1 SV=1;sp|P05161|ISG15_H	3	3	3	3	1	1	3	0	2	0	1	1	1	3	0	2	0	1	0	4.2359	1.5887	1.7766	54.461	-	0	Median	-	0	Median	1.5568	1.7686	52.598	3	0	Median	-	0	Median	1.7971	1.7766	74.005	3	0	Median
104	J3QQX0;C9JFE4;A0A096LP07;A0A096LPJ3;A8K070;Q13098-5;Q13098;Q13098-7;Q13098-6	J3QQX0;C9JFE4;A0A096LP07;A0A096LPJ3;A8K070;Q13098-5;Q13098;Q13098-7;Q13098-6	COP9 signalosome complex subunit 1	GPS1	tr|J3QQX0|J3QQX0_HUMAN Isoform of Q13098, COP9 signalosome complex subunit 1 (Fragment) OS=Homo sapiens GN=GPS1 PE=1 SV=1;tr|C9JFE4|C9JFE4_HUMAN Isoform of Q13098, COP9 signalosome complex subunit 1 OS=Homo sapiens GN=GPS1 PE=1 SV=2;tr|A0A096LP07|A0A096LP0	9	2	2	2	1	0	0	1	1	0	0	1	0	0	1	1	0	0	0	44.225	1.7191	0.74811	40.872	-	0	Median	-	0	Median	-	0	Median	-	0	Median	-	0	Median	-	0	Median	-	0	Median
105	B5MD87;A0A0A0MQS1;Q53H96-2;Q53H96	B5MD87;A0A0A0MQS1;Q53H96-2;Q53H96	Pyrroline-5-carboxylate reductase;Pyrroline-5-carboxylate reductase 3	PYCRL	tr|B5MD87|B5MD87_HUMAN Isoform of Q53H96, Pyrroline-5-carboxylate reductase 3 OS=Homo sapiens GN=PYCRL PE=1 SV=2;tr|A0A0A0MQS1|A0A0A0MQS1_HUMAN Isoform of Q53H96, Pyrroline-5-carboxylate reductase OS=Homo sapiens GN=PYCRL PE=1 SV=1;sp|Q53H96-2|P5CR3_HUMAN	4	2	2	2	1	0	0	1	1	0	2	1	0	0	1	1	0	2	0	9.0066	0.41288	0.32754	24.303	-	0	Median	-	0	Median	-	0	Median	-	0	Median	-	0	Median	-	0	Median	-	0	Median
106	A0A0A0MQX7;Q08629;D6RB21	A0A0A0MQX7;Q08629;D6RB21	Testican-1	SPOCK1	tr|A0A0A0MQX7|A0A0A0MQX7_HUMAN Isoform of Q08629, Testican-1 OS=Homo sapiens GN=SPOCK1 PE=1 SV=1;sp|Q08629|TICN1_HUMAN Testican-1 OS=Homo sapiens GN=SPOCK1 PE=1 SV=1;tr|D6RB21|D6RB21_HUMAN Isoform of Q08629, Testican-1 (Fragment) OS=Homo sapiens GN=SPOCK1	3	2	2	2	2	0	0	0	0	0	0	2	0	0	0	0	0	0	0.0099554	1.3201	-	0	Median	-	0	Median	-	0	Median	-	0	Median	-	0	Median	-	0	Median	-	0	Median	6.4	0	0
107	C9JP00;A0A0A0MQX8;Q9NR56-7;Q9NR56-6;Q9NR56-2;Q9NR56-5;Q9NR56;C9JCX1;H7C4Y1;H7C4T5;Q86VM6;Q9NR56-3;Q9NR56-4;O95205;Q5VZF2-3;Q5VZF2-2;Q5VZF2	C9JP00;A0A0A0MQX8;Q9NR56-7;Q9NR56-6;Q9NR56-2;Q9NR56-5;Q9NR56;C9JCX1;H7C4Y1;H7C4T5;Q86VM6;Q9NR56-3;Q9NR56-4	Muscleblind-like protein 1	MBNL1	tr|C9JP00|C9JP00_HUMAN Isoform of Q9NR56, Muscleblind-like protein 1 OS=Homo sapiens GN=MBNL1 PE=1 SV=1;tr|A0A0A0MQX8|A0A0A0MQX8_HUMAN Isoform of Q9NR56, Muscleblind-like protein 1 OS=Homo sapiens GN=MBNL1 PE=1 SV=1;sp|Q9NR56-7|MBNL1_HUMAN Isoform of Q9NR5	17	3	3	3	1	0	2	3	1	0	1	1	0	2	3	1	0	1	0	7.9157	0.42737	0.65512	31.3	-	0	Median	-	0	Median	-	0	Median	0.51866	0.86821	48.733	3	0	Median	-	0	Median	-	0	Median
108	A0A0A0MR02;P45880;P45880-2;P45880-1;Q5JSD2;Q5JSD1;A2A3S1	A0A0A0MR02;P45880;P45880-2;P45880-1;Q5JSD2;Q5JSD1	Voltage-dependent anion-selective channel protein 2	VDAC2	tr|A0A0A0MR02|A0A0A0MR02_HUMAN Isoform of P45880, Voltage-dependent anion-selective channel protein 2 (Fragment) OS=Homo sapiens GN=VDAC2 PE=1 SV=1;sp|P45880|VDAC2_HUMAN Voltage-dependent anion-selective channel protein 2 OS=Homo sapiens GN=VDAC2 PE=1 SV=2	7	16	16	16	10	2	1	11	10	4	11	10	2	1	11	10	4	11	0	323.31	0.18939	0.15419	65.15	0.18104	0.16729	44.875	10	0	Median	-	0	Median	-	0	Median	0.1745	0.1407	30.96	16	0	Median	0.19196	0.15957	27.397
109	H3BR38;H3BM50;H3BPU5;H3BR25;H3BPT1;H3BN58;H3BSZ4;A0A0A0MR05;Q9BVC4-4;Q9BVC4	H3BR38;H3BM50;H3BPU5;H3BR25;H3BPT1;H3BN58;H3BSZ4;A0A0A0MR05;Q9BVC4-4;Q9BVC4	Target of rapamycin complex subunit LST8	MLST8	tr|H3BR38|H3BR38_HUMAN Isoform of Q9BVC4, Target of rapamycin complex subunit LST8 OS=Homo sapiens GN=MLST8 PE=1 SV=1;tr|H3BM50|H3BM50_HUMAN Isoform of Q9BVC4, Target of rapamycin complex subunit LST8 OS=Homo sapiens GN=MLST8 PE=1 SV=1;tr|H3BPU5|H3BPU5_HUM	10	1	1	1	0	0	0	1	0	0	0	0	0	0	1	0	0	0	0	2.5497	-	0	Median	-	0	Median	-	0	Median	-	0	Median	-	0	Median	-	0	Median	-	0	Median	0	0	0
110	Q5T092;A0A0A0MR06;Q5T091;Q9P0H9;O15258;Q5T093	Q5T092;A0A0A0MR06;Q5T091;Q9P0H9;O15258;Q5T093	Protein RER1	RER1	tr|Q5T092|Q5T092_HUMAN Isoform of O15258, Protein RER1 (Fragment) OS=Homo sapiens GN=RER1 PE=1 SV=1;tr|A0A0A0MR06|A0A0A0MR06_HUMAN Isoform of O15258, Protein RER1 (Fragment) OS=Homo sapiens GN=RER1 PE=1 SV=1;tr|Q5T091|Q5T091_HUMAN Isoform of O15258, Protei	6	4	4	4	1	0	4	4	3	2	1	1	0	4	4	3	2	1	0	79.268	1.7212	2.6721	49.18	-	0	Median	-	0	Median	1.7467	2.3652	44.066	7	0	Median	1.6736	1.9495	55.941	6	0	Median	1.6416	2.7342	45.721
111	A0A0A0MR33;G3V267;G3V5T0;A0A0C4DFM0;G3V4T6;G3V3B9;O43708-2;O43708-3;O43708	A0A0A0MR33;G3V267;G3V5T0;A0A0C4DFM0;G3V4T6;G3V3B9;O43708-2;O43708-3;O43708	Maleylacetoacetate isomerase	GSTZ1	tr|A0A0A0MR33|A0A0A0MR33_HUMAN Isoform of O43708, Maleylacetoacetate isomerase OS=Homo sapiens GN=GSTZ1 PE=1 SV=1;tr|G3V267|G3V267_HUMAN Isoform of O43708, Maleylacetoacetate isomerase OS=Homo sapiens GN=GSTZ1 PE=1 SV=1;tr|G3V5T0|G3V5T0_HUMAN Isoform of O4	9	2	2	2	1	0	1	1	1	0	0	1	0	1	1	1	0	0	0	3.4815	6.8654	5.9884	1.7726	-	0	Median	-	0	Median	-	0	Median	-	0	Median	-	0	Median	-	0	Median	-	0	Median
112	A0A0A0MR50;Q13619-2;Q13619	A0A0A0MR50;Q13619-2;Q13619	Cullin-4A	CUL4A	tr|A0A0A0MR50|A0A0A0MR50_HUMAN Isoform of Q13619, Cullin-4A OS=Homo sapiens GN=CUL4A PE=1 SV=1;sp|Q13619-2|CUL4A_HUMAN Isoform of Q13619, Isoform 2 of Cullin-4A OS=Homo sapiens GN=CUL4A;sp|Q13619|CUL4A_HUMAN Cullin-4A OS=Homo sapiens GN=CUL4A PE=1 SV=3	3	3	2	2	1	0	1	2	0	0	0	1	0	0	1	0	0	0	0	13.453	1.4631	1.3153	16.407	-	0	Median	-	0	Median	-	0	Median	1.4631	1.3153	16.407	2	0	Median	-	0	Median	-	0	Median
113	A0A0A0MR66;P98175-2;P98175;P98175-4;P98175-3	A0A0A0MR66;P98175-2;P98175;P98175-4;P98175-3	RNA-binding protein 10	RBM10	tr|A0A0A0MR66|A0A0A0MR66_HUMAN Isoform of P98175, RNA binding motif protein 10, isoform CRA_d OS=Homo sapiens GN=RBM10 PE=1 SV=1;sp|P98175-2|RBM10_HUMAN Isoform of P98175, Isoform 2 of RNA-binding protein 10 OS=Homo sapiens GN=RBM10;sp|P98175|RBM10_HUMAN R	5	6	6	6	0	0	4	3	1	0	0	0	0	4	3	1	0	0	0	13.296	1.3363	1.0408	35.411	-	0	Median	-	0	Median	1.2466	1.0233	9.2283	4	0	Median	1.5679	1.0296	61.266	3	0	Median	-	0	Median
114	A0A0A0MRA3;A0A0A0MTS7;Q8WZ42-3;Q8WZ42-10;Q8WZ42-9;Q8WZ42-5;Q8WZ42-11;Q8WZ42-4;Q8WZ42-7;Q8WZ42-2;Q8WZ42;Q8WZ42-8;Q8WZ42-13;Q8WZ42-12	A0A0A0MRA3;A0A0A0MTS7;Q8WZ42-3;Q8WZ42-10;Q8WZ42-9;Q8WZ42-5;Q8WZ42-11;Q8WZ42-4;Q8WZ42-7;Q8WZ42-2;Q8WZ42;Q8WZ42-8;Q8WZ42-13;Q8WZ42-12	Titin	TTN	tr|A0A0A0MRA3|A0A0A0MRA3_HUMAN Isoform of Q8WZ42, Titin OS=Homo sapiens GN=TTN PE=1 SV=1;tr|A0A0A0MTS7|A0A0A0MTS7_HUMAN Isoform of Q8WZ42, Titin OS=Homo sapiens GN=TTN PE=1 SV=1;sp|Q8WZ42-3|TITIN_HUMAN Isoform of Q8WZ42, Isoform 3 of Titin OS=Homo sapiens	14	6	6	6	2	0	3	2	0	0	1	2	0	3	2	0	0	1	0.0077166	1.4873	2.679	1.8103	128.23	-	0	Median	-	0	Median	1.0355	0.89508	89.137	3	0	Median	-	0	Median	-	0	Median	-	0	Median
115	A0A0A0MRA5;B7Z4B8;Q9BUJ2-4;Q9BUJ2-2;Q9BUJ2;Q9BUJ2-3;M0R3F1;M0QYZ0;M0QZV6;M0R0K8;M0R203;M0QYI8;M0QYM5;Q9BUJ2-5	A0A0A0MRA5;B7Z4B8;Q9BUJ2-4;Q9BUJ2-2;Q9BUJ2;Q9BUJ2-3;M0R3F1;M0QYZ0	Heterogeneous nuclear ribonucleoprotein U-like protein 1	HNRNPUL1	tr|A0A0A0MRA5|A0A0A0MRA5_HUMAN Isoform of Q9BUJ2, Heterogeneous nuclear ribonucleoprotein U-like protein 1 OS=Homo sapiens GN=HNRNPUL1 PE=1 SV=1;tr|B7Z4B8|B7Z4B8_HUMAN Isoform of Q9BUJ2, Heterogeneous nuclear ribonucleoprotein U-like protein 1 OS=Homo sapi	14	17	17	17	0	6	16	14	5	8	9	0	6	16	14	5	8	9	0	323.31	1.5465	1.0113	28.605	-	0	Median	1.5504	1.174	27.945	6	0	Median	1.6375	0.927	29.488	19	0	Median	1.5459	1.0282	29.644	14	0	Median
116	A0A0A0MRJ6;H7BY58;P22061;P22061-2;F6S8N6;F8WDT3;F8WAV5;F8WAX2;H7C4X2;C9J0F2	A0A0A0MRJ6;H7BY58;P22061;P22061-2;F6S8N6	Protein-L-isoaspartate O-methyltransferase;Protein-L-isoaspartate(D-aspartate) O-methyltransferase	PCMT1	tr|A0A0A0MRJ6|A0A0A0MRJ6_HUMAN Isoform of P22061, Protein-L-isoaspartate O-methyltransferase OS=Homo sapiens GN=PCMT1 PE=1 SV=1;tr|H7BY58|H7BY58_HUMAN Isoform of P22061, Protein-L-isoaspartate O-methyltransferase OS=Homo sapiens GN=PCMT1 PE=1 SV=1;sp|P2206	10	7	7	7	6	3	5	4	5	2	2	6	3	5	4	5	2	2	0	129.7	1.1882	1.0059	48.843	1.2606	1.0878	16.531	7	0	Median	1.2796	1.1826	16.821	3	0	Median	1.1935	0.79465	90.441	5	0	Median	1.1505	0.98427	25.994
117	A0A0A0MRK6;Q13505-3;Q13505;A0A0C4DFQ1;Q13505-2	A0A0A0MRK6;Q13505-3;Q13505;A0A0C4DFQ1;Q13505-2	Metaxin-1	MTX1	tr|A0A0A0MRK6|A0A0A0MRK6_HUMAN Isoform of Q13505, Metaxin 1, isoform CRA_b OS=Homo sapiens GN=MTX1 PE=1 SV=1;sp|Q13505-3|MTX1_HUMAN Isoform of Q13505, Isoform 3 of Metaxin-1 OS=Homo sapiens GN=MTX1;sp|Q13505|MTX1_HUMAN Metaxin-1 OS=Homo sapiens GN=MTX1 PE=	5	5	5	5	1	0	0	2	1	0	3	1	0	0	2	1	0	3	0	5.654	0.82425	0.68399	20.634	-	0	Median	-	0	Median	-	0	Median	0.8567	0.79003	14.787	3	0	Median	-	0	Median	-	0	Median
118	O14639-2;F8W8M4;A0A0A0MRL6;O14639-6	O14639-2;F8W8M4;A0A0A0MRL6;O14639-6		ABLIM1	sp|O14639-2|ABLM1_HUMAN Isoform of O14639, Isoform 2 of Actin-binding LIM protein 1 OS=Homo sapiens GN=ABLIM1;tr|F8W8M4|F8W8M4_HUMAN Isoform of O14639, Actin-binding LIM protein 1 OS=Homo sapiens GN=ABLIM1 PE=1 SV=1;tr|A0A0A0MRL6|A0A0A0MRL6_HUMAN Isoform o	4	1	1	1	1	0	0	0	0	0	0	1	0	0	0	0	0	0	0.0096419	1.3553	-	0	Median	-	0	Median	-	0	Median	-	0	Median	-	0	Median	-	0	Median	-	0	Median	2.9	0	0
119	A0A0A0MRM8;Q9UM54-5;Q9UM54-6;Q9UM54-4;Q5JVM0	A0A0A0MRM8;Q9UM54-5;Q9UM54-6;Q9UM54-4	Unconventional myosin-VI	MYO6	tr|A0A0A0MRM8|A0A0A0MRM8_HUMAN Isoform of Q9UM54, Unconventional myosin-VI OS=Homo sapiens GN=MYO6 PE=1 SV=1;sp|Q9UM54-5|MYO6_HUMAN Isoform of Q9UM54, Isoform 5 of Unconventional myosin-VI OS=Homo sapiens GN=MYO6;sp|Q9UM54-6|MYO6_HUMAN Isoform of Q9UM54, I	5	61	61	1	30	6	42	44	35	12	4	1	0	1	1	1	1	0	0	323.31	0.048375	0.049021	116.73	0.081372	0.065469	71.663	3	0	Median	-	0	Median	0.041259	0.02876	81.605	11	0	Median	0.064659	0.054431	121.82	8	0	Median
120	A0A0A0MRN5;Q9NZT2-2;Q9NZT2	A0A0A0MRN5;Q9NZT2-2;Q9NZT2	Opioid growth factor receptor	OGFR	tr|A0A0A0MRN5|A0A0A0MRN5_HUMAN Isoform of Q9NZT2, Opioid growth factor receptor OS=Homo sapiens GN=OGFR PE=1 SV=1;sp|Q9NZT2-2|OGFR_HUMAN Isoform of Q9NZT2, Isoform 2 of Opioid growth factor receptor OS=Homo sapiens GN=OGFR;sp|Q9NZT2|OGFR_HUMAN Opioid growt	3	2	2	2	0	0	1	1	0	0	0	0	0	1	1	0	0	0	0.0053879	1.6733	-	0	Median	-	0	Median	-	0	Median	-	0	Median	-	0	Median	-	0	Median	-	0	Median	0	0	3.2
121	A0A0A0MRP0;Q8IWC1-2;Q8IWC1-3;Q8IWC1-4;Q8IWC1	A0A0A0MRP0;Q8IWC1-2;Q8IWC1-3;Q8IWC1-4;Q8IWC1	MAP7 domain-containing protein 3	MAP7D3	tr|A0A0A0MRP0|A0A0A0MRP0_HUMAN Isoform of Q8IWC1, MAP7 domain-containing protein 3 (Fragment) OS=Homo sapiens GN=MAP7D3 PE=1 SV=1;sp|Q8IWC1-2|MA7D3_HUMAN Isoform of Q8IWC1, Isoform 2 of MAP7 domain-containing protein 3 OS=Homo sapiens GN=MAP7D3;sp|Q8IWC1-3	5	1	1	1	0	0	1	0	0	0	0	0	0	1	0	0	0	0	0.0057143	1.6282	-	0	Median	-	0	Median	-	0	Median	-	0	Median	-	0	Median	-	0	Median	-	0	Median	0	0	1.9
122	A0A0A0MRV0;Q9P2E9-2;Q9P2E9;A0A087WVV2;Q9P2E9-3;F8W7S5;A0A087WU26;V9GY78;A2A2S5	A0A0A0MRV0;Q9P2E9-2;Q9P2E9;A0A087WVV2;Q9P2E9-3;F8W7S5	Ribosome-binding protein 1	RRBP1	tr|A0A0A0MRV0|A0A0A0MRV0_HUMAN Isoform of Q9P2E9, Ribosome-binding protein 1 OS=Homo sapiens GN=RRBP1 PE=1 SV=1;sp|Q9P2E9-2|RRBP1_HUMAN Isoform of Q9P2E9, Isoform 1 of Ribosome-binding protein 1 OS=Homo sapiens GN=RRBP1;sp|Q9P2E9|RRBP1_HUMAN Ribosome-bindi	9	25	25	24	4	2	13	18	9	7	7	4	2	12	18	9	6	7	0	266.29	0.16363	0.19618	80.753	-	0	Median	-	0	Median	0.27308	0.2335	78.164	3	0	Median	0.15275	0.1257	73.393	6	0	Median	-	0	Median
123	A0A0A0MRW6;Q9H6R4-3;Q9H6R4-2;Q9H6R4-4;Q9H6R4	A0A0A0MRW6;Q9H6R4-3;Q9H6R4-2;Q9H6R4-4;Q9H6R4	Nucleolar protein 6	NOL6	tr|A0A0A0MRW6|A0A0A0MRW6_HUMAN Isoform of Q9H6R4, Nucleolar protein 6 OS=Homo sapiens GN=NOL6 PE=1 SV=1;sp|Q9H6R4-3|NOL6_HUMAN Isoform of Q9H6R4, Isoform 3 of Nucleolar protein 6 OS=Homo sapiens GN=NOL6;sp|Q9H6R4-2|NOL6_HUMAN Isoform of Q9H6R4, Isoform 2 o	5	1	1	1	0	0	1	1	0	0	0	0	0	1	1	0	0	0	0	5.4817	0.39995	0.32545	5.4996	-	0	Median	-	0	Median	-	0	Median	-	0	Median	-	0	Median	-	0	Median	-	0	Median
124	A0A0A0MS41;Q9BWM7;S4R3N9	A0A0A0MS41;Q9BWM7	Sideroflexin;Sideroflexin-3	SFXN3	tr|A0A0A0MS41|A0A0A0MS41_HUMAN Isoform of Q9BWM7, Sideroflexin OS=Homo sapiens GN=SFXN3 PE=1 SV=1;sp|Q9BWM7|SFXN3_HUMAN Sideroflexin-3 OS=Homo sapiens GN=SFXN3 PE=1 SV=2	3	5	4	4	2	0	0	3	1	0	0	1	0	0	3	1	0	0	0	5.0617	0.46519	0.46322	44.86	-	0	Median	-	0	Median	-	0	Median	0.41378	0.44918	14.416	3	0	Median	-	0	Median	-	0	Median
125	A0A0A0MS45;J3KNI1;Q9H9E3;Q9H9E3-3;Q9H9E3-2;J3QLW1;E9PRT5;H3BSD2;H3BMV9	A0A0A0MS45;J3KNI1;Q9H9E3;Q9H9E3-3;Q9H9E3-2	Conserved oligomeric Golgi complex subunit 4	COG4	tr|A0A0A0MS45|A0A0A0MS45_HUMAN Isoform of Q9H9E3, Conserved oligomeric Golgi complex subunit 4 OS=Homo sapiens GN=COG4 PE=1 SV=1;tr|J3KNI1|J3KNI1_HUMAN Isoform of Q9H9E3, Conserved oligomeric Golgi complex subunit 4 OS=Homo sapiens GN=COG4 PE=1 SV=1;sp|Q9H	9	4	4	4	3	0	0	2	0	0	0	3	0	0	2	0	0	0	0	10.167	2.1306	1.7498	34.038	2.1306	1.7498	34.038	2	0	Median	-	0	Median	-	0	Median	-	0	Median	-	0	Median	-	0	Median
126	A0A0A0MSB4;Q6ZN50;Q969R2-6;Q969R2-3;Q969R2-2;Q969R2	A0A0A0MSB4;Q6ZN50;Q969R2-6;Q969R2-3;Q969R2-2;Q969R2	Oxysterol-binding protein;Oxysterol-binding protein 2	OSBP2	tr|A0A0A0MSB4|A0A0A0MSB4_HUMAN Isoform of Q969R2, Oxysterol-binding protein OS=Homo sapiens GN=OSBP2 PE=1 SV=1;tr|Q6ZN50|Q6ZN50_HUMAN Isoform of Q969R2, Oxysterol-binding protein OS=Homo sapiens GN=OSBP2 PE=1 SV=1;sp|Q969R2-6|OSBP2_HUMAN Isoform of Q969R2,	6	3	1	1	0	0	2	2	3	0	0	0	0	0	0	1	0	0	0	5.0042	-	0	Median	-	0	Median	-	0	Median	-	0	Median	-	0	Median	-	0	Median	-	0	Median	0	0	4.2
127	A0A0A0MSD6;Q9P273	A0A0A0MSD6;Q9P273	Teneurin-3	TENM3	tr|A0A0A0MSD6|A0A0A0MSD6_HUMAN Isoform of Q9P273, Teneurin-3 OS=Homo sapiens GN=TENM3 PE=1 SV=1;sp|Q9P273|TEN3_HUMAN Teneurin-3 OS=Homo sapiens GN=TENM3 PE=2 SV=3	2	1	1	1	0	0	1	0	0	0	0	0	0	1	0	0	0	0	0.0022198	1.9427	-	0	Median	-	0	Median	-	0	Median	-	0	Median	-	0	Median	-	0	Median	-	0	Median	0	0	0.9
128	A0A0A0MSU2;Q6PJG2	A0A0A0MSU2;Q6PJG2	ELM2 and SANT domain-containing protein 1	ELMSAN1	tr|A0A0A0MSU2|A0A0A0MSU2_HUMAN Isoform of Q6PJG2, ELM2 and SANT domain-containing protein 1 (Fragment) OS=Homo sapiens GN=ELMSAN1 PE=1 SV=4;sp|Q6PJG2|EMSA1_HUMAN ELM2 and SANT domain-containing protein 1 OS=Homo sapiens GN=ELMSAN1 PE=1 SV=2	2	1	1	1	0	0	1	1	0	0	0	0	0	1	1	0	0	0	0	2.7849	-	0	Median	-	0	Median	-	0	Median	-	0	Median	-	0	Median	-	0	Median	-	0	Median	0	0	1.9
129	A0A0G2JKZ1;A2AB90;A0A0G2JH37;A0A0A0MSV9;O15533-2;O15533;O15533-3;A0A0A0MT98;O15533-4;Q6P1N7;C9JA35	A0A0G2JKZ1;A2AB90;A0A0G2JH37;A0A0A0MSV9;O15533-2;O15533;O15533-3;A0A0A0MT98;O15533-4	Tapasin	TAPBP	tr|A0A0G2JKZ1|A0A0G2JKZ1_HUMAN Isoform of O15533, Tapasin OS=Homo sapiens GN=TAPBP PE=1 SV=1;tr|A2AB90|A2AB90_HUMAN Isoform of O15533, Tapasin OS=Homo sapiens GN=TAPBP PE=1 SV=1;tr|A0A0G2JH37|A0A0G2JH37_HUMAN Isoform of O15533, Tapasin OS=Homo sapiens GN=T	11	5	5	5	2	1	4	4	3	2	2	2	1	4	4	3	2	2	0	18.037	5.1514	5.4594	65.779	4.9639	2.2044	55.967	4	0	Median	-	0	Median	5.3164	8.5878	87.048	3	0	Median	5.1071	3.8819	81.222	4	0	Median
130	B3KYB6;A0A0A0MSW4;P48739;P48739-2;P48739-3	B3KYB6;A0A0A0MSW4;P48739;P48739-2;P48739-3	Phosphatidylinositol transfer protein beta isoform	PITPNB	tr|B3KYB6|B3KYB6_HUMAN Isoform of P48739, Phosphatidylinositol transfer protein beta isoform (Fragment) OS=Homo sapiens GN=PITPNB PE=1 SV=1;tr|A0A0A0MSW4|A0A0A0MSW4_HUMAN Isoform of P48739, Phosphatidylinositol transfer protein beta isoform OS=Homo sapiens	5	2	2	2	0	1	0	1	0	0	1	0	1	0	1	0	0	1	0	2.8491	1.6797	1.1568	31.651	-	0	Median	-	0	Median	-	0	Median	-	0	Median	-	0	Median	-	0	Median	-	0	Median
131	A0A0A0MTN9;J3QQX3;A0A0A0MTR6;A0A0C4DFN8;A0A0C4DGN7;A0A0A0MSZ4;A0A0A0MT64;P22570-4;P22570-6;P22570-5;P22570;P22570-2;P22570-7;P22570-3;J3QKZ8;J3QQW7	A0A0A0MTN9;J3QQX3;A0A0A0MTR6;A0A0C4DFN8;A0A0C4DGN7;A0A0A0MSZ4;A0A0A0MT64;P22570-4;P22570-6;P22570-5;P22570;P22570-2;P22570-7;P22570-3;J3QKZ8;J3QQW7	NADPH:adrenodoxin oxidoreductase, mitochondrial	FDXR	tr|A0A0A0MTN9|A0A0A0MTN9_HUMAN Isoform of P22570, NADPH:adrenodoxin oxidoreductase, mitochondrial OS=Homo sapiens GN=FDXR PE=1 SV=1;tr|J3QQX3|J3QQX3_HUMAN Isoform of P22570, NADPH:adrenodoxin oxidoreductase, mitochondrial OS=Homo sapiens GN=FDXR PE=1 SV=2;	16	2	2	2	0	0	1	1	0	0	1	0	0	1	1	0	0	1	0	3.7407	-	0	Median	-	0	Median	-	0	Median	-	0	Median	-	0	Median	-	0	Median	-	0	Median	0	0	5
132	A0A0A0MT83;P26440;H0YN10;H0YLC3;P26440-2;H0YKV0;A0A087WVD3;H7C4G6	A0A0A0MT83;P26440;H0YN10;H0YLC3;P26440-2	Isovaleryl-CoA dehydrogenase, mitochondrial	IVD	tr|A0A0A0MT83|A0A0A0MT83_HUMAN Isoform of P26440, Isovaleryl-CoA dehydrogenase, mitochondrial OS=Homo sapiens GN=IVD PE=1 SV=1;sp|P26440|IVD_HUMAN Isovaleryl-CoA dehydrogenase, mitochondrial OS=Homo sapiens GN=IVD PE=1 SV=1;tr|H0YN10|H0YN10_HUMAN Isoform o	8	3	3	3	0	0	1	3	1	0	0	0	0	1	3	1	0	0	0.0032703	1.7712	3.5956	4.0695	44.939	-	0	Median	-	0	Median	-	0	Median	4.1495	3.6002	46.951	3	0	Median	-	0	Median	-	0	Median
133	A0A0A0MTB8;Q8NI36	A0A0A0MTB8;Q8NI36	WD repeat-containing protein 36	WDR36	tr|A0A0A0MTB8|A0A0A0MTB8_HUMAN Isoform of Q8NI36, WD repeat-containing protein 36 OS=Homo sapiens GN=WDR36 PE=1 SV=1;sp|Q8NI36|WDR36_HUMAN WD repeat-containing protein 36 OS=Homo sapiens GN=WDR36 PE=1 SV=1	2	1	1	1	0	0	1	1	0	0	0	0	0	1	1	0	0	0	0.0029272	1.8238	0.47977	0.53103	8.0208	-	0	Median	-	0	Median	-	0	Median	-	0	Median	-	0	Median	-	0	Median	-	0	Median
134	B7ZL25;A0A0A0MTG1;B4E0K6;A0A0G2JIA5;A0A0G2JL52;Q5ST30-2;Q5ST30-3;Q5ST30;Q5ST30-4	B7ZL25;A0A0A0MTG1;B4E0K6;A0A0G2JIA5;A0A0G2JL52;Q5ST30-2;Q5ST30-3;Q5ST30;Q5ST30-4	Valine--tRNA ligase, mitochondrial	VARS2	tr|B7ZL25|B7ZL25_HUMAN Isoform of Q5ST30, VARS2 protein OS=Homo sapiens GN=VARS2 PE=1 SV=1;tr|A0A0A0MTG1|A0A0A0MTG1_HUMAN Isoform of Q5ST30, Valine--tRNA ligase, mitochondrial OS=Homo sapiens GN=VARS2 PE=1 SV=1;tr|B4E0K6|B4E0K6_HUMAN Isoform of Q5ST30, Val	9	1	1	1	0	0	1	1	0	0	0	0	0	1	1	0	0	0	0.0080504	1.475	-	0	Median	-	0	Median	-	0	Median	-	0	Median	-	0	Median	-	0	Median	-	0	Median	0	0	0.9
135	A0A0A0MTG4;P82094;P82094-2;F8WF45	A0A0A0MTG4;P82094;P82094-2;F8WF45	TATA element modulatory factor	TMF1	tr|A0A0A0MTG4|A0A0A0MTG4_HUMAN Isoform of P82094, TATA element modulatory factor OS=Homo sapiens GN=TMF1 PE=1 SV=1;sp|P82094|TMF1_HUMAN TATA element modulatory factor OS=Homo sapiens GN=TMF1 PE=1 SV=2;sp|P82094-2|TMF1_HUMAN Isoform of P82094, Isoform 2 of	4	5	5	5	1	0	3	0	0	1	0	1	0	3	0	0	1	0	0	14.533	-	0	Median	-	0	Median	-	0	Median	-	0	Median	-	0	Median	-	0	Median	-	0	Median	1.6	0	4.5
136	A0A0A0MTI6;Q9NYP7-3;Q9NYP7;Q9NYP7-2	A0A0A0MTI6;Q9NYP7-3;Q9NYP7;Q9NYP7-2	Elongation of very long chain fatty acids protein;Elongation of very long chain fatty acids protein 5	ELOVL5	tr|A0A0A0MTI6|A0A0A0MTI6_HUMAN Isoform of Q9NYP7, Elongation of very long chain fatty acids protein OS=Homo sapiens GN=ELOVL5 PE=1 SV=1;sp|Q9NYP7-3|ELOV5_HUMAN Isoform of Q9NYP7, Isoform 3 of Elongation of very long chain fatty acids protein 5 OS=Homo sapi	4	1	1	1	1	1	1	1	1	1	1	1	1	1	1	1	1	1	0	19.353	0.9143	1.5627	33.325	-	0	Median	-	0	Median	-	0	Median	-	0	Median	-	0	Median	-	0	Median	-	0	Median
137	A0A0R4J2G3;A0A0A0MTJ9;Q6PIU2;Q6PIU2-2;Q6PIU2-3;H7C046;F8WE33	A0A0R4J2G3;A0A0A0MTJ9;Q6PIU2;Q6PIU2-2;Q6PIU2-3;H7C046	Neutral cholesterol ester hydrolase 1	NCEH1	tr|A0A0R4J2G3|A0A0R4J2G3_HUMAN Isoform of Q6PIU2, Arylacetamide deacetylase-like 1 OS=Homo sapiens GN=NCEH1 PE=4 SV=1;tr|A0A0A0MTJ9|A0A0A0MTJ9_HUMAN Isoform of Q6PIU2, Neutral cholesterol ester hydrolase 1 OS=Homo sapiens GN=NCEH1 PE=1 SV=1;sp|Q6PIU2|NCEH1	7	11	11	11	7	6	8	9	6	7	7	7	6	8	9	6	7	7	0	178.6	14.418	20.697	125.01	-	0	Median	-	0	Median	12.091	7.4269	127.04	4	0	Median	14.353	28.012	69.173	5	0	Median	15.482	26.009	136.32
138	A0A0A0MTR1;P55290;P55290-4;A0A087X0X6;P55290-3;P55290-2;P55290-5	A0A0A0MTR1;P55290;P55290-4;A0A087X0X6;P55290-3;P55290-2;P55290-5	Cadherin-13	CDH13	tr|A0A0A0MTR1|A0A0A0MTR1_HUMAN Isoform of P55290, Cadherin-13 OS=Homo sapiens GN=CDH13 PE=1 SV=2;sp|P55290|CAD13_HUMAN Cadherin-13 OS=Homo sapiens GN=CDH13 PE=1 SV=1;sp|P55290-4|CAD13_HUMAN Isoform of P55290, Isoform 4 of Cadherin-13 OS=Homo sapiens GN=CDH	7	2	2	2	0	0	2	2	1	0	0	0	0	2	2	1	0	0	0	12.332	6.9522	5.1516	62.909	-	0	Median	-	0	Median	-	0	Median	-	0	Median	-	0	Median	-	0	Median	-	0	Median
139	A0A0A6YY92;P30566;B4DEP1;A0A096LP72;A0A096LNY4;A0A096LNY5;A0A096LNY6;P30566-2	A0A0A6YY92;P30566;B4DEP1;A0A096LP72;A0A096LNY4;A0A096LNY5;A0A096LNY6;P30566-2	Adenylosuccinate lyase	ADSL	tr|A0A0A6YY92|A0A0A6YY92_HUMAN Isoform of P30566, Adenylosuccinate lyase OS=Homo sapiens GN=ADSL PE=1 SV=1;sp|P30566|PUR8_HUMAN Adenylosuccinate lyase OS=Homo sapiens GN=ADSL PE=1 SV=2;tr|B4DEP1|B4DEP1_HUMAN Isoform of P30566, Adenylosuccinate lyase OS=Hom	8	2	2	2	0	0	2	2	0	0	0	0	0	2	2	0	0	0	0	6.4457	1.4532	0.97201	37.58	-	0	Median	-	0	Median	1.5684	1.0725	13.914	2	0	Median	-	0	Median	-	0	Median	-	0	Median
140	A0A0A6YYA0;Q86XR7-2;Q9Y3B3-2;Q9Y3B3;G3V2Y2	A0A0A6YYA0;Q86XR7-2;Q9Y3B3-2;Q9Y3B3	Transmembrane emp24 domain-containing protein 7	TMED7-TICAM2;TMED7	tr|A0A0A6YYA0|A0A0A6YYA0_HUMAN Protein TMED7-TICAM2 OS=Homo sapiens GN=TMED7-TICAM2 PE=3 SV=1;sp|Q86XR7-2|TCAM2_HUMAN Isoform of Q86XR7, Isoform 2 of TIR domain-containing adapter molecule 2 OS=Homo sapiens GN=TICAM2;sp|Q9Y3B3-2|TMED7_HUMAN Isoform of Q9Y3	5	3	3	3	1	1	0	3	2	0	1	1	1	0	3	2	0	1	0	29.442	1.6271	1.2687	33.841	-	0	Median	-	0	Median	-	0	Median	1.5191	1.2148	43.295	3	0	Median	1.7044	1.2687	9.0719	3	0	Median
141	E5RIS5;I3L376;E5RGC5;A0A0A6YYB9;J3KS67;C9JYS5;Q96ET8-2;Q96ET8-3;Q9NYZ1;Q96ET8	E5RIS5;I3L376;E5RGC5;A0A0A6YYB9;J3KS67;C9JYS5;Q96ET8-2;Q96ET8-3;Q9NYZ1;Q96ET8	Golgi apparatus membrane protein TVP23 homolog;Golgi apparatus membrane protein TVP23 homolog C;Golgi apparatus membrane protein TVP23 homolog B	TVP23C;TVP23B;TVP23C-CDRT4	tr|E5RIS5|E5RIS5_HUMAN Isoform of Q96ET8, Golgi apparatus membrane protein TVP23 homolog B OS=Homo sapiens GN=TVP23C PE=1 SV=1;tr|I3L376|I3L376_HUMAN Isoform of Q96ET8, Golgi apparatus membrane protein TVP23 homolog B OS=Homo sapiens GN=TVP23B PE=1 SV=1;tr	10	1	1	1	0	0	1	0	0	0	0	0	0	1	0	0	0	0	0	2.3366	-	0	Median	-	0	Median	-	0	Median	-	0	Median	-	0	Median	-	0	Median	-	0	Median	0	0	73
142	A0A0A6YYC7;Q96JP5-2;Q96JP5	A0A0A6YYC7;Q96JP5-2;Q96JP5	E3 ubiquitin-protein ligase ZFP91	ZFP91-CNTF;ZFP91	tr|A0A0A6YYC7|A0A0A6YYC7_HUMAN HCG2042749, isoform CRA_d OS=Homo sapiens GN=ZFP91-CNTF PE=4 SV=1;sp|Q96JP5-2|ZFP91_HUMAN Isoform of Q96JP5, Isoform 2 of E3 ubiquitin-protein ligase ZFP91 OS=Homo sapiens GN=ZFP91;sp|Q96JP5|ZFP91_HUMAN E3 ubiquitin-protein l	3	2	2	2	0	0	1	2	0	0	0	0	0	1	2	0	0	0	0	20.002	1.2103	0.88628	17.863	-	0	Median	-	0	Median	-	0	Median	1.275	0.96259	24.345	2	0	Median	-	0	Median	-	0	Median
143	A0A0A6YYJ8;Q96HJ9-2;A0A0A6YYC3;Q96HJ9;Q9Y383-3;Q9Y383-2;Q9Y383	A0A0A6YYJ8;Q96HJ9-2;A0A0A6YYC3;Q96HJ9;Q9Y383-3;Q9Y383-2;Q9Y383	UPF0562 protein C7orf55;Putative RNA-binding protein Luc7-like 2	LUC7L2;C7orf55;C7orf55-LUC7L2	tr|A0A0A6YYJ8|A0A0A6YYJ8_HUMAN Isoform of Q9Y383, Putative RNA-binding protein Luc7-like 2 OS=Homo sapiens GN=LUC7L2 PE=4 SV=1;sp|Q96HJ9-2|CG055_HUMAN Isoform of Q96HJ9, Isoform 2 of UPF0562 protein C7orf55 OS=Homo sapiens GN=C7orf55;tr|A0A0A6YYC3|A0A0A6YY	7	4	4	4	1	0	3	2	2	0	1	1	0	3	2	2	0	1	0	3.7368	3.6745	3.135	52.611	-	0	Median	-	0	Median	-	0	Median	-	0	Median	-	0	Median	-	0	Median	-	0	Median
144	H3BNY7;H3BQX5;H3BRY5;A0A0A6YYL2;P0DMM9-2;P50225;P0DMN0;P0DMM9;P0DMM9-3	H3BNY7;H3BQX5;H3BRY5;A0A0A6YYL2;P0DMM9-2;P50225;P0DMN0;P0DMM9;P0DMM9-3	Sulfotransferase;Sulfotransferase 1A3;Sulfotransferase 1A1;Sulfotransferase 1A4	SULT1A4;SULT1A1;SULT1A3	tr|H3BNY7|H3BNY7_HUMAN Isoform of P0DMM9, Sulfotransferase OS=Homo sapiens GN=SULT1A4 PE=3 SV=1;tr|H3BQX5|H3BQX5_HUMAN Isoform of P50225, Sulfotransferase (Fragment) OS=Homo sapiens GN=SULT1A1 PE=1 SV=6;tr|H3BRY5|H3BRY5_HUMAN Isoform of P50225, Sulfotransf	9	1	1	1	0	0	0	1	1	0	0	0	0	0	1	1	0	0	0	9.5307	0.4071	0.31565	0.83641	-	0	Median	-	0	Median	-	0	Median	-	0	Median	-	0	Median	-	0	Median	-	0	Median
145	I3L1U7;I3L0X9;I3L3T0;P57737-3;A0A0A6YYL4;Q9Y3D7	I3L1U7;I3L0X9;I3L3T0;P57737-3;A0A0A6YYL4;Q9Y3D7	Coronin;Mitochondrial import inner membrane translocase subunit TIM16	PAM16;CORO7-PAM16	tr|I3L1U7|I3L1U7_HUMAN Isoform of Q9Y3D7, Mitochondrial import inner membrane translocase subunit TIM16 OS=Homo sapiens GN=PAM16 PE=4 SV=1;tr|I3L0X9|I3L0X9_HUMAN Isoform of Q9Y3D7, Mitochondrial import inner membrane translocase subunit TIM16 OS=Homo sapie	6	3	3	3	0	0	1	0	2	0	0	0	0	1	0	2	0	0	0	34.251	0.41446	0.40277	23.802	-	0	Median	-	0	Median	0.41089	0.48382	25.928	2	0	Median	-	0	Median	-	0	Median	-	0	Median
146	A0A0B4J1Z1;C9JAB2;Q16629-3;Q16629-2;Q16629-4;Q16629;F8WEA1	A0A0B4J1Z1;C9JAB2;Q16629-3;Q16629-2;Q16629-4;Q16629	Serine/arginine-rich splicing factor 7	SRSF7	tr|A0A0B4J1Z1|A0A0B4J1Z1_HUMAN Isoform of Q16629, Serine/arginine-rich-splicing factor 7 OS=Homo sapiens GN=SRSF7 PE=1 SV=1;tr|C9JAB2|C9JAB2_HUMAN Isoform of Q16629, Serine/arginine-rich-splicing factor 7 OS=Homo sapiens GN=SRSF7 PE=1 SV=1;sp|Q16629-3|SRSF	7	10	9	9	5	2	3	6	6	0	5	5	2	2	5	5	0	4	0	106.26	2.2162	1.84	26.573	2.1218	1.6984	17.119	10	0	Median	2.1212	1.7873	15.159	2	0	Median	2.5788	2.7707	56.988	2	0	Median	2.2162	1.8952	24.702
147	A0A0B4J203;P16234	A0A0B4J203		FIP1L1	tr|A0A0B4J203|A0A0B4J203_HUMAN Uncharacterized protein OS=Homo sapiens PE=1 SV=1	2	4	4	1	1	0	1	3	1	0	0	0	0	0	0	1	0	0	0	58.67	3.2856	2.2328	40.176	-	0	Median	-	0	Median	-	0	Median	2.4208	1.8323	27.959	2	0	Median	-	0	Median	-	0	Median
148	A0A0B4J220	A0A0B4J220		C11orf98	tr|A0A0B4J220|A0A0B4J220_HUMAN Isoform of E9PRG8, Chromosome 11 open reading frame 48, isoform CRA_c OS=Homo sapiens GN=C11orf98 PE=1 SV=1	1	1	1	1	1	0	1	0	0	0	0	1	0	1	0	0	0	0	0.0050469	1.6992	0.77519	0.82778	11.849	-	0	Median	-	0	Median	-	0	Median	-	0	Median	-	0	Median	-	0	Median	-	0	Median
149	A0A0B4J244	A0A0B4J244		TRAV3	tr|A0A0B4J244|A0A0B4J244_HUMAN Protein TRAV3 (Fragment) OS=Homo sapiens GN=TRAV3 PE=4 SV=1	1	1	1	1	0	0	0	1	0	0	0	0	0	0	1	0	0	0	1	-2	-	0	Median	-	0	Median	-	0	Median	-	0	Median	-	0	Median	-	0	Median	-	0	Median	0	0	0
150	F8VV32;A0A0B4J259;P61626	F8VV32;A0A0B4J259;P61626	Lysozyme;Lysozyme C	LYZ	tr|F8VV32|F8VV32_HUMAN Isoform of P61626, Lysozyme OS=Homo sapiens GN=LYZ PE=1 SV=1;tr|A0A0B4J259|A0A0B4J259_HUMAN Isoform of P61626, Lysozyme OS=Homo sapiens GN=LYZ PE=1 SV=1;sp|P61626|LYSC_HUMAN Lysozyme C OS=Homo sapiens GN=LYZ PE=1 SV=1	3	1	1	1	0	0	1	0	1	0	0	0	0	1	0	1	0	0	0	4.222	-	0	Median	-	0	Median	-	0	Median	-	0	Median	-	0	Median	-	0	Median	-	0	Median	0	0	11.5
151	A0A0B4J269;Q13509;Q13509-2;G3V2A3;G3V5W4;G3V2R8;G3V3R4;G3V2N6	A0A0B4J269;Q13509;Q13509-2	Tubulin beta-3 chain	TUBB3	tr|A0A0B4J269|A0A0B4J269_HUMAN Isoform of Q13509, Tubulin beta-3 chain OS=Homo sapiens GN=TUBB3 PE=1 SV=1;sp|Q13509|TBB3_HUMAN Tubulin beta-3 chain OS=Homo sapiens GN=TUBB3 PE=1 SV=2;sp|Q13509-2|TBB3_HUMAN Isoform of Q13509, Isoform 2 of Tubulin beta-3 cha	8	16	2	1	13	10	12	11	12	12	11	0	0	0	1	0	0	0	0	3.1702	0.81236	0.38268	59.122	-	0	Median	-	0	Median	-	0	Median	-	0	Median	-	0	Median	-	0	Median	-	0	Median
152	Q5W0H4;A0A0B4J2C3;P13693;J3KPG2;E9PJF7;P13693-2	Q5W0H4;A0A0B4J2C3;P13693;J3KPG2;E9PJF7;P13693-2	Translationally-controlled tumor protein	TPT1	tr|Q5W0H4|Q5W0H4_HUMAN Isoform of P13693, Translationally-controlled tumor protein OS=Homo sapiens GN=TPT1 PE=1 SV=1;tr|A0A0B4J2C3|A0A0B4J2C3_HUMAN Isoform of P13693, Translationally-controlled tumor protein OS=Homo sapiens GN=TPT1 PE=1 SV=1;sp|P13693|TCTP	6	2	2	2	1	0	2	2	2	0	1	1	0	2	2	2	0	1	0	4.4565	0.9505	1.0203	21.78	0.76981	0.67691	2.9343	2	0	Median	-	0	Median	0.95442	1.0178	19.135	3	0	Median	0.9505	1.0203	18.583	3	0	Median
153	A0A0B4J2E5;Q15269	A0A0B4J2E5;Q15269	Periodic tryptophan protein 2 homolog	PWP2	tr|A0A0B4J2E5|A0A0B4J2E5_HUMAN Uncharacterized protein OS=Homo sapiens PE=1 SV=1;sp|Q15269|PWP2_HUMAN Periodic tryptophan protein 2 homolog OS=Homo sapiens GN=PWP2 PE=2 SV=2	2	1	1	1	0	0	1	0	0	0	0	0	0	1	0	0	0	0	0	2.3269	-	0	Median	-	0	Median	-	0	Median	-	0	Median	-	0	Median	-	0	Median	-	0	Median	0	0	1.7
154	A0A0C4DFL7;Q16850;Q16850-2;H7C0D0;C9IYR8	A0A0C4DFL7;Q16850;Q16850-2	Lanosterol 14-alpha demethylase	CYP51A1	tr|A0A0C4DFL7|A0A0C4DFL7_HUMAN Isoform of Q16850, Lanosterol 14-alpha demethylase OS=Homo sapiens GN=CYP51A1 PE=1 SV=1;sp|Q16850|CP51A_HUMAN Lanosterol 14-alpha demethylase OS=Homo sapiens GN=CYP51A1 PE=1 SV=3;sp|Q16850-2|CP51A_HUMAN Isoform of Q16850, Iso	5	19	19	19	4	1	11	5	10	2	4	4	1	11	5	10	2	4	0	163.23	8.3619	6.2511	107.36	-	0	Median	-	0	Median	2.3133	1.5133	182.36	2	0	Median	7.9248	6.5748	71.67	4	0	Median	12.686	7.9878	16.431
155	A0A0C4DFM1;Q92544;F8WCN2;F2Z2L1	A0A0C4DFM1;Q92544	Transmembrane 9 superfamily member 4	TM9SF4	tr|A0A0C4DFM1|A0A0C4DFM1_HUMAN Isoform of Q92544, Transmembrane 9 superfamily member 4 OS=Homo sapiens GN=TM9SF4 PE=1 SV=1;sp|Q92544|TM9S4_HUMAN Transmembrane 9 superfamily member 4 OS=Homo sapiens GN=TM9SF4 PE=1 SV=2	4	7	7	7	1	2	4	5	3	1	5	1	2	4	5	3	1	5	0	122.69	4.928	8.411	44.245	-	0	Median	-	0	Median	3.5701	5.0985	32.054	3	0	Median	5.2307	6.6253	41.417	4	0	Median	8.1894	14.434	52.832
156	F8W9I8;C9J6Y3;C9JKR6;G3XAC1;A0A0C4DFT5;Q86YZ4;Q9BXS9-6;Q9BXS9-5;Q9BXS9-7;Q9BXS9-4;Q9BXS9-2;Q9BXS9-3;Q9BXS9	F8W9I8;C9J6Y3;C9JKR6;G3XAC1;A0A0C4DFT5;Q86YZ4;Q9BXS9-6;Q9BXS9-5;Q9BXS9-7;Q9BXS9-4;Q9BXS9-2;Q9BXS9-3;Q9BXS9	Solute carrier family 26 member 6	SLC26A6	tr|F8W9I8|F8W9I8_HUMAN Isoform of Q9BXS9, Solute carrier family 26 member 6 OS=Homo sapiens GN=SLC26A6 PE=1 SV=1;tr|C9J6Y3|C9J6Y3_HUMAN Isoform of Q9BXS9, Solute carrier family 26 member 6 (Fragment) OS=Homo sapiens GN=SLC26A6 PE=1 SV=1;tr|C9JKR6|C9JKR6_HU	13	1	1	1	0	0	0	1	0	0	1	0	0	0	1	0	0	1	0	3.0754	-	0	Median	-	0	Median	-	0	Median	-	0	Median	-	0	Median	-	0	Median	-	0	Median	0	0	0
157	A0A0C4DFU2;P04179-4;P04179;F5H3C5;A0A0C4DFU1;F5H4R2;F5GYZ5;P04179-2;G8JLJ2;A0A0C4DG56;P04179-3;G5E9P6;F5GXZ9	A0A0C4DFU2;P04179-4;P04179;F5H3C5;A0A0C4DFU1;F5H4R2;F5GYZ5;P04179-2;G8JLJ2;A0A0C4DG56;P04179-3	Superoxide dismutase;Superoxide dismutase [Mn], mitochondrial	SOD2	tr|A0A0C4DFU2|A0A0C4DFU2_HUMAN Isoform of P04179, Superoxide dismutase OS=Homo sapiens GN=SOD2 PE=1 SV=1;sp|P04179-4|SODM_HUMAN Isoform of P04179, Isoform 4 of Superoxide dismutase [Mn], mitochondrial OS=Homo sapiens GN=SOD2;sp|P04179|SODM_HUMAN Superoxide	13	8	8	8	5	0	6	6	5	2	6	5	0	6	6	5	2	6	0	134.37	7.7877	5.6655	35.762	5.5394	5.8659	5.087	2	0	Median	-	0	Median	7.169	4.1897	33.033	5	0	Median	8.8145	4.6331	38.35	3	0	Median
158	C9J9K3;A0A0C4DG17;P08865;F8WD59	C9J9K3;A0A0C4DG17;P08865	40S ribosomal protein SA	RPSA	tr|C9J9K3|C9J9K3_HUMAN Isoform of P08865, 40S ribosomal protein SA (Fragment) OS=Homo sapiens GN=RPSA PE=1 SV=6;tr|A0A0C4DG17|A0A0C4DG17_HUMAN Isoform of P08865, 40S ribosomal protein SA OS=Homo sapiens GN=RPSA PE=1 SV=1;sp|P08865|RSSA_HUMAN 40S ribosomal	4	10	10	10	6	2	6	9	4	3	3	6	2	6	9	4	3	3	0	180.15	0.7759	1.1813	34.375	0.82845	1.196	7.5519	6	0	Median	-	0	Median	0.71682	1.1	16.56	6	0	Median	0.76616	1.2567	65.087	8	0	Median
159	A0A0C4DG31;Q9GZR2-2;Q9GZR2	A0A0C4DG31;Q9GZR2-2;Q9GZR2	RNA exonuclease 4	REXO4	tr|A0A0C4DG31|A0A0C4DG31_HUMAN Isoform of Q9GZR2, RNA exonuclease 4 (Fragment) OS=Homo sapiens GN=REXO4 PE=1 SV=1;sp|Q9GZR2-2|REXO4_HUMAN Isoform of Q9GZR2, Isoform 2 of RNA exonuclease 4 OS=Homo sapiens GN=REXO4;sp|Q9GZR2|REXO4_HUMAN RNA exonuclease 4 OS=	3	1	1	1	0	0	1	0	0	0	0	0	0	1	0	0	0	0	0.0077383	1.5129	-	0	Median	-	0	Median	-	0	Median	-	0	Median	-	0	Median	-	0	Median	-	0	Median	0	0	5.2
160	A0A0C4DG49;A0A0A0MSA9;P15151-3;P15151-2;P15151;P15151-4	A0A0C4DG49;A0A0A0MSA9;P15151-3;P15151-2;P15151;P15151-4	Poliovirus receptor	PVR	tr|A0A0C4DG49|A0A0C4DG49_HUMAN Isoform of P15151, Poliovirus receptor OS=Homo sapiens GN=PVR PE=1 SV=1;tr|A0A0A0MSA9|A0A0A0MSA9_HUMAN Isoform of P15151, Poliovirus receptor OS=Homo sapiens GN=PVR PE=1 SV=1;sp|P15151-3|PVR_HUMAN Isoform of P15151, Isoform G	6	8	8	8	4	6	5	6	0	4	3	4	6	5	6	0	4	3	0	165.18	11.945	7.1498	53.601	-	0	Median	11.899	9.3377	50.075	2	0	Median	14.714	11.386	56.844	2	0	Median	12.345	6.8915	73.777	4	0	Median
161	A0A0C4DG89;Q7L014;D6RJA6;H0Y9U3	A0A0C4DG89;Q7L014;D6RJA6	Probable ATP-dependent RNA helicase DDX46	DDX46	tr|A0A0C4DG89|A0A0C4DG89_HUMAN Isoform of Q7L014, Probable ATP-dependent RNA helicase DDX46 OS=Homo sapiens GN=DDX46 PE=1 SV=1;sp|Q7L014|DDX46_HUMAN Probable ATP-dependent RNA helicase DDX46 OS=Homo sapiens GN=DDX46 PE=1 SV=2;tr|D6RJA6|D6RJA6_HUMAN Isoform	4	5	5	5	1	0	3	3	0	0	1	1	0	3	3	0	0	1	0	7.8684	1.4717	1.0819	49.405	-	0	Median	-	0	Median	1.2767	1.0301	19.726	2	0	Median	1.7382	1.3961	20.593	2	0	Median	-	0	Median
162	C9JQB1;C9J9V6;A0A0C4DG91;O75414;O75414-2	C9JQB1;C9J9V6;A0A0C4DG91;O75414;O75414-2	Nucleoside diphosphate kinase;Nucleoside diphosphate kinase 6	NME6	tr|C9JQB1|C9JQB1_HUMAN Isoform of O75414, Nucleoside diphosphate kinase OS=Homo sapiens GN=NME6 PE=1 SV=1;tr|C9J9V6|C9J9V6_HUMAN Isoform of O75414, Nucleoside diphosphate kinase (Fragment) OS=Homo sapiens GN=NME6 PE=1 SV=1;tr|A0A0C4DG91|A0A0C4DG91_HUMAN Is	5	2	2	2	0	0	2	0	1	0	0	0	0	2	0	1	0	0	0	4.5498	-	0	Median	-	0	Median	-	0	Median	-	0	Median	-	0	Median	-	0	Median	-	0	Median	0	0	19.1
163	A0A0C4DGA2;O75521-2;O75521;F1LLU7;F8WAW4;C9JB63;F8W6J1	A0A0C4DGA2;O75521-2;O75521;F1LLU7	Enoyl-CoA delta isomerase 2, mitochondrial	ECI2	tr|A0A0C4DGA2|A0A0C4DGA2_HUMAN Isoform of O75521, Enoyl-CoA delta isomerase 2, mitochondrial OS=Homo sapiens GN=ECI2 PE=1 SV=1;sp|O75521-2|ECI2_HUMAN Isoform of O75521, Isoform 2 of Enoyl-CoA delta isomerase 2, mitochondrial OS=Homo sapiens GN=ECI2;sp|O755	7	21	21	21	9	0	0	18	15	0	6	9	0	0	18	15	0	6	0	323.31	2.1667	2.3941	43.46	2.1041	3.0246	20.659	9	0	Median	-	0	Median	-	0	Median	2.1799	2.027	58.144	23	0	Median	2.1667	2.1943	17.707
164	A0A0C4DGA6;Q14527	A0A0C4DGA6;Q14527	Helicase-like transcription factor	HLTF	tr|A0A0C4DGA6|A0A0C4DGA6_HUMAN Isoform of Q14527, Helicase-like transcription factor OS=Homo sapiens GN=HLTF PE=1 SV=1;sp|Q14527|HLTF_HUMAN Helicase-like transcription factor OS=Homo sapiens GN=HLTF PE=1 SV=2	2	1	1	1	0	0	1	1	0	0	0	0	0	1	1	0	0	0	0	3.1871	-	0	Median	-	0	Median	-	0	Median	-	0	Median	-	0	Median	-	0	Median	-	0	Median	0	0	1.6
165	E9PCH5;E7EVY3;B7Z574;A0A0C4DGB5;P20810-4;P20810-8;P20810-2;P20810;P20810-9;P20810-5;P20810-10;P20810-7;P20810-6;E7ES10;P20810-3;F8W7E0;H0Y9H6;E9PDE4;H0Y7F0;H0YA91;H0Y944;E9PSG1;E7EQ12;A0A0A0MR45;E7EQA0;H0YD33;E7EQK6;A0A0C4DGD1	E9PCH5;E7EVY3;B7Z574;A0A0C4DGB5;P20810-4;P20810-8;P20810-2;P20810;P20810-9;P20810-5;P20810-10;P20810-7;P20810-6;E7ES10;P20810-3;F8W7E0;H0Y9H6;E9PDE4;H0Y7F0	Calpastatin	CAST	tr|E9PCH5|E9PCH5_HUMAN Isoform of P20810, Calpastatin OS=Homo sapiens GN=CAST PE=1 SV=1;tr|E7EVY3|E7EVY3_HUMAN Isoform of P20810, Calpastatin OS=Homo sapiens GN=CAST PE=1 SV=1;tr|B7Z574|B7Z574_HUMAN Isoform of P20810, Calpastatin OS=Homo sapiens GN=CAST PE	28	7	7	7	1	0	5	6	1	0	0	1	0	5	6	1	0	0	0	36.25	0.41577	0.34988	50.494	-	0	Median	-	0	Median	0.38051	0.34592	57.441	8	0	Median	0.42164	0.3644	37.665	7	0	Median	-	0	Median
166	A0A0C4DGE4;F8W9Y0;A0A0J9YW33;Q13277-2;Q13277-3;Q13277	A0A0C4DGE4;F8W9Y0;A0A0J9YW33;Q13277-2;Q13277-3;Q13277	Syntaxin-3	STX3	tr|A0A0C4DGE4|A0A0C4DGE4_HUMAN Isoform of Q13277, Syntaxin-3 (Fragment) OS=Homo sapiens GN=STX3 PE=1 SV=1;tr|F8W9Y0|F8W9Y0_HUMAN Isoform of Q13277, Syntaxin-3 OS=Homo sapiens GN=STX3 PE=1 SV=1;tr|A0A0J9YW33|A0A0J9YW33_HUMAN Isoform of Q13277, Syntaxin-3 OS	6	2	2	2	0	0	0	1	1	0	0	0	0	0	1	1	0	0	0	8.8566	8.7789	9.2374	7.2726	-	0	Median	-	0	Median	-	0	Median	-	0	Median	-	0	Median	-	0	Median	-	0	Median
167	F5GWX5;A0A0C4DGG9;Q14839;Q14839-2;Q12873-2;Q12873;Q12873-3;F5H6N4;F2Z2R5	F5GWX5;A0A0C4DGG9;Q14839;Q14839-2	Chromodomain-helicase-DNA-binding protein 4	CHD4	tr|F5GWX5|F5GWX5_HUMAN Isoform of Q14839, Chromodomain-helicase-DNA-binding protein 4 OS=Homo sapiens GN=CHD4 PE=1 SV=1;tr|A0A0C4DGG9|A0A0C4DGG9_HUMAN Isoform of Q14839, Chromodomain-helicase-DNA-binding protein 4 OS=Homo sapiens GN=CHD4 PE=1 SV=1;sp|Q1483	9	12	12	8	0	1	4	7	1	1	3	0	1	3	3	1	1	2	0	24.682	0.66266	0.95448	30.579	-	0	Median	-	0	Median	-	0	Median	0.74004	1.0225	22	6	0	Median	-	0	Median	-	0	Median
168	A0A0C4DGH0;Q5ZPR3;Q5ZPR3-4;H0YL10;Q5ZPR3-2;H0YN29;Q5ZPR3-3;H0YLT8;H0YN85;H0YK40;H0YK59	A0A0C4DGH0;Q5ZPR3;Q5ZPR3-4;H0YL10;Q5ZPR3-2;H0YN29;Q5ZPR3-3	CD276 antigen	CD276	tr|A0A0C4DGH0|A0A0C4DGH0_HUMAN Isoform of Q5ZPR3, CD276 antigen OS=Homo sapiens GN=CD276 PE=1 SV=1;sp|Q5ZPR3|CD276_HUMAN CD276 antigen OS=Homo sapiens GN=CD276 PE=1 SV=1;sp|Q5ZPR3-4|CD276_HUMAN Isoform of Q5ZPR3, Isoform 4 of CD276 antigen OS=Homo sapiens	11	8	8	8	1	2	7	8	5	4	4	1	2	7	8	5	4	4	0	323.31	8.4078	5.3493	38.479	-	0	Median	-	0	Median	11.773	5.649	45.254	12	0	Median	9.433	5.7115	38.663	12	0	Median	8.2283	5.647	22.979
169	A0A0C4DGH2;P62070;P62070-4;P62070-3;P62070-2;E9PK85;E9PQK5;E9PQC5;E9PQ87	A0A0C4DGH2;P62070;P62070-4;P62070-3;P62070-2;E9PK85	Ras-related protein R-Ras2	RRAS2	tr|A0A0C4DGH2|A0A0C4DGH2_HUMAN Isoform of P62070, Ras-related protein R-Ras2 OS=Homo sapiens GN=RRAS2 PE=1 SV=1;sp|P62070|RRAS2_HUMAN Ras-related protein R-Ras2 OS=Homo sapiens GN=RRAS2 PE=1 SV=1;sp|P62070-4|RRAS2_HUMAN Isoform of P62070, Isoform 4 of Ras-	9	11	11	8	4	1	9	9	7	2	3	3	1	7	7	5	2	2	0	174.18	3.7266	2.7489	42.409	4.4335	3.826	5.127	2	0	Median	-	0	Median	3.6931	2.7498	51.26	5	0	Median	3.8685	2.5332	51.999	6	0	Median
170	K7EM73;K7ELJ7;A0A0C4DGQ5;P04632;U3KQE2;K7EIV0;A0A075B7C0;K7EKD8;K7ES78;K7EMQ1;U3KPR7	K7EM73;K7ELJ7;A0A0C4DGQ5;P04632;U3KQE2;K7EIV0;A0A075B7C0;K7EKD8	Calpain small subunit 1	CAPNS1	tr|K7EM73|K7EM73_HUMAN Isoform of P04632, Calpain small subunit 1 (Fragment) OS=Homo sapiens GN=CAPNS1 PE=1 SV=1;tr|K7ELJ7|K7ELJ7_HUMAN Isoform of P04632, Calpain small subunit 1 OS=Homo sapiens GN=CAPNS1 PE=1 SV=1;tr|A0A0C4DGQ5|A0A0C4DGQ5_HUMAN Isoform of	11	4	4	4	1	0	1	2	1	0	1	1	0	1	2	1	0	1	0	70.651	1.2332	1.0259	10.316	-	0	Median	-	0	Median	1.2982	0.91314	14.997	2	0	Median	1.2623	1.0366	7.6014	3	0	Median	-	0	Median
171	A0A0C4DGQ8;Q6IAN0;J3KRS1;J3QLK1;J3QKT1	A0A0C4DGQ8;Q6IAN0;J3KRS1	Dehydrogenase/reductase SDR family member 7B	DHRS7B	tr|A0A0C4DGQ8|A0A0C4DGQ8_HUMAN Isoform of Q6IAN0, Dehydrogenase/reductase SDR family member 7B OS=Homo sapiens GN=DHRS7B PE=1 SV=1;sp|Q6IAN0|DRS7B_HUMAN Dehydrogenase/reductase SDR family member 7B OS=Homo sapiens GN=DHRS7B PE=1 SV=2;tr|J3KRS1|J3KRS1_HUMAN	5	6	6	6	1	0	1	1	2	0	4	1	0	1	1	2	0	4	0	77.771	0.9398	0.75697	13.838	-	0	Median	-	0	Median	-	0	Median	-	0	Median	0.86396	0.74674	0.8509	2	0	Median	-	0	Median
172	R4GMS6;R4GMR9;R4GN74;R4GNC2;R4GN63;A0A0K0K1C2;R4GMW0;A0A0C4DGR6;Q96NB2	R4GMS6;R4GMR9;R4GN74;R4GNC2;R4GN63;A0A0K0K1C2;R4GMW0;A0A0C4DGR6;Q96NB2	Sideroflexin-2	SFXN2	tr|R4GMS6|R4GMS6_HUMAN Isoform of Q96NB2, Sideroflexin-2 OS=Homo sapiens GN=SFXN2 PE=1 SV=1;tr|R4GMR9|R4GMR9_HUMAN Isoform of Q96NB2, Sideroflexin-2 OS=Homo sapiens GN=SFXN2 PE=1 SV=1;tr|R4GN74|R4GN74_HUMAN Isoform of Q96NB2, Sideroflexin-2 (Fragment) OS=H	9	1	1	1	0	0	0	1	0	0	0	0	0	0	1	0	0	0	0.0080476	1.4727	-	0	Median	-	0	Median	-	0	Median	-	0	Median	-	0	Median	-	0	Median	-	0	Median	0	0	0
173	R4GN43;A0A0C4DGS0;P56556	R4GN43;A0A0C4DGS0;P56556	NADH dehydrogenase [ubiquinone] 1 alpha subcomplex subunit 6	NDUFA6	tr|R4GN43|R4GN43_HUMAN Isoform of P56556, NADH dehydrogenase [ubiquinone] 1 alpha subcomplex subunit 6 OS=Homo sapiens GN=NDUFA6 PE=1 SV=1;tr|A0A0C4DGS0|A0A0C4DGS0_HUMAN Isoform of P56556, NADH dehydrogenase [ubiquinone] 1 alpha subcomplex subunit 6 OS=Hom	3	1	1	1	1	1	1	0	1	0	1	1	1	1	0	1	0	1	0	5.9126	0.14483	0.19093	14.937	-	0	Median	-	0	Median	-	0	Median	-	0	Median	0.13936	0.20973	19.685	2	0	Median	-	0	Median
174	A0A0C4DGS1;P39656;P39656-3;P39656-2;U3KQ84	A0A0C4DGS1;P39656;P39656-3;P39656-2;U3KQ84	Dolichyl-diphosphooligosaccharide--protein glycosyltransferase 48 kDa subunit	DDOST	tr|A0A0C4DGS1|A0A0C4DGS1_HUMAN Isoform of P39656, Dolichyl-diphosphooligosaccharide--protein glycosyltransferase 48 kDa subunit OS=Homo sapiens GN=DDOST PE=1 SV=1;sp|P39656|OST48_HUMAN Dolichyl-diphosphooligosaccharide--protein glycosyltransferase 48 kDa s	5	18	18	18	7	5	13	4	14	12	8	7	5	13	4	14	12	8	0	323.31	0.67232	0.42417	50.889	0.70613	0.52858	51.22	15	0	Median	0.7264	1.0115	25.594	5	0	Median	0.66647	0.38605	30.843	24	0	Median	0.63233	0.2655	37.664
175	A0A0C4DGS5;Q08379;Q08379-2;A0A087WYC0;B7ZC06;H0Y7B8	A0A0C4DGS5;Q08379;Q08379-2	Golgin subfamily A member 2	GOLGA2	tr|A0A0C4DGS5|A0A0C4DGS5_HUMAN Isoform of Q08379, Golgi autoantigen, golgin subfamily a, 2, isoform CRA_a OS=Homo sapiens GN=GOLGA2 PE=1 SV=1;sp|Q08379|GOGA2_HUMAN Golgin subfamily A member 2 OS=Homo sapiens GN=GOLGA2 PE=1 SV=3;sp|Q08379-2|GOGA2_HUMAN Isof	6	14	14	13	2	1	10	9	3	0	0	1	0	9	8	2	0	0	0	154.59	1.1675	0.87924	29.372	-	0	Median	-	0	Median	1.1336	0.8452	36.281	10	0	Median	1.1648	0.89	20.247	7	0	Median	1.2744	1.0319	28.709
176	E7ESL0;A0A0C4DGX2;J3KQY1;Q9NWU5;Q9NWU5-2;Q9NWU5-3	E7ESL0;A0A0C4DGX2;J3KQY1;Q9NWU5;Q9NWU5-2;Q9NWU5-3	39S ribosomal protein L22, mitochondrial	MRPL22	tr|E7ESL0|E7ESL0_HUMAN Isoform of Q9NWU5, 39S ribosomal protein L22, mitochondrial OS=Homo sapiens GN=MRPL22 PE=1 SV=1;tr|A0A0C4DGX2|A0A0C4DGX2_HUMAN Isoform of Q9NWU5, 39S ribosomal protein L22, mitochondrial OS=Homo sapiens GN=MRPL22 PE=1 SV=1;tr|J3KQY1|	6	6	6	6	0	0	5	0	4	0	1	0	0	5	0	4	0	1	0	13.008	1.578	1.9863	43.645	-	0	Median	-	0	Median	1.5131	1.9863	41.178	5	0	Median	-	0	Median	1.6408	1.9433	43.847	4	0	Median
177	A0A0C4DGX8;Q15904	A0A0C4DGX8;Q15904	V-type proton ATPase subunit S1	ATP6AP1	tr|A0A0C4DGX8|A0A0C4DGX8_HUMAN Isoform of Q15904, ATPase, H+ transporting, lysosomal accessory protein 1, isoform CRA_c OS=Homo sapiens GN=ATP6AP1 PE=1 SV=1;sp|Q15904|VAS1_HUMAN V-type proton ATPase subunit S1 OS=Homo sapiens GN=ATP6AP1 PE=1 SV=2	2	1	1	1	0	0	1	1	0	0	0	0	0	1	1	0	0	0	0	5.7141	3.0721	2.5698	1.9504	-	0	Median	-	0	Median	-	0	Median	-	0	Median	-	0	Median	-	0	Median	-	0	Median
178	A0A0C4DGY6;Q96N67-7;Q96N67-4;Q96N67-3;Q96N67-5;Q96N67-2;Q96N67-6;Q96N67	A0A0C4DGY6;Q96N67-7;Q96N67-4;Q96N67-3;Q96N67-5;Q96N67-2;Q96N67-6;Q96N67	Dedicator of cytokinesis protein 7	DOCK7	tr|A0A0C4DGY6|A0A0C4DGY6_HUMAN Isoform of Q96N67, Dedicator of cytokinesis protein 7 OS=Homo sapiens GN=DOCK7 PE=1 SV=1;sp|Q96N67-7|DOCK7_HUMAN Isoform of Q96N67, Isoform 7 of Dedicator of cytokinesis protein 7 OS=Homo sapiens GN=DOCK7;sp|Q96N67-4|DOCK7_HU	8	1	1	1	0	0	1	1	0	0	0	0	0	1	1	0	0	0	0.002223	1.9617	-	0	Median	-	0	Median	-	0	Median	-	0	Median	-	0	Median	-	0	Median	-	0	Median	0	0	1.9
179	A0A0C4DGZ0;P24928;A0A087WWE2;P24928-2	A0A0C4DGZ0;P24928;A0A087WWE2	DNA-directed RNA polymerase;DNA-directed RNA polymerase II subunit RPB1	POLR2A	tr|A0A0C4DGZ0|A0A0C4DGZ0_HUMAN Isoform of P24928, DNA-directed RNA polymerase OS=Homo sapiens GN=POLR2A PE=1 SV=1;sp|P24928|RPB1_HUMAN DNA-directed RNA polymerase II subunit RPB1 OS=Homo sapiens GN=POLR2A PE=1 SV=2;tr|A0A087WWE2|A0A087WWE2_HUMAN Isoform of	4	13	13	13	2	1	3	7	3	3	5	2	1	3	7	3	3	5	0	45.653	3.3423	4.3112	70.898	-	0	Median	-	0	Median	5.0035	5.7634	39.133	4	0	Median	3.3423	3.7566	26.543	5	0	Median	-	0	Median
180	A0A0C4DGZ9;O14773;O14773-2;E7EV34	A0A0C4DGZ9;O14773;O14773-2	Tripeptidyl-peptidase 1	TPP1	tr|A0A0C4DGZ9|A0A0C4DGZ9_HUMAN Isoform of O14773, Tripeptidyl-peptidase 1 OS=Homo sapiens GN=TPP1 PE=1 SV=1;sp|O14773|TPP1_HUMAN Tripeptidyl-peptidase 1 OS=Homo sapiens GN=TPP1 PE=1 SV=2;sp|O14773-2|TPP1_HUMAN Isoform of O14773, Isoform 2 of Tripeptidyl-pe	4	3	3	3	2	1	1	2	0	0	0	2	1	1	2	0	0	0	0	8.9543	0.77391	0.63049	20.441	0.70331	0.62034	25.274	4	0	Median	-	0	Median	-	0	Median	-	0	Median	-	0	Median	-	0	Median
181	A0A0D9SEI3;Q5QPR3;J3QKR5;B7ZVY7;A0A0D9SER5;A0A0D9SEN2;J3QR44;Q9UQ88-4;P21127-8;Q9UQ88-3;Q9UQ88-2;P21127-3;P21127-2;Q9UQ88;P21127;Q5QPQ9;E9PFJ2;A0A087WYI9;A0A087X1I0;J3KS35;E7ESP2;Q5QPR4;J3QR29;Q9UQ88-8;Q9UQ88-5;Q9UQ88-10;P21127-12;P21127-4;P21127-5;P21127-10;P21127-6;P21127-9	A0A0D9SEI3;Q5QPR3;J3QKR5;B7ZVY7;A0A0D9SER5;A0A0D9SEN2;J3QR44;Q9UQ88-4;P21127-8;Q9UQ88-3;Q9UQ88-2;P21127-3;P21127-2;Q9UQ88;P21127;Q5QPQ9;E9PFJ2;A0A087WYI9;A0A087X1I0;J3KS35;E7ESP2;Q5QPR4;J3QR29;Q9UQ88-8;Q9UQ88-5;Q9UQ88-10;P21127-12;P21127-4;P21127-5;P21127-10;P21127-6;P21127-9	Cyclin-dependent kinase 11A;Cyclin-dependent kinase 11B	CDK11B;CDK11A;CDC2L1	tr|A0A0D9SEI3|A0A0D9SEI3_HUMAN Isoform of P21127, Cyclin-dependent kinase 11B OS=Homo sapiens GN=CDK11B PE=1 SV=1;tr|Q5QPR3|Q5QPR3_HUMAN Isoform of Q9UQ88, Cyclin-dependent kinase 11A OS=Homo sapiens GN=CDK11A PE=1 SV=1;tr|J3QKR5|J3QKR5_HUMAN Isoform of P2	32	2	2	2	0	0	1	0	1	0	0	0	0	1	0	1	0	0	0.0080084	1.4452	-	0	Median	-	0	Median	-	0	Median	-	0	Median	-	0	Median	-	0	Median	-	0	Median	0	0	1.9
182	H0YKH0;H0YLW9;H0YLI3;F5H7D6;H0YNT2;A0A0D9SES8;H0YKT5;H0YKN8;H0YL70;Q04726-2;Q04726-7;Q04726-3;Q04726-6;Q04726-5;Q04726-4;Q04726	H0YKH0;H0YLW9;H0YLI3;F5H7D6;H0YNT2;A0A0D9SES8;H0YKT5;H0YKN8;H0YL70;Q04726-2;Q04726-7;Q04726-3;Q04726-6;Q04726-5;Q04726-4;Q04726	Transducin-like enhancer protein 3	TLE3	tr|H0YKH0|H0YKH0_HUMAN Isoform of Q04726, Transducin-like enhancer protein 3 OS=Homo sapiens GN=TLE3 PE=1 SV=1;tr|H0YLW9|H0YLW9_HUMAN Isoform of Q04726, Transducin-like enhancer protein 3 OS=Homo sapiens GN=TLE3 PE=1 SV=1;tr|H0YLI3|H0YLI3_HUMAN Isoform of	16	2	2	2	0	0	1	1	0	0	0	0	0	1	1	0	0	0	0	5.5317	-	0	Median	-	0	Median	-	0	Median	-	0	Median	-	0	Median	-	0	Median	-	0	Median	0	0	3.4
183	A0A0D9SFB3;A0A0D9SG12;A0A0D9SF53;O00571-2;O00571;O15523-2;O15523;O15523-3;A0A0J9YVQ7;C9J081;C9J8G5;A0A087WVZ1;A0A0J9YYH6;D6RCM4;Q9NQI0-3;Q9NQI0-2;Q9NQI0-4;Q9NQI0;A0A087WX09;B4DLA0;H0Y960	A0A0D9SFB3;A0A0D9SG12;A0A0D9SF53;O00571-2;O00571;O15523-2;O15523	ATP-dependent RNA helicase DDX3X;ATP-dependent RNA helicase DDX3Y	DDX3X;DDX3Y	tr|A0A0D9SFB3|A0A0D9SFB3_HUMAN Isoform of O00571, ATP-dependent RNA helicase DDX3X OS=Homo sapiens GN=DDX3X PE=1 SV=1;tr|A0A0D9SG12|A0A0D9SG12_HUMAN Isoform of O00571, ATP-dependent RNA helicase DDX3X OS=Homo sapiens GN=DDX3X PE=1 SV=1;tr|A0A0D9SF53|A0A0D9	21	26	25	25	16	4	13	17	8	5	4	16	4	13	16	7	5	4	0	180.12	0.38939	0.28209	31.934	0.41305	0.31201	30.804	15	0	Median	0.38123	0.27144	27.348	4	0	Median	0.38394	0.28069	26.972	12	0	Median	0.3529	0.24491	32.599
184	E7EXA6;A0A0D9SF58;Q8WVB6-3;Q8WVB6;Q8WVB6-2	E7EXA6;A0A0D9SF58;Q8WVB6-3;Q8WVB6;Q8WVB6-2	Chromosome transmission fidelity protein 18 homolog	CHTF18	tr|E7EXA6|E7EXA6_HUMAN Isoform of Q8WVB6, Chromosome transmission fidelity protein 18 homolog OS=Homo sapiens GN=CHTF18 PE=1 SV=2;tr|A0A0D9SF58|A0A0D9SF58_HUMAN Isoform of Q8WVB6, Chromosome transmission fidelity protein 18 homolog OS=Homo sapiens GN=CHTF1	5	2	2	2	0	1	1	1	0	0	0	0	1	1	1	0	0	0	0	2.6462	0.42407	0.45892	142.29	-	0	Median	-	0	Median	-	0	Median	-	0	Median	-	0	Median	-	0	Median	-	0	Median
185	A0A0D9SF63;Q9BZK7;C9JLJ1;C9JCK0;C9JBN1;A0A0D9SF25;F8W9D8;C9IYU9;Q9BQ87;O60907-2;O60907	A0A0D9SF63;Q9BZK7	F-box-like/WD repeat-containing protein TBL1XR1	TBL1XR1	tr|A0A0D9SF63|A0A0D9SF63_HUMAN Isoform of Q9BZK7, F-box-like/WD repeat-containing protein TBL1XR1 OS=Homo sapiens GN=TBL1XR1 PE=1 SV=1;sp|Q9BZK7|TBL1R_HUMAN F-box-like/WD repeat-containing protein TBL1XR1 OS=Homo sapiens GN=TBL1XR1 PE=1 SV=1	11	9	9	9	4	0	7	3	3	3	2	4	0	7	3	3	3	2	0	73.717	2.5019	1.1512	43.449	-	0	Median	-	0	Median	2.0663	1.2386	32.531	6	0	Median	2.5401	0.73615	12.517	4	0	Median	3.0708	1.7108	56.016
186	A0A0D9SFI9;I3L4U9;Q8TAT6;Q8TAT6-2	A0A0D9SFI9;I3L4U9;Q8TAT6;Q8TAT6-2	Nuclear protein localization protein 4 homolog	NPLOC4	tr|A0A0D9SFI9|A0A0D9SFI9_HUMAN Isoform of Q8TAT6, Nuclear protein localization protein 4 homolog OS=Homo sapiens GN=NPLOC4 PE=1 SV=1;tr|I3L4U9|I3L4U9_HUMAN Isoform of Q8TAT6, Nuclear protein localization protein 4 homolog OS=Homo sapiens GN=NPLOC4 PE=1 SV=	4	1	1	1	0	0	1	1	0	0	0	0	0	1	1	0	0	0	0	3.8853	-	0	Median	-	0	Median	-	0	Median	-	0	Median	-	0	Median	-	0	Median	-	0	Median	0	0	13.4
187	A0A0D9SFK2;Q92614-4;Q92614;Q92614-3;Q92614-2;Q92614-5;H0YEV9	A0A0D9SFK2;Q92614-4;Q92614;Q92614-3;Q92614-2;Q92614-5	Unconventional myosin-XVIIIa	MYO18A	tr|A0A0D9SFK2|A0A0D9SFK2_HUMAN Isoform of Q92614, Unconventional myosin-XVIIIa OS=Homo sapiens GN=MYO18A PE=1 SV=1;sp|Q92614-4|MY18A_HUMAN Isoform of Q92614, Isoform 4 of Unconventional myosin-XVIIIa OS=Homo sapiens GN=MYO18A;sp|Q92614|MY18A_HUMAN Unconven	7	32	32	32	13	5	7	12	9	9	8	13	5	7	12	9	9	8	0	156.88	0.2238	0.34595	48.065	0.27028	0.76726	20.992	3	0	Median	-	0	Median	0.18275	0.25422	9.1583	4	0	Median	0.21345	0.2967	29.091	6	0	Median
188	X6RC15;H7C2K6;A0A0D9SG07;Q9H4G0-4;A0A0C4DH22;Q9H4G0-3;Q9H4G0-2;Q9H4G0	X6RC15;H7C2K6;A0A0D9SG07;Q9H4G0-4;A0A0C4DH22;Q9H4G0-3;Q9H4G0-2;Q9H4G0	Band 4.1-like protein 1	EPB41L1	tr|X6RC15|X6RC15_HUMAN Isoform of Q9H4G0, Band 4.1-like protein 1 (Fragment) OS=Homo sapiens GN=EPB41L1 PE=1 SV=1;tr|H7C2K6|H7C2K6_HUMAN Isoform of Q9H4G0, Band 4.1-like protein 1 (Fragment) OS=Homo sapiens GN=EPB41L1 PE=1 SV=1;tr|A0A0D9SG07|A0A0D9SG07_HUM	8	5	5	5	3	2	1	1	1	0	0	3	2	1	1	1	0	0	0	22.167	3.2922	3.2066	25.738	-	0	Median	-	0	Median	-	0	Median	3.1774	2.6312	27.971	2	0	Median	-	0	Median	-	0	Median
189	A0A0D9SGI3;A0A0D9SG77;Q05086-2;Q05086-3;Q05086	A0A0D9SGI3;A0A0D9SG77;Q05086-2;Q05086-3;Q05086	Ubiquitin-protein ligase E3A	UBE3A	tr|A0A0D9SGI3|A0A0D9SGI3_HUMAN Isoform of Q05086, Ubiquitin-protein ligase E3A (Fragment) OS=Homo sapiens GN=UBE3A PE=1 SV=1;tr|A0A0D9SG77|A0A0D9SG77_HUMAN Isoform of Q05086, Ubiquitin-protein ligase E3A OS=Homo sapiens GN=UBE3A PE=1 SV=1;sp|Q05086-2|UBE3A	5	1	1	1	0	0	0	1	0	0	0	0	0	0	1	0	0	0	0	15.322	-	0	Median	-	0	Median	-	0	Median	-	0	Median	-	0	Median	-	0	Median	-	0	Median	0	0	0
190	A0A0D9SGK2;Q93096	A0A0D9SGK2;Q93096	Protein tyrosine phosphatase type IVA 1	PTP4A1	tr|A0A0D9SGK2|A0A0D9SGK2_HUMAN Isoform of Q93096, Protein tyrosine phosphatase type IVA 1 OS=Homo sapiens GN=PTP4A1 PE=1 SV=1;sp|Q93096|TP4A1_HUMAN Protein tyrosine phosphatase type IVA 1 OS=Homo sapiens GN=PTP4A1 PE=1 SV=2	2	1	1	1	0	0	1	0	0	0	0	0	0	1	0	0	0	0	0	5.5055	-	0	Median	-	0	Median	-	0	Median	-	0	Median	-	0	Median	-	0	Median	-	0	Median	0	0	8.8
191	A0A0G2JH68;O60610-2;O60610-3;O60610;H9KV28;B4E2I7	A0A0G2JH68;O60610-2;O60610-3;O60610;H9KV28	Protein diaphanous homolog 1	DIAPH1	tr|A0A0G2JH68|A0A0G2JH68_HUMAN Isoform of O60610, Protein diaphanous homolog 1 OS=Homo sapiens GN=DIAPH1 PE=1 SV=1;sp|O60610-2|DIAP1_HUMAN Isoform of O60610, Isoform 2 of Protein diaphanous homolog 1 OS=Homo sapiens GN=DIAPH1;sp|O60610-3|DIAP1_HUMAN Isofor	6	10	10	10	2	0	7	5	3	0	0	2	0	7	5	3	0	0	0	24.144	1.562	1.5242	25.337	-	0	Median	-	0	Median	1.3746	1.2455	29.089	7	0	Median	1.7079	1.5242	7.526	3	0	Median	1.657	1.6993	12.77
192	A0A0G2JHC2;Q6NYC8;Q6NYC8-2;Q6NYC8-3;Q6NYC8-4	A0A0G2JHC2;Q6NYC8;Q6NYC8-2	Phostensin	PPP1R18	tr|A0A0G2JHC2|A0A0G2JHC2_HUMAN Isoform of Q6NYC8, Phostensin OS=Homo sapiens GN=PPP1R18 PE=1 SV=1;sp|Q6NYC8|PPR18_HUMAN Phostensin OS=Homo sapiens GN=PPP1R18 PE=1 SV=1;sp|Q6NYC8-2|PPR18_HUMAN Isoform of Q6NYC8, Isoform 2 of Phostensin OS=Homo sapiens GN=PP	5	13	13	13	2	0	9	9	6	0	1	2	0	9	9	6	0	1	0	73.954	0.43317	0.3423	30.469	0.57742	0.51973	44.986	2	0	Median	-	0	Median	0.42165	0.32901	30.082	12	0	Median	0.43306	0.35693	22.398	10	0	Median
193	A0A0G2JIS2;Q96KQ7-3;Q96KQ7-2;Q96KQ7	A0A0G2JIS2;Q96KQ7-3;Q96KQ7-2;Q96KQ7	Histone-lysine N-methyltransferase EHMT2	EHMT2	tr|A0A0G2JIS2|A0A0G2JIS2_HUMAN Isoform of Q96KQ7, Histone-lysine N-methyltransferase EHMT2 OS=Homo sapiens GN=EHMT2 PE=1 SV=1;sp|Q96KQ7-3|EHMT2_HUMAN Isoform of Q96KQ7, Isoform 3 of Histone-lysine N-methyltransferase EHMT2 OS=Homo sapiens GN=EHMT2;sp|Q96KQ	4	2	2	2	1	0	1	1	0	0	0	1	0	1	1	0	0	0	0	42.65	1.5206	1.5147	22.676	-	0	Median	-	0	Median	1.4914	1.5906	24.332	2	0	Median	1.4255	1.2936	22.314	2	0	Median	-	0	Median
194	A0A0G2JIW1;P0DMV9;P0DMV8;P0DMV8-2;V9GZ37	A0A0G2JIW1;P0DMV9;P0DMV8;P0DMV8-2;V9GZ37	Heat shock 70 kDa protein 1B;Heat shock 70 kDa protein 1A	HSPA1B;HSPA1A	tr|A0A0G2JIW1|A0A0G2JIW1_HUMAN Isoform of P0DMV9, Heat shock 70 kDa protein 1B OS=Homo sapiens GN=HSPA1B PE=1 SV=1;sp|P0DMV9|HS71B_HUMAN Heat shock 70 kDa protein 1B OS=Homo sapiens GN=HSPA1B PE=1 SV=1;sp|P0DMV8|HS71A_HUMAN Heat shock 70 kDa protein 1A OS=	5	49	44	27	30	25	36	37	22	25	24	13	10	20	21	12	13	11	0	323.31	2.0038	1.1193	48.415	2.0372	1.4703	36.8	49	0	Median	1.9181	1.3105	36.388	26	0	Median	1.9818	1.0126	43.179	46	0	Median	2.0217	1.007	52.204
195	A0A0G2JJD3;O95870-2;O95870;A0A0G2JI89	A0A0G2JJD3;O95870-2;O95870;A0A0G2JI89	Abhydrolase domain-containing protein 16A	ABHD16A	tr|A0A0G2JJD3|A0A0G2JJD3_HUMAN Isoform of O95870, Abhydrolase domain-containing protein 16A OS=Homo sapiens GN=ABHD16A PE=1 SV=1;sp|O95870-2|ABHGA_HUMAN Isoform of O95870, Isoform 2 of Abhydrolase domain-containing protein 16A OS=Homo sapiens GN=ABHD16A;sp	4	6	6	6	3	0	4	0	1	0	1	3	0	4	0	1	0	1	0	12.995	2.1391	1.2636	98.157	2.4955	1.2264	38.989	2	0	Median	-	0	Median	2.0212	1.1398	132.56	4	0	Median	-	0	Median	-	0	Median
196	A0A0G2JJX2;Q9BZY9-2;Q9BZY9	A0A0G2JJX2;Q9BZY9-2;Q9BZY9	E3 ubiquitin-protein ligase TRIM31	TRIM31	tr|A0A0G2JJX2|A0A0G2JJX2_HUMAN Isoform of Q9BZY9, E3 ubiquitin-protein ligase TRIM31 OS=Homo sapiens GN=TRIM31 PE=1 SV=1;sp|Q9BZY9-2|TRI31_HUMAN Isoform of Q9BZY9, Isoform Beta of E3 ubiquitin-protein ligase TRIM31 OS=Homo sapiens GN=TRIM31;sp|Q9BZY9|TRI31	3	1	1	1	1	0	1	1	1	0	0	1	0	1	1	1	0	0	0.0011136	1.9782	-	0	Median	-	0	Median	-	0	Median	-	0	Median	-	0	Median	-	0	Median	-	0	Median	3.3	0	3.3
197	F5GXS0;A0A0G2JL54;A0A0G2JPR0;P0C0L4-2;P0C0L5;P0C0L4	F5GXS0;A0A0G2JL54;A0A0G2JPR0;P0C0L4-2;P0C0L5;P0C0L4	Complement C4-A;Complement C4 beta chain;Complement C4-A alpha chain;C4a anaphylatoxin;C4b-A;C4d-A;Complement C4 gamma chain;Complement C4-B;Complement C4 beta chain;Complement C4-B alpha chain;C4a anaphylatoxin;C4b-B;C4d-B;Complement C4 gamma chain	C4B;C4A	tr|F5GXS0|F5GXS0_HUMAN Isoform of P0C0L5, Complement C4-B OS=Homo sapiens GN=C4B PE=1 SV=1;tr|A0A0G2JL54|A0A0G2JL54_HUMAN Isoform of P0C0L5, Complement C4-B OS=Homo sapiens GN=C4B_2 PE=1 SV=1;tr|A0A0G2JPR0|A0A0G2JPR0_HUMAN Isoform of P0C0L4, Complement C4-	6	2	2	2	0	0	0	0	0	2	0	0	0	0	0	0	2	0	0	25.566	-	0	Median	-	0	Median	-	0	Median	-	0	Median	-	0	Median	-	0	Median	-	0	Median	0	0	0
198	A0A0G2JNZ5;A0A0G2JLB3;P04062-4;P04062-2;P04062	A0A0G2JNZ5;A0A0G2JLB3;P04062-4;P04062-2;P04062	Glucosylceramidase	GBA	tr|A0A0G2JNZ5|A0A0G2JNZ5_HUMAN Isoform of P04062, Glucosylceramidase OS=Homo sapiens GN=GBA PE=1 SV=1;tr|A0A0G2JLB3|A0A0G2JLB3_HUMAN Isoform of P04062, Glucosylceramidase OS=Homo sapiens GN=GBA PE=1 SV=1;sp|P04062-4|GLCM_HUMAN Isoform of P04062, Isoform 4	5	2	2	2	0	0	1	1	1	0	0	0	0	1	1	1	0	0	0	2.8537	-	0	Median	-	0	Median	-	0	Median	-	0	Median	-	0	Median	-	0	Median	-	0	Median	0	0	3.1
199	A0A0G2JMZ8;Q16625-4;Q16625-2;Q16625-3;Q16625;Q16625-5	A0A0G2JMZ8;Q16625-4;Q16625-2;Q16625-3;Q16625;Q16625-5	Occludin	OCLN	tr|A0A0G2JMZ8|A0A0G2JMZ8_HUMAN Isoform of Q16625, Occludin OS=Homo sapiens GN=OCLN PE=1 SV=1;sp|Q16625-4|OCLN_HUMAN Isoform of Q16625, Isoform 4 of Occludin OS=Homo sapiens GN=OCLN;sp|Q16625-2|OCLN_HUMAN Isoform of Q16625, Isoform 2 of Occludin OS=Homo sap	6	4	4	4	0	0	2	3	0	0	0	0	0	2	3	0	0	0	0	9.6671	1.1617	1.0362	20.707	-	0	Median	-	0	Median	1.0826	0.93269	14.887	2	0	Median	1.404	1.2333	18.406	3	0	Median	-	0	Median
200	A0A0G2JNW7;Q9Y666;Q9Y666-2;H0YB78;Q9H2X9-2;Q9H2X9	A0A0G2JNW7;Q9Y666;Q9Y666-2	Solute carrier family 12 member 7	SLC12A7	tr|A0A0G2JNW7|A0A0G2JNW7_HUMAN Isoform of Q9Y666, Solute carrier family 12 member 7 OS=Homo sapiens GN=SLC12A7 PE=1 SV=1;sp|Q9Y666|S12A7_HUMAN Solute carrier family 12 member 7 OS=Homo sapiens GN=SLC12A7 PE=1 SV=3;sp|Q9Y666-2|S12A7_HUMAN Isoform of Q9Y666,	6	11	11	10	1	1	5	8	2	4	5	0	1	5	8	2	4	5	0	31.412	5.8987	10.395	19.09	-	0	Median	-	0	Median	-	0	Median	5.8987	9.7661	19.413	2	0	Median	-	0	Median	-	0	Median
201	A0A0G2JNZ2;A0A0G2JPP5;Q14160;Q14160-3;A0A0G2JMS7;Q14160-2;H0YCG0;H0YDF9;Q5T0G3;Q9BTT6-2	A0A0G2JNZ2;A0A0G2JPP5;Q14160;Q14160-3;A0A0G2JMS7;Q14160-2	Protein scribble homolog	SCRIB	tr|A0A0G2JNZ2|A0A0G2JNZ2_HUMAN Isoform of Q14160, Protein scribble homolog OS=Homo sapiens GN=SCRIB PE=1 SV=1;tr|A0A0G2JPP5|A0A0G2JPP5_HUMAN Isoform of Q14160, Protein scribble homolog OS=Homo sapiens GN=SCRIB PE=1 SV=1;sp|Q14160|SCRIB_HUMAN Protein scribb	10	29	29	28	7	6	12	19	10	3	6	7	6	11	18	9	3	6	0	125.43	1.842	2.5553	50.055	1.9375	3.6678	54.423	4	0	Median	1.7375	3.0297	29.68	5	0	Median	1.9233	2.2857	71.234	13	0	Median	1.8813	2.3637	44.438
202	A0A0G2JR96;A0A0G2JQT1	A0A0G2JR96;A0A0G2JQT1			tr|A0A0G2JR96|A0A0G2JR96_HUMAN Isoform of Q7L576, Cytoplasmic FMR1-interacting protein 1 (Fragment) OS=Homo sapiens GN=CYFIP1 PE=1 SV=2;tr|A0A0G2JQT1|A0A0G2JQT1_HUMAN Isoform of Q7L576, Cytoplasmic FMR1-interacting protein 1 (Fragment) OS=Homo sapiens GN=C	2	10	1	1	0	0	7	7	1	0	0	0	0	1	1	0	0	0	0	5.9449	-	0	Median	-	0	Median	-	0	Median	-	0	Median	-	0	Median	-	0	Median	-	0	Median	0	0	10.8
203	A0A0J9YYL3;A0A0J9YXJ8;A0A0J9YVP6;A0A0J9YXX5;Q9UHX1-4;Q9UHX1-6;Q9UHX1-3;Q9UHX1-5;Q9UHX1-2;Q9UHX1;A0A0J9YVR6;E9PQ56;A0A0J9YWM1;H0YEM1;E9PMU7;E9PN18;E9PL19;H0YCP8	A0A0J9YYL3;A0A0J9YXJ8;A0A0J9YVP6;A0A0J9YXX5;Q9UHX1-4;Q9UHX1-6;Q9UHX1-3;Q9UHX1-5;Q9UHX1-2;Q9UHX1;A0A0J9YVR6;E9PQ56;A0A0J9YWM1;H0YEM1;E9PMU7;E9PN18	Poly(U)-binding-splicing factor PUF60	PUF60	tr|A0A0J9YYL3|A0A0J9YYL3_HUMAN Isoform of Q9UHX1, Poly(U)-binding-splicing factor PUF60 (Fragment) OS=Homo sapiens GN=PUF60 PE=1 SV=1;tr|A0A0J9YXJ8|A0A0J9YXJ8_HUMAN Isoform of Q9UHX1, Poly(U)-binding-splicing factor PUF60 (Fragment) OS=Homo sapiens GN=PUF6	18	4	4	4	2	1	1	3	0	0	0	2	1	1	3	0	0	0	0	12.95	1.3565	0.67307	29.042	-	0	Median	-	0	Median	-	0	Median	1.1179	0.65732	3.3474	2	0	Median	-	0	Median	-	0	Median
204	H0YHM6;A0A0J9YWF7;F8VS02;P49419-4;P49419-2;P49419	H0YHM6;A0A0J9YWF7;F8VS02;P49419-4;P49419-2;P49419	Alpha-aminoadipic semialdehyde dehydrogenase	ALDH7A1	tr|H0YHM6|H0YHM6_HUMAN Isoform of P49419, Alpha-aminoadipic semialdehyde dehydrogenase (Fragment) OS=Homo sapiens GN=ALDH7A1 PE=1 SV=6;tr|A0A0J9YWF7|A0A0J9YWF7_HUMAN Isoform of P49419, Alpha-aminoadipic semialdehyde dehydrogenase OS=Homo sapiens GN=ALDH7A1	6	2	2	2	0	0	1	0	0	0	1	0	0	1	0	0	0	1	0	3.2666	-	0	Median	-	0	Median	-	0	Median	-	0	Median	-	0	Median	-	0	Median	-	0	Median	0	0	7.1
205	C9JN01;C9JB42;C9JDR7;C9JDX6;F8WCZ4;C9J2P2;E9PH18;C9J2C4;A0A0J9YX62;O75190-2;O75190-3;O75190	C9JN01;C9JB42;C9JDR7;C9JDX6;F8WCZ4;C9J2P2;E9PH18;C9J2C4;A0A0J9YX62;O75190-2;O75190-3;O75190	DnaJ homolog subfamily B member 6	DNAJB6	tr|C9JN01|C9JN01_HUMAN Isoform of O75190, DnaJ homolog subfamily B member 6 (Fragment) OS=Homo sapiens GN=DNAJB6 PE=1 SV=1;tr|C9JB42|C9JB42_HUMAN Isoform of O75190, DnaJ homolog subfamily B member 6 (Fragment) OS=Homo sapiens GN=DNAJB6 PE=1 SV=1;tr|C9JDR7|	12	1	1	1	1	1	0	0	0	0	0	1	1	0	0	0	0	0	0	3.4797	0.99288	0.88671	8.3866	-	0	Median	-	0	Median	-	0	Median	-	0	Median	-	0	Median	-	0	Median	-	0	Median
206	J3QT77;A0A0J9YYG4;A0A0J9YXF2;Q15165-3;Q15165-1;Q15165;A0A0J9YXM1;G3XAK4	J3QT77;A0A0J9YYG4;A0A0J9YXF2;Q15165-3;Q15165-1;Q15165	Serum paraoxonase/arylesterase 2	PON2	tr|J3QT77|J3QT77_HUMAN Isoform of Q15165, Serum paraoxonase/arylesterase 2 OS=Homo sapiens GN=PON2 PE=1 SV=1;tr|A0A0J9YYG4|A0A0J9YYG4_HUMAN Isoform of Q15165, Serum paraoxonase/arylesterase 2 OS=Homo sapiens GN=PON2 PE=1 SV=1;tr|A0A0J9YXF2|A0A0J9YXF2_HUMAN	8	3	3	3	2	2	2	3	2	2	3	2	2	2	3	2	2	3	0	86.501	6.0047	9.7361	40.268	7.6508	11.368	50.082	2	0	Median	-	0	Median	5.752	9.3926	44.054	2	0	Median	5.3262	8.6865	76.846	3	0	Median
207	A0A0M3HER2;Q7Z7K6-3;Q7Z7K6	A0A0M3HER2;Q7Z7K6-3;Q7Z7K6	Centromere protein V	CENPV	tr|A0A0M3HER2|A0A0M3HER2_HUMAN Isoform of Q7Z7K6, Centromere protein V OS=Homo sapiens GN=CENPV PE=1 SV=1;sp|Q7Z7K6-3|CENPV_HUMAN Isoform of Q7Z7K6, Isoform 3 of Centromere protein V OS=Homo sapiens GN=CENPV;sp|Q7Z7K6|CENPV_HUMAN Centromere protein V OS=Ho	3	2	2	2	1	0	0	2	2	0	0	1	0	0	2	2	0	0	0	10.356	0.28113	0.23201	13.022	-	0	Median	-	0	Median	-	0	Median	0.26851	0.22159	6.496	2	0	Median	-	0	Median	-	0	Median
208	A0AVL1;Q13443-2;Q13443;F8WC54	A0AVL1;Q13443-2;Q13443;F8WC54	Disintegrin and metalloproteinase domain-containing protein 9	ADAM9	tr|A0AVL1|A0AVL1_HUMAN Isoform of Q13443, ADAM9 protein OS=Homo sapiens GN=ADAM9 PE=1 SV=1;sp|Q13443-2|ADAM9_HUMAN Isoform of Q13443, Isoform 2 of Disintegrin and metalloproteinase domain-containing protein 9 OS=Homo sapiens GN=ADAM9;sp|Q13443|ADAM9_HUMAN	4	3	3	3	2	0	2	2	1	0	0	2	0	2	2	1	0	0	0	14.249	2.5177	2.6968	25.135	-	0	Median	-	0	Median	3.13	4.0609	0.58021	2	0	Median	2.3883	2.6712	1.3489	2	0	Median	-	0	Median
209	H7BXI1;A0FGR8-2;A0A087WXU3;A0FGR8;A0FGR8-6;A0FGR8-4;A0FGR8-5	H7BXI1;A0FGR8-2;A0A087WXU3;A0FGR8;A0FGR8-6;A0FGR8-4	Extended synaptotagmin-2	ESYT2	tr|H7BXI1|H7BXI1_HUMAN Isoform of A0FGR8, Extended synaptotagmin-2 (Fragment) OS=Homo sapiens GN=ESYT2 PE=1 SV=1;sp|A0FGR8-2|ESYT2_HUMAN Isoform of A0FGR8, Isoform 2 of Extended synaptotagmin-2 OS=Homo sapiens GN=ESYT2;tr|A0A087WXU3|A0A087WXU3_HUMAN Isofor	7	27	27	27	1	8	19	20	10	5	12	1	8	19	20	10	5	12	0	252.86	1.9067	1.305	45.696	-	0	Median	2.019	1.4539	53.032	9	0	Median	1.7854	1.2518	58.437	19	0	Median	1.8606	1.3122	36.954	24	0	Median
210	H0YG48;A0JP02;B4DJX4;Q9HAU0-3;Q9HAU0-5;Q9HAU0-8;Q9HAU0;Q9HAU0-2;Q9HAU0-4;Q9HAU0-6	H0YG48;A0JP02;B4DJX4;Q9HAU0-3;Q9HAU0-5;Q9HAU0-8;Q9HAU0;Q9HAU0-2;Q9HAU0-4;Q9HAU0-6	Pleckstrin homology domain-containing family A member 5	PLEKHA5	tr|H0YG48|H0YG48_HUMAN Isoform of Q9HAU0, Pleckstrin homology domain-containing family A member 5 (Fragment) OS=Homo sapiens GN=PLEKHA5 PE=1 SV=1;tr|A0JP02|A0JP02_HUMAN Isoform of Q9HAU0, PLEKHA5 protein OS=Homo sapiens GN=PLEKHA5 PE=1 SV=1;tr|B4DJX4|B4DJX	10	1	1	1	1	0	0	0	0	0	0	1	0	0	0	0	0	0	0.0050378	1.6913	-	0	Median	-	0	Median	-	0	Median	-	0	Median	-	0	Median	-	0	Median	-	0	Median	14.1	0	0
211	A0PJW6	A0PJW6	Transmembrane protein 223	TMEM223	sp|A0PJW6|TM223_HUMAN Transmembrane protein 223 OS=Homo sapiens GN=TMEM223 PE=1 SV=1	1	1	1	1	0	0	1	0	1	0	0	0	0	1	0	1	0	0	0.007397	1.5282	0.48571	0.69117	8.6331	-	0	Median	-	0	Median	-	0	Median	-	0	Median	-	0	Median	-	0	Median	-	0	Median
212	A1L0T0;M0R026;E9PJS0;E9PL44;M0R1B5;M0QZX5;E9PNL1	A1L0T0;M0R026;E9PJS0	Acetolactate synthase-like protein	ILVBL	sp|A1L0T0|ILVBL_HUMAN Acetolactate synthase-like protein OS=Homo sapiens GN=ILVBL PE=1 SV=2;tr|M0R026|M0R026_HUMAN Isoform of A1L0T0, Acetolactate synthase-like protein OS=Homo sapiens GN=ILVBL PE=1 SV=1;tr|E9PJS0|E9PJS0_HUMAN Isoform of A1L0T0, Acetolacta	7	14	14	14	5	3	5	8	4	5	2	5	3	5	8	4	5	2	0	97.379	2.6942	1.6484	41.808	2.7633	2.0723	38.903	2	0	Median	3.5548	2.501	39.033	3	0	Median	2.5146	1.7928	44.722	3	0	Median	2.6983	2.446	54.667
213	A2A274;Q99798	A2A274;Q99798	Aconitate hydratase, mitochondrial	ACO2	tr|A2A274|A2A274_HUMAN Isoform of Q99798, Aconitate hydratase, mitochondrial OS=Homo sapiens GN=ACO2 PE=1 SV=1;sp|Q99798|ACON_HUMAN Aconitate hydratase, mitochondrial OS=Homo sapiens GN=ACO2 PE=1 SV=2	2	19	19	19	7	5	13	11	6	6	6	7	5	13	11	6	6	6	0	233.83	4.9681	3.3137	32.203	4.8939	3.4922	10.657	4	0	Median	-	0	Median	5.6006	3.8484	24.789	7	0	Median	4.446	2.963	49.412	6	0	Median
214	A2A2V1;P04156-2;P04156;X6RKS3	A2A2V1;P04156-2;P04156	Major prion protein	PRNP	tr|A2A2V1|A2A2V1_HUMAN Isoform of P04156, Major prion protein (Fragment) OS=Homo sapiens GN=PRNP PE=1 SV=1;sp|P04156-2|PRIO_HUMAN Isoform of P04156, Isoform 2 of Major prion protein OS=Homo sapiens GN=PRNP;sp|P04156|PRIO_HUMAN Major prion protein OS=Homo s	4	4	4	4	2	0	2	3	2	0	1	2	0	2	3	2	0	1	0	42.114	1.9891	1.4998	75.835	2.3645	1.9444	53.911	2	0	Median	-	0	Median	2.5088	1.6904	16.924	2	0	Median	1.7956	1.3885	108.76	5	0	Median
215	A2IDA3;P29372-5;P29372-4;P29372-2;P29372	A2IDA3;P29372-5;P29372-4;P29372-2;P29372	DNA-3-methyladenine glycosylase	MPG	tr|A2IDA3|A2IDA3_HUMAN Isoform of P29372, DNA-3-methyladenine glycosylase (Fragment) OS=Homo sapiens GN=MPG PE=1 SV=1;sp|P29372-5|3MG_HUMAN Isoform of P29372, Isoform 4 of DNA-3-methyladenine glycosylase OS=Homo sapiens GN=MPG;sp|P29372-4|3MG_HUMAN Isoform	5	1	1	1	0	0	0	1	0	0	0	0	0	0	1	0	0	0	0.0022148	1.9174	-	0	Median	-	0	Median	-	0	Median	-	0	Median	-	0	Median	-	0	Median	-	0	Median	0	0	0
216	A2IDC6;Q13084;A2IDC7;Q4TT37	A2IDC6;Q13084;A2IDC7;Q4TT37	39S ribosomal protein L28, mitochondrial	MRPL28	tr|A2IDC6|A2IDC6_HUMAN Isoform of Q13084, 39S ribosomal protein L28, mitochondrial (Fragment) OS=Homo sapiens GN=MRPL28 PE=1 SV=1;sp|Q13084|RM28_HUMAN 39S ribosomal protein L28, mitochondrial OS=Homo sapiens GN=MRPL28 PE=1 SV=4;tr|A2IDC7|A2IDC7_HUMAN Isofo	4	8	8	8	6	3	1	4	4	0	5	6	3	1	4	4	0	5	0	26.189	1.9011	1.4979	22.879	1.9003	1.6232	35.785	7	0	Median	1.6634	1.5029	32.315	3	0	Median	-	0	Median	1.842	1.55	17.051	7	0	Median
217	A3KFL1;A3KFL5;A3KFL2;Q13868-3;Q13868-2;Q13868	A3KFL1;A3KFL5;A3KFL2;Q13868-3;Q13868-2;Q13868	Exosome complex component RRP4	EXOSC2	tr|A3KFL1|A3KFL1_HUMAN Isoform of Q13868, Exosome complex component RRP4 (Fragment) OS=Homo sapiens GN=EXOSC2 PE=1 SV=1;tr|A3KFL5|A3KFL5_HUMAN Isoform of Q13868, Exosome complex component RRP4 (Fragment) OS=Homo sapiens GN=EXOSC2 PE=1 SV=2;tr|A3KFL2|A3KFL2	6	1	1	1	0	0	0	0	1	0	0	0	0	0	0	1	0	0	0.0060262	1.5671	-	0	Median	-	0	Median	-	0	Median	-	0	Median	-	0	Median	-	0	Median	-	0	Median	0	0	0
218	A3KMH1-3;A3KMH1;A3KMH1-2	A3KMH1-3;A3KMH1;A3KMH1-2	von Willebrand factor A domain-containing protein 8	VWA8	sp|A3KMH1-3|VWA8_HUMAN Isoform of A3KMH1, Isoform 3 of von Willebrand factor A domain-containing protein 8 OS=Homo sapiens GN=VWA8;sp|A3KMH1|VWA8_HUMAN von Willebrand factor A domain-containing protein 8 OS=Homo sapiens GN=VWA8 PE=1 SV=2;sp|A3KMH1-2|VWA8_H	3	9	9	9	1	0	2	7	0	0	0	1	0	2	7	0	0	0	0	13.267	-	0	Median	-	0	Median	-	0	Median	-	0	Median	-	0	Median	-	0	Median	-	0	Median	1.2	0	1.3
219	A4D1E9;A4D1E9-2;C9J8R7;C9JNI1;C9JEQ8	A4D1E9;A4D1E9-2	GTP-binding protein 10	GTPBP10	sp|A4D1E9|GTPBA_HUMAN GTP-binding protein 10 OS=Homo sapiens GN=GTPBP10 PE=1 SV=1;sp|A4D1E9-2|GTPBA_HUMAN Isoform of A4D1E9, Isoform 2 of GTP-binding protein 10 OS=Homo sapiens GN=GTPBP10	5	3	3	3	0	0	0	3	0	0	0	0	0	0	3	0	0	0	0	3.312	1.3335	1.4581	56.836	-	0	Median	-	0	Median	-	0	Median	1.3335	1.4581	56.836	3	0	Median	-	0	Median	-	0	Median
220	A5YKK6-2;A5YKK6;A5YKK6-3;A5YKK6-4;H3BVC9;B5MDN3;H3BMZ2	A5YKK6-2;A5YKK6;A5YKK6-3;A5YKK6-4	CCR4-NOT transcription complex subunit 1	CNOT1	sp|A5YKK6-2|CNOT1_HUMAN Isoform of A5YKK6, Isoform 2 of CCR4-NOT transcription complex subunit 1 OS=Homo sapiens GN=CNOT1;sp|A5YKK6|CNOT1_HUMAN CCR4-NOT transcription complex subunit 1 OS=Homo sapiens GN=CNOT1 PE=1 SV=2;sp|A5YKK6-3|CNOT1_HUMAN Isoform of A	7	6	6	6	0	0	2	4	0	0	0	0	0	2	4	0	0	0	0	12.972	0.31668	0.37522	79.019	-	0	Median	-	0	Median	-	0	Median	-	0	Median	-	0	Median	-	0	Median	-	0	Median
221	A6NDG6;H3BV17	A6NDG6	Phosphoglycolate phosphatase	PGP	sp|A6NDG6|PGP_HUMAN Phosphoglycolate phosphatase OS=Homo sapiens GN=PGP PE=1 SV=1	2	4	4	4	2	1	0	0	1	0	0	2	1	0	0	1	0	0	0	3.4953	0.83502	0.88181	25.877	-	0	Median	0.83502	0.77019	7.6168	2	0	Median	-	0	Median	-	0	Median	-	0	Median	-	0	Median
222	H3BPX2;A6NGQ3;Q5VST9-5;Q5VST9-3;Q5VST9;Q5VST9-2;Q5VST9-6;A0A0A0MRI8;H3BQA7	H3BPX2;A6NGQ3;Q5VST9-5;Q5VST9-3;Q5VST9;Q5VST9-2;Q5VST9-6;A0A0A0MRI8;H3BQA7	Obscurin	OBSCN	tr|H3BPX2|H3BPX2_HUMAN Isoform of Q5VST9, Obscurin OS=Homo sapiens GN=OBSCN PE=1 SV=2;tr|A6NGQ3|A6NGQ3_HUMAN Isoform of Q5VST9, Obscurin OS=Homo sapiens GN=OBSCN PE=1 SV=4;sp|Q5VST9-5|OBSCN_HUMAN Isoform of Q5VST9, Isoform 4 of Obscurin OS=Homo sapiens GN=	9	2	2	2	0	0	2	0	0	0	0	0	0	2	0	0	0	0	0.0057286	1.6407	1.8735	2.1201	13.651	-	0	Median	-	0	Median	1.8735	2.1201	13.651	2	0	Median	-	0	Median	-	0	Median	-	0	Median
223	A6NGW1;O95070;E9PS11;E9PIZ0;C9JST7	A6NGW1;O95070;E9PS11;E9PIZ0;C9JST7	Protein YIF1A	YIF1A	tr|A6NGW1|A6NGW1_HUMAN Isoform of O95070, Protein YIF1A OS=Homo sapiens GN=YIF1A PE=1 SV=1;sp|O95070|YIF1A_HUMAN Protein YIF1A OS=Homo sapiens GN=YIF1A PE=1 SV=2;tr|E9PS11|E9PS11_HUMAN Isoform of O95070, Protein YIF1A OS=Homo sapiens GN=YIF1A PE=1 SV=1;tr|	5	2	2	2	1	1	2	2	2	0	2	1	1	2	2	2	0	2	0	19.337	2.509	1.861	22.695	-	0	Median	-	0	Median	2.5009	1.8143	14.795	3	0	Median	2.509	1.4129	15.861	3	0	Median	2.5858	1.9383	15.711
224	J3KTL8;A6NHR9-2;A6NHR9;A6NHR9-3	J3KTL8;A6NHR9-2;A6NHR9;A6NHR9-3	Structural maintenance of chromosomes flexible hinge domain-containing protein 1	SMCHD1	tr|J3KTL8|J3KTL8_HUMAN Isoform of A6NHR9, Structural maintenance of chromosomes flexible hinge domain-containing protein 1 (Fragment) OS=Homo sapiens GN=SMCHD1 PE=1 SV=1;sp|A6NHR9-2|SMHD1_HUMAN Isoform of A6NHR9, Isoform 2 of Structural maintenance of chro	4	6	6	6	0	0	2	4	2	0	1	0	0	2	4	2	0	1	0	11.335	-	0	Median	-	0	Median	-	0	Median	-	0	Median	-	0	Median	-	0	Median	-	0	Median	0	0	1.5
225	A6NJ78;B5MC64;F8WD83;A6NJ78-3;A6NJ78-2;A6NJ78-4	A6NJ78;B5MC64;F8WD83;A6NJ78-3;A6NJ78-2;A6NJ78-4	Probable methyltransferase-like protein 15	METTL15	sp|A6NJ78|MET15_HUMAN Probable methyltransferase-like protein 15 OS=Homo sapiens GN=METTL15 PE=1 SV=1;tr|B5MC64|B5MC64_HUMAN Isoform of A6NJ78, Probable methyltransferase-like protein 15 OS=Homo sapiens GN=METTL15 PE=1 SV=1;tr|F8WD83|F8WD83_HUMAN Isoform o	6	2	2	2	0	0	0	2	0	0	0	0	0	0	2	0	0	0	0	3.1257	1.8266	1.574	24.758	-	0	Median	-	0	Median	-	0	Median	1.8266	1.574	24.758	2	0	Median	-	0	Median	-	0	Median
226	A6NJA2;P54578-2;P54578-3;P54578	A6NJA2;P54578-2;P54578-3;P54578	Ubiquitin carboxyl-terminal hydrolase;Ubiquitin carboxyl-terminal hydrolase 14	USP14	tr|A6NJA2|A6NJA2_HUMAN Isoform of P54578, Ubiquitin carboxyl-terminal hydrolase 14 OS=Homo sapiens GN=USP14 PE=1 SV=2;sp|P54578-2|UBP14_HUMAN Isoform of P54578, Isoform 2 of Ubiquitin carboxyl-terminal hydrolase 14 OS=Homo sapiens GN=USP14;sp|P54578-3|UBP1	4	2	2	2	2	0	0	0	0	0	0	2	0	0	0	0	0	0	0	20.413	0.7868	1.0416	4.9629	0.7868	1.0416	4.9629	2	0	Median	-	0	Median	-	0	Median	-	0	Median	-	0	Median	-	0	Median
227	A6NJD9;A8MVT4;A8MYK1;Q16540;H7C2P7	A6NJD9;A8MVT4;A8MYK1;Q16540;H7C2P7	39S ribosomal protein L23, mitochondrial	MRPL23	tr|A6NJD9|A6NJD9_HUMAN Isoform of Q16540, 39S ribosomal protein L23, mitochondrial OS=Homo sapiens GN=MRPL23 PE=1 SV=1;tr|A8MVT4|A8MVT4_HUMAN Isoform of Q16540, 39S ribosomal protein L23, mitochondrial OS=Homo sapiens GN=MRPL23 PE=1 SV=1;tr|A8MYK1|A8MYK1_H	5	3	3	3	1	0	2	0	2	0	1	1	0	2	0	2	0	1	0	21.83	2.5104	4.482	13.854	-	0	Median	-	0	Median	2.3755	4.6504	5.2165	2	0	Median	-	0	Median	2.6301	3.7926	5.4165	2	0	Median
228	A6NJX6;Q96BP2	A6NJX6;Q96BP2	Coiled-coil-helix-coiled-coil-helix domain-containing protein 1	CHCHD1	tr|A6NJX6|A6NJX6_HUMAN Isoform of Q96BP2, Coiled-coil-helix-coiled-coil-helix domain-containing protein 1 OS=Homo sapiens GN=CHCHD1 PE=1 SV=1;sp|Q96BP2|CHCH1_HUMAN Coiled-coil-helix-coiled-coil-helix domain-containing protein 1 OS=Homo sapiens GN=CHCHD1 PE	2	1	1	1	0	0	0	0	1	0	0	0	0	0	0	1	0	0	0.0050432	1.6948	-	0	Median	-	0	Median	-	0	Median	-	0	Median	-	0	Median	-	0	Median	-	0	Median	0	0	0
229	A6NKB8;Q9H4A4;A0A087WUS4;A0A087WU27;C9JMZ3	A6NKB8;Q9H4A4;A0A087WUS4;A0A087WU27;C9JMZ3	Aminopeptidase B	RNPEP	tr|A6NKB8|A6NKB8_HUMAN Isoform of Q9H4A4, Aminopeptidase B OS=Homo sapiens GN=RNPEP PE=1 SV=1;sp|Q9H4A4|AMPB_HUMAN Aminopeptidase B OS=Homo sapiens GN=RNPEP PE=1 SV=2;tr|A0A087WUS4|A0A087WUS4_HUMAN Isoform of Q9H4A4, Aminopeptidase B (Fragment) OS=Homo sap	5	2	2	2	0	0	1	1	0	1	0	0	0	1	1	0	1	0	0.0011182	2.0249	0.84391	0.80482	9.2147	-	0	Median	-	0	Median	-	0	Median	-	0	Median	-	0	Median	-	0	Median	-	0	Median
230	A6NLH6;Q9P003	A6NLH6;Q9P003	Protein cornichon homolog 4	CNIH4	tr|A6NLH6|A6NLH6_HUMAN Isoform of Q9P003, Protein cornichon homolog 4 OS=Homo sapiens GN=CNIH4 PE=1 SV=1;sp|Q9P003|CNIH4_HUMAN Protein cornichon homolog 4 OS=Homo sapiens GN=CNIH4 PE=1 SV=1	2	1	1	1	0	0	1	0	1	0	0	0	0	1	0	1	0	0	0.0060412	1.5741	1.7225	2.2609	8.6288	-	0	Median	-	0	Median	-	0	Median	-	0	Median	-	0	Median	-	0	Median	-	0	Median
231	E9PJK1;E9PRJ8;H0YDL9;H0YDJ9;E9PIF1;A6NMH8;P60033;E9PM31;H0YEE2	E9PJK1;E9PRJ8;H0YDL9;H0YDJ9;E9PIF1;A6NMH8;P60033;E9PM31;H0YEE2	Tetraspanin;CD81 antigen	CD81	tr|E9PJK1|E9PJK1_HUMAN Isoform of P60033, Tetraspanin OS=Homo sapiens GN=CD81 PE=1 SV=1;tr|E9PRJ8|E9PRJ8_HUMAN Isoform of P60033, Tetraspanin (Fragment) OS=Homo sapiens GN=CD81 PE=1 SV=1;tr|H0YDL9|H0YDL9_HUMAN Isoform of P60033, Tetraspanin (Fragment) OS=H	9	3	3	3	2	0	1	1	2	0	0	2	0	1	1	2	0	0	0	323.31	5.8647	5.3203	26.463	-	0	Median	-	0	Median	5.9827	6.5571	35.871	3	0	Median	-	0	Median	5.4269	5.3203	15.483	2	0	Median
232	A6NNI4;G8JLH6;P21926;A0A087WZG3;A0A087WU13;F5GXT1	A6NNI4;G8JLH6;P21926;A0A087WZG3;A0A087WU13	Tetraspanin;CD9 antigen	CD9	tr|A6NNI4|A6NNI4_HUMAN Isoform of P21926, Tetraspanin OS=Homo sapiens GN=CD9 PE=1 SV=1;tr|G8JLH6|G8JLH6_HUMAN Isoform of P21926, Tetraspanin (Fragment) OS=Homo sapiens GN=CD9 PE=1 SV=1;sp|P21926|CD9_HUMAN CD9 antigen OS=Homo sapiens GN=CD9 PE=1 SV=4;tr|A0A	6	3	3	3	2	0	3	2	3	3	3	2	0	3	2	3	3	3	0	72.297	6.052	6.406	50.955	7.0601	7.9089	12.17	2	0	Median	-	0	Median	6.0988	6.5791	23.551	6	0	Median	6.0303	4.6839	45.038	2	0	Median
233	A6NNK5;Q12888;Q12888-3;Q12888-2;C9JXV0;H7C3N7	A6NNK5;Q12888;Q12888-3;Q12888-2;C9JXV0	Tumor suppressor p53-binding protein 1	TP53BP1	tr|A6NNK5|A6NNK5_HUMAN Isoform of Q12888, Tumor suppressor p53-binding protein 1 OS=Homo sapiens GN=TP53BP1 PE=1 SV=2;sp|Q12888|TP53B_HUMAN Tumor suppressor p53-binding protein 1 OS=Homo sapiens GN=TP53BP1 PE=1 SV=2;sp|Q12888-3|TP53B_HUMAN Isoform of Q1288	6	4	4	4	1	0	0	4	0	0	0	1	0	0	4	0	0	0	0	4.6087	2.2528	4.2764	19.897	-	0	Median	-	0	Median	-	0	Median	2.2528	4.2764	19.897	2	0	Median	-	0	Median	-	0	Median
234	A6NP52;O60831	A6NP52;O60831	PRA1 family protein 2	PRAF2	tr|A6NP52|A6NP52_HUMAN Isoform of O60831, PRA1 family protein 2 OS=Homo sapiens GN=PRAF2 PE=1 SV=1;sp|O60831|PRAF2_HUMAN PRA1 family protein 2 OS=Homo sapiens GN=PRAF2 PE=1 SV=1	2	2	2	2	2	0	1	0	1	0	1	2	0	1	0	1	0	1	0	4.1171	4.2965	6.6114	52.179	4.5094	4.5456	64.724	2	0	Median	-	0	Median	-	0	Median	-	0	Median	-	0	Median	-	0	Median
235	A6PVH9;F2Z2V0;B0QZ18;Q99829;Q5JX56;Q5JX58;Q5JX59;Q5JX61;Q5JX60;Q5JX44;Q5JX52;Q5JX45;E7ENH5	A6PVH9;F2Z2V0;B0QZ18;Q99829;Q5JX56;Q5JX58;Q5JX59;Q5JX61;Q5JX60;Q5JX44;Q5JX52;Q5JX45;E7ENH5	Copine-1	CPNE1	tr|A6PVH9|A6PVH9_HUMAN Isoform of Q99829, Copine-1 OS=Homo sapiens GN=CPNE1 PE=1 SV=1;tr|F2Z2V0|F2Z2V0_HUMAN Isoform of Q99829, Copine-1 (Fragment) OS=Homo sapiens GN=CPNE1 PE=1 SV=1;tr|B0QZ18|B0QZ18_HUMAN Isoform of Q99829, Copine-1 OS=Homo sapiens GN=CPN	13	2	2	2	0	0	2	0	1	0	0	0	0	2	0	1	0	0	0	6.2628	-	0	Median	-	0	Median	-	0	Median	-	0	Median	-	0	Median	-	0	Median	-	0	Median	0	0	6
236	A6PW57;Q99755-2;Q99755-4;Q99755-3;Q99755;A6PW58;A2A5X0	A6PW57;Q99755-2;Q99755-4;Q99755-3;Q99755;A6PW58;A2A5X0	Phosphatidylinositol 4-phosphate 5-kinase type-1 alpha	PIP5K1A	tr|A6PW57|A6PW57_HUMAN Isoform of Q99755, Phosphatidylinositol 4-phosphate 5-kinase type-1 alpha OS=Homo sapiens GN=PIP5K1A PE=1 SV=2;sp|Q99755-2|PI51A_HUMAN Isoform of Q99755, Isoform 2 of Phosphatidylinositol 4-phosphate 5-kinase type-1 alpha OS=Homo sap	7	2	2	2	0	0	1	1	0	0	1	0	0	1	1	0	0	1	0	5.8398	2.4216	1.5699	27.566	-	0	Median	-	0	Median	-	0	Median	-	0	Median	-	0	Median	-	0	Median	-	0	Median
237	A8K878;P55145;H7C2D6	A8K878;P55145	Mesencephalic astrocyte-derived neurotrophic factor	MANF	tr|A8K878|A8K878_HUMAN Isoform of P55145, Mesencephalic astrocyte-derived neurotrophic factor OS=Homo sapiens GN=MANF PE=1 SV=1;sp|P55145|MANF_HUMAN Mesencephalic astrocyte-derived neurotrophic factor OS=Homo sapiens GN=MANF PE=1 SV=3	3	9	9	9	3	1	8	0	7	0	2	3	1	8	0	7	0	2	0	46.89	1.0147	0.97692	28.172	0.95707	1.5456	16.533	3	0	Median	-	0	Median	1.0612	0.91129	28.523	10	0	Median	-	0	Median	1.0544	0.97692	15.615
238	A8MQ02;J3KN01;P55196-3;P55196;P55196-5;Q5TIG5;P55196-2;P55196-6;P55196-1;F8W9I4;E9PFY5;H0Y8L4;H0Y7R8;H0Y8U8;H0Y9I0;H0YA98;H0Y948	A8MQ02;J3KN01;P55196-3;P55196;P55196-5;Q5TIG5;P55196-2;P55196-6;P55196-1	Afadin	MLLT4	tr|A8MQ02|A8MQ02_HUMAN Isoform of P55196, Afadin OS=Homo sapiens GN=MLLT4 PE=1 SV=2;tr|J3KN01|J3KN01_HUMAN Isoform of P55196, Afadin OS=Homo sapiens GN=MLLT4 PE=1 SV=1;sp|P55196-3|AFAD_HUMAN Isoform of P55196, Isoform 3 of Afadin OS=Homo sapiens GN=MLLT4;s	17	13	13	13	3	1	5	4	5	2	4	3	1	5	4	5	2	4	0	32.711	0.81276	1.3109	46.9	0.83064	2.1173	12.845	2	0	Median	-	0	Median	0.7628	1.1348	58.075	4	0	Median	0.84449	0.89333	49.894	4	0	Median
239	A8MQB8;G3V0J0;Q06787-6;Q06787-2;Q06787-4;Q06787-7	A8MQB8;G3V0J0;Q06787-6;Q06787-2;Q06787-4;Q06787-7	Fragile X mental retardation protein 1	FMR1	tr|A8MQB8|A8MQB8_HUMAN Isoform of Q06787, Fragile X mental retardation protein 1 OS=Homo sapiens GN=FMR1 PE=1 SV=1;tr|G3V0J0|G3V0J0_HUMAN Isoform of Q06787, Fragile X mental retardation 1, isoform CRA_e OS=Homo sapiens GN=FMR1 PE=1 SV=1;sp|Q06787-6|FMR1_HU	6	2	1	1	0	0	0	2	0	0	0	0	0	0	1	0	0	0	0	86.633	-	0	Median	-	0	Median	-	0	Median	-	0	Median	-	0	Median	-	0	Median	-	0	Median	0	0	0
240	J3QLE5;A8MT02;P14678-2;P63162;P14678;P63162-2;P14678-3;J3KRY3;S4R3P3	J3QLE5;A8MT02;P14678-2;P63162;P14678;P63162-2;P14678-3;J3KRY3;S4R3P3	Small nuclear ribonucleoprotein-associated proteins B and B;Small nuclear ribonucleoprotein-associated protein N	SNRPN;SNRPB	tr|J3QLE5|J3QLE5_HUMAN Isoform of P63162, Small nuclear ribonucleoprotein-associated protein N (Fragment) OS=Homo sapiens GN=SNRPN PE=4 SV=1;tr|A8MT02|A8MT02_HUMAN Isoform of P14678, Small nuclear ribonucleoprotein-associated proteins B and B OS=Homo sapi	9	6	6	6	3	0	4	4	4	2	2	3	0	4	4	4	2	2	0	22.787	2.3186	1.8496	25.878	2.3057	2.106	21.559	3	0	Median	-	0	Median	2.3184	1.8014	19.957	5	0	Median	2.3627	1.9747	24.787	7	0	Median
241	A8MT72;Q2NKQ5;Q16799-3;Q16799-2;Q16799	A8MT72;Q2NKQ5;Q16799-3;Q16799-2;Q16799	Reticulon;Reticulon-1	RTN1	tr|A8MT72|A8MT72_HUMAN Isoform of Q16799, Reticulon OS=Homo sapiens GN=RTN1 PE=1 SV=1;tr|Q2NKQ5|Q2NKQ5_HUMAN Isoform of Q16799, Reticulon OS=Homo sapiens GN=RTN1 PE=1 SV=1;sp|Q16799-3|RTN1_HUMAN Isoform of Q16799, Isoform RTN1-C of Reticulon-1 OS=Homo sapi	5	2	2	2	0	0	1	1	1	2	1	0	0	1	1	1	2	1	0.0080223	1.4573	10.492	4.7292	61.48	-	0	Median	-	0	Median	-	0	Median	-	0	Median	-	0	Median	-	0	Median	-	0	Median
242	E9PBT8;J3QT17;A8MXB9;J3KQJ1;Q8NBJ7-5;Q8NBJ7;F8WEV7;F8WES7;F8WEX5;E9PG02;C9JL30;H7C3B2;C9J660;F8WA42;Q8NBJ7-4;Q8NBJ7-3;Q8NBJ7-2	E9PBT8;J3QT17;A8MXB9;J3KQJ1;Q8NBJ7-5;Q8NBJ7;F8WEV7;F8WES7;F8WEX5;E9PG02;C9JL30;H7C3B2;C9J660;F8WA42;Q8NBJ7-4;Q8NBJ7-3	Sulfatase-modifying factor 2	SUMF2	tr|E9PBT8|E9PBT8_HUMAN Isoform of Q8NBJ7, Sulfatase-modifying factor 2 OS=Homo sapiens GN=SUMF2 PE=1 SV=1;tr|J3QT17|J3QT17_HUMAN Isoform of Q8NBJ7, Sulfatase-modifying factor 2 OS=Homo sapiens GN=SUMF2 PE=1 SV=1;tr|A8MXB9|A8MXB9_HUMAN Isoform of Q8NBJ7, Su	17	3	3	3	1	0	0	2	3	0	2	1	0	0	2	3	0	2	0	6.0335	-	0	Median	-	0	Median	-	0	Median	-	0	Median	-	0	Median	-	0	Median	-	0	Median	6.5	0	0
243	A8MXP9;P43243;D6REM6;D6R991;B3KM87;P43243-2;H0Y8T4;Q68E03;D6RB45;A0A0K0K1G4;D6R9F3;D6RBS2;D6RCM3;D6REK4;D6R8Z5;D6RBI2;D6RBK5;D6RE02;D6RIA2;D6RAM9;D6RAY2	A8MXP9;P43243;D6REM6;D6R991	Matrin-3	MATR3	tr|A8MXP9|A8MXP9_HUMAN Isoform of P43243, Matrin-3 OS=Homo sapiens GN=MATR3 PE=1 SV=1;sp|P43243|MATR3_HUMAN Matrin-3 OS=Homo sapiens GN=MATR3 PE=1 SV=2;tr|D6REM6|D6REM6_HUMAN Isoform of P43243, Matrin-3 OS=Homo sapiens GN=MATR3 PE=1 SV=1;tr|D6R991|D6R991_H	21	21	21	21	10	4	19	16	14	3	2	10	4	19	16	14	3	2	0	262.96	2.8161	1.9277	36.949	2.9534	2.5328	31.153	6	0	Median	3.1176	3.1756	10.55	2	0	Median	2.7319	1.8736	37.511	21	0	Median	2.9011	1.9057	48.097
244	A8MXQ1;P53801;A8MZH8	A8MXQ1;P53801;A8MZH8	Pituitary tumor-transforming gene 1 protein-interacting protein	PTTG1IP	tr|A8MXQ1|A8MXQ1_HUMAN Isoform of P53801, Pituitary tumor-transforming gene 1 protein-interacting protein OS=Homo sapiens GN=PTTG1IP PE=1 SV=1;sp|P53801|PTTG_HUMAN Pituitary tumor-transforming gene 1 protein-interacting protein OS=Homo sapiens GN=PTTG1IP P	3	2	2	2	2	1	2	2	2	0	2	2	1	2	2	2	0	2	0	77.855	4.2629	3.1289	60.729	5.1148	4.2373	18.38	2	0	Median	-	0	Median	-	0	Median	4.0875	3.1203	53.142	5	0	Median	4.2629	3.1289	95.438
245	F5GYS3;A8MXU7;Q92934	F5GYS3;A8MXU7;Q92934	Bcl2-associated agonist of cell death	BAD	tr|F5GYS3|F5GYS3_HUMAN Isoform of Q92934, Bcl2-associated agonist of cell death OS=Homo sapiens GN=BAD PE=1 SV=1;tr|A8MXU7|A8MXU7_HUMAN Isoform of Q92934, Bcl2-associated agonist of cell death OS=Homo sapiens GN=BAD PE=1 SV=1;sp|Q92934|BAD_HUMAN Bcl2-assoc	3	1	1	1	0	0	0	1	0	0	0	0	0	0	1	0	0	0	0	2.7978	-	0	Median	-	0	Median	-	0	Median	-	0	Median	-	0	Median	-	0	Median	-	0	Median	0	0	0
246	A8MXV4	A8MXV4	Nucleoside diphosphate-linked moiety X motif 19, mitochondrial	NUDT19	sp|A8MXV4|NUD19_HUMAN Nucleoside diphosphate-linked moiety X motif 19 OS=Homo sapiens GN=NUDT19 PE=1 SV=1	1	3	3	3	0	0	1	1	0	0	1	0	0	1	1	0	0	1	0.007722	1.4913	4.1042	6.7158	47.209	-	0	Median	-	0	Median	-	0	Median	-	0	Median	-	0	Median	-	0	Median	-	0	Median
247	C9JY26;A8MYQ9;Q9BZG1-4;Q9BZG1-2;Q9BZG1	C9JY26;A8MYQ9;Q9BZG1-4;Q9BZG1-2;Q9BZG1	Ras-related protein Rab-34	RAB34	tr|C9JY26|C9JY26_HUMAN Isoform of Q9BZG1, Ras-related protein Rab-34, isoform NARR (Fragment) OS=Homo sapiens GN=RAB34 PE=1 SV=7;tr|A8MYQ9|A8MYQ9_HUMAN Isoform of Q9BZG1, Ras-related protein Rab-34, isoform NARR OS=Homo sapiens GN=RAB34 PE=1 SV=2;sp|Q9BZG1	5	1	1	1	1	0	1	1	1	0	1	1	0	1	1	1	0	1	0	54.682	2.7679	2.8592	21.987	-	0	Median	-	0	Median	-	0	Median	-	0	Median	-	0	Median	-	0	Median	-	0	Median
248	D6RF73;D6RE68;A9YTQ3;A9YTQ3-3;A9YTQ3-2	D6RF73;D6RE68;A9YTQ3;A9YTQ3-3;A9YTQ3-2	Aryl hydrocarbon receptor repressor	AHRR	tr|D6RF73|D6RF73_HUMAN Isoform of A9YTQ3, Aryl hydrocarbon receptor repressor OS=Homo sapiens GN=AHRR PE=1 SV=1;tr|D6RE68|D6RE68_HUMAN Isoform of A9YTQ3, Aryl hydrocarbon receptor repressor OS=Homo sapiens GN=AHRR PE=1 SV=1;sp|A9YTQ3|AHRR_HUMAN Aryl hydroc	5	1	1	1	0	0	0	1	0	0	0	0	0	0	1	0	0	0	1	-2	-	0	Median	-	0	Median	-	0	Median	-	0	Median	-	0	Median	-	0	Median	-	0	Median	0	0	0
249	B0I1T2;B0I1T2-4;B0I1T2-3;F8WEW9;B0I1T2-2	B0I1T2;B0I1T2-4	Unconventional myosin-Ig;Minor histocompatibility antigen HA-2	MYO1G	sp|B0I1T2|MYO1G_HUMAN Unconventional myosin-Ig OS=Homo sapiens GN=MYO1G PE=1 SV=2;sp|B0I1T2-4|MYO1G_HUMAN Isoform of B0I1T2, Isoform 4 of Unconventional myosin-Ig OS=Homo sapiens GN=MYO1G	5	21	21	21	3	1	13	10	5	1	0	3	1	13	10	5	1	0	0	250.19	0.355	0.24841	31.916	0.34002	0.25419	12.683	2	0	Median	-	0	Median	0.3638	0.22198	24.022	10	0	Median	0.34249	0.24908	32.691	7	0	Median
250	B0QYK0;Q01844-6;Q01844-3;Q01844;Q01844-5;H7BY36;A0A0D9SFL3;C9JGE3;Q01844-2;Q01844-4	B0QYK0;Q01844-6;Q01844-3;Q01844;Q01844-5;H7BY36;A0A0D9SFL3;C9JGE3;Q01844-2	RNA-binding protein EWS	EWSR1	tr|B0QYK0|B0QYK0_HUMAN Isoform of Q01844, RNA-binding protein EWS OS=Homo sapiens GN=EWSR1 PE=1 SV=1;sp|Q01844-6|EWS_HUMAN Isoform of Q01844, Isoform 6 of RNA-binding protein EWS OS=Homo sapiens GN=EWSR1;sp|Q01844-3|EWS_HUMAN Isoform of Q01844, Isoform 3 o	10	5	5	5	3	1	5	5	2	3	3	3	1	5	5	2	3	3	0	90.567	0.56846	0.37518	26.831	0.69137	0.6174	30.415	2	0	Median	-	0	Median	0.57142	0.32972	31.413	5	0	Median	0.53085	0.37596	16.013	7	0	Median
251	H3BPC4;H3BQQ9;B0QYN7;P63279	H3BPC4;H3BQQ9;B0QYN7;P63279	SUMO-conjugating enzyme UBC9	UBE2I	tr|H3BPC4|H3BPC4_HUMAN Isoform of P63279, SUMO-conjugating enzyme UBC9 (Fragment) OS=Homo sapiens GN=UBE2I PE=1 SV=2;tr|H3BQQ9|H3BQQ9_HUMAN Isoform of P63279, SUMO-conjugating enzyme (Fragment) OS=Homo sapiens GN=UBE2I PE=1 SV=1;tr|B0QYN7|B0QYN7_HUMAN Isof	4	2	2	2	1	0	2	0	1	0	0	1	0	2	0	1	0	0	0	4.921	0.90555	0.90629	21.624	-	0	Median	-	0	Median	0.95724	0.87549	21.396	3	0	Median	-	0	Median	0.93579	0.83053	17.236	2	0	Median
252	B0YIW6;P48444;P48444-2;Q6P1Q5	B0YIW6;P48444;P48444-2	Coatomer subunit delta	ARCN1	tr|B0YIW6|B0YIW6_HUMAN Isoform of P48444, Archain 1, isoform CRA_a OS=Homo sapiens GN=ARCN1 PE=1 SV=1;sp|P48444|COPD_HUMAN Coatomer subunit delta OS=Homo sapiens GN=ARCN1 PE=1 SV=1;sp|P48444-2|COPD_HUMAN Isoform of P48444, Isoform 2 of Coatomer subunit del	4	6	6	6	1	2	1	5	1	0	1	1	2	1	5	1	0	1	0	17.814	1.686	1.2112	18.612	-	0	Median	-	0	Median	-	0	Median	1.6713	1.2233	23.128	4	0	Median	-	0	Median	-	0	Median
253	B1AH49;P25325;P25325-2	B1AH49;P25325;P25325-2	Sulfurtransferase;3-mercaptopyruvate sulfurtransferase	MPST	tr|B1AH49|B1AH49_HUMAN Isoform of P25325, Sulfurtransferase OS=Homo sapiens GN=MPST PE=1 SV=1;sp|P25325|THTM_HUMAN 3-mercaptopyruvate sulfurtransferase OS=Homo sapiens GN=MPST PE=1 SV=3;sp|P25325-2|THTM_HUMAN Isoform of P25325, Isoform 2 of 3-mercaptopyruv	3	1	1	1	0	0	0	1	0	0	0	0	0	0	1	0	0	0	0.0099485	1.3163	-	0	Median	-	0	Median	-	0	Median	-	0	Median	-	0	Median	-	0	Median	-	0	Median	0	0	0
254	B1AHE3;Q9UBB4-2;Q9UBB4	B1AHE3;Q9UBB4-2;Q9UBB4	Ataxin-10	ATXN10	tr|B1AHE3|B1AHE3_HUMAN Isoform of Q9UBB4, Ataxin-10 OS=Homo sapiens GN=ATXN10 PE=1 SV=1;sp|Q9UBB4-2|ATX10_HUMAN Isoform of Q9UBB4, Isoform 2 of Ataxin-10 OS=Homo sapiens GN=ATXN10;sp|Q9UBB4|ATX10_HUMAN Ataxin-10 OS=Homo sapiens GN=ATXN10 PE=1 SV=1	3	2	2	2	0	1	2	1	0	0	0	0	1	2	1	0	0	0	0	5.526	-	0	Median	-	0	Median	-	0	Median	-	0	Median	-	0	Median	-	0	Median	-	0	Median	0	10.3	22.2
255	B1AHL2;P23142-4;P23142-2;P23142-3;CON__ENSEMBL:ENSBTAP00000016046;B1AHM7;H7C1M6;B1AHM9	B1AHL2;P23142-4;P23142-2;P23142-3	Fibulin-1	FBLN1	tr|B1AHL2|B1AHL2_HUMAN Isoform of P23142, Fibulin-1 OS=Homo sapiens GN=FBLN1 PE=1 SV=1;sp|P23142-4|FBLN1_HUMAN Isoform of P23142, Isoform C of Fibulin-1 OS=Homo sapiens GN=FBLN1;sp|P23142-2|FBLN1_HUMAN Isoform of P23142, Isoform A of Fibulin-1 OS=Homo sapi	8	12	12	3	4	2	7	5	1	2	3	1	1	1	2	0	1	2	0	72.905	0.37241	0.27701	38.774	0.39427	0.27767	51.333	5	0	Median	-	0	Median	0.37062	0.22041	13.933	4	0	Median	0.40225	0.31494	9.3277	5	0	Median
256	B1AJY7;O75832;B1AJY5;O75832-2	B1AJY7;O75832;B1AJY5	26S proteasome non-ATPase regulatory subunit 10	PSMD10	tr|B1AJY7|B1AJY7_HUMAN Isoform of O75832, 26S proteasome non-ATPase regulatory subunit 10 OS=Homo sapiens GN=PSMD10 PE=1 SV=1;sp|O75832|PSD10_HUMAN 26S proteasome non-ATPase regulatory subunit 10 OS=Homo sapiens GN=PSMD10 PE=1 SV=1;tr|B1AJY5|B1AJY5_HUMAN I	4	3	3	3	1	0	1	2	1	0	0	1	0	1	2	1	0	0	0	31.416	2.2872	2.1141	8.7766	-	0	Median	-	0	Median	-	0	Median	-	0	Median	-	0	Median	-	0	Median	-	0	Median
257	B1AK53;Q5JYL1	B1AK53;Q5JYL1	Espin	ESPN	sp|B1AK53|ESPN_HUMAN Espin OS=Homo sapiens GN=ESPN PE=1 SV=1;tr|Q5JYL1|Q5JYL1_HUMAN Isoform of B1AK53, Espin (Fragment) OS=Homo sapiens GN=ESPN PE=1 SV=6	2	2	2	2	0	0	1	0	0	0	1	0	0	1	0	0	0	1	0	3.0803	-	0	Median	-	0	Median	-	0	Median	-	0	Median	-	0	Median	-	0	Median	-	0	Median	0	0	2.2
258	B1AKC9;P29323-2;P29323-3;P29323;Q6NVW1;P54762-5;P54762;Q15375-2;Q15375-4;Q15375	B1AKC9;P29323-2;P29323-3;P29323	Receptor protein-tyrosine kinase;Ephrin type-B receptor 2	EPHB2	tr|B1AKC9|B1AKC9_HUMAN Isoform of P29323, Ephrin type-B receptor 2 OS=Homo sapiens GN=EPHB2 PE=1 SV=1;sp|P29323-2|EPHB2_HUMAN Isoform of P29323, Isoform 2 of Ephrin type-B receptor 2 OS=Homo sapiens GN=EPHB2;sp|P29323-3|EPHB2_HUMAN Isoform of P29323, Isofo	10	14	12	12	4	1	11	11	5	1	1	2	0	9	9	3	0	0	0	156.75	5.1859	4.09	113.07	-	0	Median	-	0	Median	3.1552	2.3296	96.842	4	0	Median	7.6671	4.9033	137.82	4	0	Median	-	0	Median
259	B1AMS2;Q14141-2;Q14141-4;Q14141;Q14141-3	B1AMS2;Q14141-2;Q14141-4;Q14141	Septin-6	SEPT6	tr|B1AMS2|B1AMS2_HUMAN Isoform of Q14141, Septin 6, isoform CRA_b OS=Homo sapiens GN=SEPT6 PE=1 SV=1;sp|Q14141-2|SEPT6_HUMAN Isoform of Q14141, Isoform I of Septin-6 OS=Homo sapiens GN=SEPT6;sp|Q14141-4|SEPT6_HUMAN Isoform of Q14141, Isoform V of Septin-6	5	5	2	2	0	0	2	2	1	1	3	0	0	2	1	0	1	1	0	49.828	-	0	Median	-	0	Median	-	0	Median	-	0	Median	-	0	Median	-	0	Median	-	0	Median	0	0	11.4
260	E9PJ77;E9PRN3;B1ANM0;H7BXD8;Q5T3P9;E9PN19;F6V2D4;O00214;O00214-2	E9PJ77;E9PRN3;B1ANM0;H7BXD8;Q5T3P9;E9PN19;F6V2D4;O00214;O00214-2	Galectin;Galectin-8	LGALS8	tr|E9PJ77|E9PJ77_HUMAN Isoform of O00214, Galectin (Fragment) OS=Homo sapiens GN=LGALS8 PE=1 SV=1;tr|E9PRN3|E9PRN3_HUMAN Isoform of O00214, Galectin (Fragment) OS=Homo sapiens GN=LGALS8 PE=1 SV=1;tr|B1ANM0|B1ANM0_HUMAN Isoform of O00214, Galectin (Fragment	9	1	1	1	0	0	0	1	1	0	0	0	0	0	1	1	0	0	0	4.4625	1.7406	2.0069	23.462	-	0	Median	-	0	Median	-	0	Median	-	0	Median	-	0	Median	-	0	Median	-	0	Median
261	H3BLV0;B1AP13;H7BY55;P08174-4;P08174;P08174-3;P08174-5;P08174-2;P08174-6;P08174-7;B1AP15	H3BLV0;B1AP13;H7BY55;P08174-4;P08174;P08174-3;P08174-5;P08174-2;P08174-6;P08174-7	Complement decay-accelerating factor	CD55	tr|H3BLV0|H3BLV0_HUMAN Isoform of P08174, Complement decay-accelerating factor (Fragment) OS=Homo sapiens GN=CD55 PE=1 SV=1;tr|B1AP13|B1AP13_HUMAN Isoform of P08174, Complement decay-accelerating factor OS=Homo sapiens GN=CD55 PE=1 SV=1;tr|H7BY55|H7BY55_HU	11	23	23	23	16	9	15	17	10	12	11	16	9	15	17	10	12	11	0	270.48	2.3634	1.5159	46.22	2.4111	1.8054	39.321	22	0	Median	2.4653	1.6173	46.504	10	0	Median	2.3744	1.4568	46.209	38	0	Median	2.2342	1.3838	44.387
262	B1APE1;B1APE2;Q00403	B1APE1;B1APE2;Q00403	Transcription initiation factor IIB	GTF2B	tr|B1APE1|B1APE1_HUMAN Isoform of Q00403, Transcription initiation factor IIB (Fragment) OS=Homo sapiens GN=GTF2B PE=1 SV=1;tr|B1APE2|B1APE2_HUMAN Isoform of Q00403, Transcription initiation factor IIB (Fragment) OS=Homo sapiens GN=GTF2B PE=1 SV=1;sp|Q0040	3	1	1	1	0	0	0	1	0	0	0	0	0	0	1	0	0	0	0.0007622	2.2261	-	0	Median	-	0	Median	-	0	Median	-	0	Median	-	0	Median	-	0	Median	-	0	Median	0	0	0
263	B1APM4;P35610;P35610-3;P35610-2	B1APM4;P35610;P35610-3;P35610-2	Sterol O-acyltransferase 1	SOAT1	tr|B1APM4|B1APM4_HUMAN Isoform of P35610, Sterol O-acyltransferase 1 (Fragment) OS=Homo sapiens GN=SOAT1 PE=1 SV=1;sp|P35610|SOAT1_HUMAN Sterol O-acyltransferase 1 OS=Homo sapiens GN=SOAT1 PE=1 SV=3;sp|P35610-3|SOAT1_HUMAN Isoform of P35610, Isoform 3 of S	4	2	2	2	0	0	1	2	0	0	0	0	0	1	2	0	0	0	0	10.248	1.0186	1.8218	55.189	-	0	Median	-	0	Median	-	0	Median	1.4372	2.2087	27.236	2	0	Median	-	0	Median	-	0	Median
264	B1AUU8;P42566;P42566-2	B1AUU8;P42566;P42566-2	Epidermal growth factor receptor substrate 15	EPS15	tr|B1AUU8|B1AUU8_HUMAN Isoform of P42566, Epidermal growth factor receptor substrate 15 OS=Homo sapiens GN=EPS15 PE=1 SV=1;sp|P42566|EPS15_HUMAN Epidermal growth factor receptor substrate 15 OS=Homo sapiens GN=EPS15 PE=1 SV=2;sp|P42566-2|EPS15_HUMAN Isofor	3	2	2	2	1	0	2	2	1	0	0	1	0	2	2	1	0	0	0	5.0458	-	0	Median	-	0	Median	-	0	Median	-	0	Median	-	0	Median	-	0	Median	-	0	Median	1.8	0	4.5
265	B2R4S9;P62807;U3KQK0;Q99877;Q99880;Q99879;Q96A08	B2R4S9;P62807;U3KQK0;Q99877;Q99880;Q99879	Histone H2B;Histone H2B type 1-C/E/F/G/I;Histone H2B type 1-N;Histone H2B type 1-L;Histone H2B type 1-M	HIST1H2BI;HIST1H2BC;HIST1H2BN;HIST1H2BL;HIST1H2BM	tr|B2R4S9|B2R4S9_HUMAN Isoform of P33778, Histone H2B OS=Homo sapiens GN=HIST1H2BE PE=2 SV=1;sp|P62807|H2B1C_HUMAN Histone H2B type 1-C/E/F/G/I OS=Homo sapiens GN=HIST1H2BC PE=1 SV=4;tr|U3KQK0|U3KQK0_HUMAN Isoform of Q99877, Histone H2B OS=Homo sapiens GN=	7	17	17	0	16	10	10	2	8	1	9	0	0	0	0	0	0	0	0	323.31	0.51334	0.63348	44.018	0.51046	0.80466	41.179	38	0	Median	0.48898	0.5371	25.194	12	0	Median	0.50912	0.56432	36.417	20	0	Median	0.54087	0.46297	73.169
266	G3V4W0;B4DY08;B2R5W2;P07910-2;P07910;P07910-4;P07910-3;G3V2D6;G3V5V7	G3V4W0;B4DY08;B2R5W2;P07910-2;P07910;P07910-4;P07910-3;G3V2D6	Heterogeneous nuclear ribonucleoproteins C1/C2	HNRNPC	tr|G3V4W0|G3V4W0_HUMAN Isoform of P07910, Heterogeneous nuclear ribonucleoproteins C1/C2 (Fragment) OS=Homo sapiens GN=HNRNPC PE=1 SV=1;tr|B4DY08|B4DY08_HUMAN Isoform of P07910, Heterogeneous nuclear ribonucleoproteins C1/C2 OS=Homo sapiens GN=HNRNPC PE=1	9	29	29	1	17	1	5	16	15	3	9	1	0	1	1	1	0	0	0	323.31	7.3246	7.8661	64.186	7.1689	9.8631	76.239	13	0	Median	-	0	Median	3.6395	3.0436	97.668	5	0	Median	7.9308	7.3111	41.499	19	0	Median
267	M0QX65;M0QZS6;B3KNJ4;Q9UBE0-2;Q9UBE0-3;Q9UBE0	M0QX65;M0QZS6;B3KNJ4;Q9UBE0-2;Q9UBE0-3;Q9UBE0	SUMO-activating enzyme subunit 1;SUMO-activating enzyme subunit 1, N-terminally processed	SAE1	tr|M0QX65|M0QX65_HUMAN Isoform of Q9UBE0, SUMO-activating enzyme subunit 1 (Fragment) OS=Homo sapiens GN=SAE1 PE=1 SV=1;tr|M0QZS6|M0QZS6_HUMAN Isoform of Q9UBE0, SUMO-activating enzyme subunit 1 OS=Homo sapiens GN=SAE1 PE=1 SV=1;tr|B3KNJ4|B3KNJ4_HUMAN Isof	6	1	1	1	0	0	0	0	1	0	0	0	0	0	0	1	0	0	0	2.3349	-	0	Median	-	0	Median	-	0	Median	-	0	Median	-	0	Median	-	0	Median	-	0	Median	0	0	0
268	B3KXD6;B5MCF9;O00541;O00541-2;H7C267	B3KXD6;B5MCF9;O00541;O00541-2	Pescadillo homolog	PES1	tr|B3KXD6|B3KXD6_HUMAN Isoform of O00541, Pescadillo homolog OS=Homo sapiens GN=PES1 PE=1 SV=1;tr|B5MCF9|B5MCF9_HUMAN Isoform of O00541, Pescadillo homolog OS=Homo sapiens GN=PES1 PE=1 SV=1;sp|O00541|PESC_HUMAN Pescadillo homolog OS=Homo sapiens GN=PES1 PE	5	4	4	4	1	0	1	2	0	2	2	1	0	1	2	0	2	2	0	10.303	1.1717	1.0452	12.017	-	0	Median	-	0	Median	-	0	Median	1.1875	1.0232	12.018	2	0	Median	-	0	Median	1.0411	0.9439	0.28045
269	H0YMQ9;H0YKQ8;B3KXX3;Q9UHW9-6;Q9UHW9-5;Q9UHW9-2;Q9UHW9-3;Q9UHW9-4;Q9UHW9;I3L4N6;Q9UP95-4;Q9UP95-3;Q9UP95-5;Q9UP95-2;Q9UP95-6;Q9UP95;Q9UP95-7;J3QSF2;H0YNJ5	H0YMQ9;H0YKQ8;B3KXX3;Q9UHW9-6;Q9UHW9-5;Q9UHW9-2;Q9UHW9-3;Q9UHW9-4;Q9UHW9;I3L4N6;Q9UP95-4;Q9UP95-3;Q9UP95-5;Q9UP95-2;Q9UP95-6;Q9UP95;Q9UP95-7	Solute carrier family 12 member 6;Solute carrier family 12 member 4	SLC12A6;SLC12A4	tr|H0YMQ9|H0YMQ9_HUMAN Isoform of Q9UHW9, Solute carrier family 12 (Potassium/chloride transporters), member 6, isoform CRA_c OS=Homo sapiens GN=SLC12A6 PE=1 SV=1;tr|H0YKQ8|H0YKQ8_HUMAN Isoform of Q9UHW9, Solute carrier family 12 member 6 OS=Homo sapiens G	19	4	3	3	1	0	2	3	1	0	1	0	0	2	3	1	0	1	0	7.0863	-	0	Median	-	0	Median	-	0	Median	-	0	Median	-	0	Median	-	0	Median	-	0	Median	1	0	1.9
270	B3KY94;O14735-3;O14735;H3BUR9	B3KY94;O14735-3;O14735;H3BUR9	CDP-diacylglycerol--inositol 3-phosphatidyltransferase	CDIPT	tr|B3KY94|B3KY94_HUMAN Isoform of O14735, CDP-diacylglycerol--inositol 3-phosphatidyltransferase OS=Homo sapiens GN=CDIPT PE=1 SV=1;sp|O14735-3|CDIPT_HUMAN Isoform of O14735, Isoform 3 of CDP-diacylglycerol--inositol 3-phosphatidyltransferase OS=Homo sapie	4	2	2	2	0	0	2	0	2	0	0	0	0	2	0	2	0	0	0	3.8507	2.0434	4.0275	23.448	-	0	Median	-	0	Median	1.981	4.5914	7.1865	2	0	Median	-	0	Median	2.3501	3.2387	19.481	2	0	Median
271	B4DFG0;P35659-2;P35659;D6RDA2;H0Y8X0;D6R9L5;H0Y993	B4DFG0;P35659-2;P35659;D6RDA2;H0Y8X0	Protein DEK	DEK	tr|B4DFG0|B4DFG0_HUMAN Isoform of P35659, Protein DEK OS=Homo sapiens GN=DEK PE=1 SV=1;sp|P35659-2|DEK_HUMAN Isoform of P35659, Isoform 2 of Protein DEK OS=Homo sapiens GN=DEK;sp|P35659|DEK_HUMAN Protein DEK OS=Homo sapiens GN=DEK PE=1 SV=1;tr|D6RDA2|D6RDA	7	6	6	6	1	0	2	1	0	0	3	1	0	2	1	0	0	3	0	6.1999	-	0	Median	-	0	Median	-	0	Median	-	0	Median	-	0	Median	-	0	Median	-	0	Median	3.5	0	6.6
272	B4DGG1;Q9H0X4-2;Q9H0X4;C9J1M4;C9J8V3;C9JJN3;C9JR71;C9JTF7;C9JP72;H7C2U8;C9J3Y6;C9IYB9;C9K0C5	B4DGG1;Q9H0X4-2;Q9H0X4;C9J1M4;C9J8V3;C9JJN3;C9JR71;C9JTF7;C9JP72;H7C2U8;C9J3Y6;C9IYB9;C9K0C5	Protein ITFG3	ITFG3	tr|B4DGG1|B4DGG1_HUMAN Uncharacterized protein OS=Homo sapiens PE=2 SV=1;sp|Q9H0X4-2|ITFG3_HUMAN Isoform of Q9H0X4, Isoform 2 of Protein ITFG3 OS=Homo sapiens GN=ITFG3;sp|Q9H0X4|ITFG3_HUMAN Protein ITFG3 OS=Homo sapiens GN=ITFG3 PE=1 SV=1;tr|C9J1M4|C9J1M4_	13	2	2	2	0	0	2	1	0	0	1	0	0	2	1	0	0	1	0	6.5027	2.3489	1.8776	56.94	-	0	Median	-	0	Median	2.3489	1.8776	56.94	2	0	Median	-	0	Median	-	0	Median	-	0	Median
273	B4DHR0;Q9H5N1-2;Q9H5N1	B4DHR0;Q9H5N1-2;Q9H5N1	Rab GTPase-binding effector protein 2	RABEP2	tr|B4DHR0|B4DHR0_HUMAN Isoform of Q9H5N1, Rab GTPase-binding effector protein 2 OS=Homo sapiens GN=RABEP2 PE=1 SV=1;sp|Q9H5N1-2|RABE2_HUMAN Isoform of Q9H5N1, Isoform 2 of Rab GTPase-binding effector protein 2 OS=Homo sapiens GN=RABEP2;sp|Q9H5N1|RABE2_HUMA	3	1	1	1	0	0	1	1	0	0	0	0	0	1	1	0	0	0	0	12.402	1.3395	1.3104	44.42	-	0	Median	-	0	Median	-	0	Median	-	0	Median	-	0	Median	-	0	Median	-	0	Median
274	B4DJV2;O75390;A0A0C4DGI3;F8VPA1;H0YH82;F8VPF9;F8VRI6;F8W1S4;F8VRP1;F8VX68;H0YIC4;F8VTT8;F8W4S1;F8W642;F8VZK9;F8VX07;F8VWQ5;F8VR34;F8VU34	B4DJV2;O75390;A0A0C4DGI3	Citrate synthase;Citrate synthase, mitochondrial	CS	tr|B4DJV2|B4DJV2_HUMAN Isoform of O75390, Citrate synthase OS=Homo sapiens GN=CS PE=1 SV=1;sp|O75390|CISY_HUMAN Citrate synthase, mitochondrial OS=Homo sapiens GN=CS PE=1 SV=2;tr|A0A0C4DGI3|A0A0C4DGI3_HUMAN Isoform of O75390, Citrate synthase OS=Homo sapie	19	19	19	19	16	8	10	9	9	7	8	16	8	10	9	9	7	8	0	200.56	4.5641	7.2271	18.687	4.6864	6.8929	23.602	17	0	Median	4.6947	7.1021	21.167	8	0	Median	4.2944	7.0712	8.1262	7	0	Median	4.4013	7.2408	28.851
275	B4DJV5;Q13610	B4DJV5;Q13610	Periodic tryptophan protein 1 homolog	PWP1	tr|B4DJV5|B4DJV5_HUMAN Isoform of Q13610, Periodic tryptophan protein 1 homolog OS=Homo sapiens GN=PWP1 PE=1 SV=1;sp|Q13610|PWP1_HUMAN Periodic tryptophan protein 1 homolog OS=Homo sapiens GN=PWP1 PE=1 SV=1	2	1	1	1	1	0	0	0	0	0	0	1	0	0	0	0	0	0	0.0050342	1.6897	-	0	Median	-	0	Median	-	0	Median	-	0	Median	-	0	Median	-	0	Median	-	0	Median	3	0	0
276	B4DKB2;P42892-3;P42892-2;P42892-4;P42892	B4DKB2;P42892-3;P42892-2;P42892-4;P42892	Endothelin-converting enzyme 1	ECE1	tr|B4DKB2|B4DKB2_HUMAN Isoform of P42892, Endothelin-converting enzyme 1 OS=Homo sapiens GN=ECE1 PE=1 SV=1;sp|P42892-3|ECE1_HUMAN Isoform of P42892, Isoform C of Endothelin-converting enzyme 1 OS=Homo sapiens GN=ECE1;sp|P42892-2|ECE1_HUMAN Isoform of P4289	5	7	7	7	0	0	6	3	1	0	0	0	0	6	3	1	0	0	0	9.0363	11.65	6.5463	18.43	-	0	Median	-	0	Median	-	0	Median	-	0	Median	-	0	Median	-	0	Median	-	0	Median
277	B4DKY1;P49589-2;P49589;P49589-3	B4DKY1;P49589-2;P49589;P49589-3	Cysteine--tRNA ligase, cytoplasmic	CARS	tr|B4DKY1|B4DKY1_HUMAN Isoform of P49589, Cysteine--tRNA ligase, cytoplasmic OS=Homo sapiens GN=CARS PE=1 SV=1;sp|P49589-2|SYCC_HUMAN Isoform of P49589, Isoform 2 of Cysteine--tRNA ligase, cytoplasmic OS=Homo sapiens GN=CARS;sp|P49589|SYCC_HUMAN Cysteine--	4	1	1	1	1	1	0	0	0	0	0	1	1	0	0	0	0	0	0.0032763	1.7892	0.97594	0.73868	28.491	-	0	Median	-	0	Median	-	0	Median	-	0	Median	-	0	Median	-	0	Median	-	0	Median
278	B4DLN1;F6QW41	B4DLN1			tr|B4DLN1|B4DLN1_HUMAN Uncharacterized protein OS=Homo sapiens PE=2 SV=1	2	12	12	0	3	2	4	3	4	0	5	0	0	0	0	0	0	0	0	71.294	0.30571	0.26765	106.16	-	0	Median	0.23194	0.21436	2.153	2	0	Median	1.7206	1.5576	7.9785	5	0	Median	0.2282	0.18445	14.147	2	0	Median
279	B4DN67;Q96J84;Q96J84-2;Q5W0G0;Q5W0F9;Q96J84-3	B4DN67;Q96J84;Q96J84-2;Q5W0G0;Q5W0F9;Q96J84-3	Kin of IRRE-like protein 1	KIRREL	tr|B4DN67|B4DN67_HUMAN Isoform of Q96J84, Kin of IRRE-like protein 1 OS=Homo sapiens GN=KIRREL PE=1 SV=1;sp|Q96J84|KIRR1_HUMAN Kin of IRRE-like protein 1 OS=Homo sapiens GN=KIRREL PE=1 SV=2;sp|Q96J84-2|KIRR1_HUMAN Isoform of Q96J84, Isoform 2 of Kin of IRR	6	3	3	3	0	0	2	2	0	0	0	0	0	2	2	0	0	0	0	4.0498	-	0	Median	-	0	Median	-	0	Median	-	0	Median	-	0	Median	-	0	Median	-	0	Median	0	0	4.3
280	C9K0J2;F8WD51;C9J486;C9JIP2;B4DND0;Q16831	C9K0J2;F8WD51;C9J486;C9JIP2;B4DND0;Q16831	Uridine phosphorylase 1	UPP1	tr|C9K0J2|C9K0J2_HUMAN Isoform of Q16831, Uridine phosphorylase 1 (Fragment) OS=Homo sapiens GN=UPP1 PE=1 SV=1;tr|F8WD51|F8WD51_HUMAN Isoform of Q16831, Uridine phosphorylase 1 OS=Homo sapiens GN=UPP1 PE=1 SV=1;tr|C9J486|C9J486_HUMAN Isoform of Q16831, Uri	6	1	1	1	1	0	0	0	0	0	1	1	0	0	0	0	0	1	0.00075557	2.15	-	0	Median	-	0	Median	-	0	Median	-	0	Median	-	0	Median	-	0	Median	-	0	Median	65.5	0	0
281	B4DP61;E7EQZ4;Q16637-4;Q16637-2;Q16637-3;Q16637	B4DP61;E7EQZ4;Q16637-4;Q16637-2;Q16637-3;Q16637	Survival motor neuron protein	SMN2;SMN1	tr|B4DP61|B4DP61_HUMAN Isoform of Q16637, Survival motor neuron protein OS=Homo sapiens GN=SMN2 PE=1 SV=1;tr|E7EQZ4|E7EQZ4_HUMAN Isoform of Q16637, Survival motor neuron protein OS=Homo sapiens GN=SMN1 PE=1 SV=1;sp|Q16637-4|SMN_HUMAN Isoform of Q16637, Iso	6	1	1	1	0	0	0	1	0	0	0	0	0	0	1	0	0	0	0.0086565	1.4158	-	0	Median	-	0	Median	-	0	Median	-	0	Median	-	0	Median	-	0	Median	-	0	Median	0	0	0
282	B4DQT1;B4DVN3;E7ESC7;Q7L5Y9-3;Q7L5Y9-2;Q7L5Y9;D6RID6;D6RE80;D6RDW4;D6REW7;D6RIB6;Q7L5Y9-5;Q7L5Y9-4	B4DQT1;B4DVN3;E7ESC7;Q7L5Y9-3;Q7L5Y9-2;Q7L5Y9;D6RID6;D6RE80;D6RDW4;D6REW7;D6RIB6;Q7L5Y9-5;Q7L5Y9-4	Macrophage erythroblast attacher	MAEA	tr|B4DQT1|B4DQT1_HUMAN Isoform of Q7L5Y9, Macrophage erythroblast attacher OS=Homo sapiens GN=MAEA PE=1 SV=1;tr|B4DVN3|B4DVN3_HUMAN Isoform of Q7L5Y9, Macrophage erythroblast attacher OS=Homo sapiens GN=MAEA PE=1 SV=1;tr|E7ESC7|E7ESC7_HUMAN Isoform of Q7L5	13	2	2	2	0	0	1	0	1	0	0	0	0	1	0	1	0	0	0	2.6176	-	0	Median	-	0	Median	-	0	Median	-	0	Median	-	0	Median	-	0	Median	-	0	Median	0	0	4.3
283	B4DR61;P61619;P61619-3;F8W776;Q8TC24;Q9H9S3-2;Q9H9S3-3;Q9H9S3;H7C1Q9;C9JXC6;H7C069;A6NK38;F2Z2C7;A6NIF9;C9JJV4;H7C1S8	B4DR61;P61619;P61619-3	Protein transport protein Sec61 subunit alpha isoform 1	SEC61A1	tr|B4DR61|B4DR61_HUMAN Isoform of P61619, Protein transport protein Sec61 subunit alpha isoform 1 OS=Homo sapiens GN=SEC61A1 PE=1 SV=1;sp|P61619|S61A1_HUMAN Protein transport protein Sec61 subunit alpha isoform 1 OS=Homo sapiens GN=SEC61A1 PE=1 SV=2;sp|P61	16	8	8	8	1	2	2	7	5	1	1	1	2	2	7	5	1	1	0	21.188	0.64567	0.9525	33.079	-	0	Median	0.60364	1.5959	28.432	2	0	Median	0.62484	0.88248	25.735	3	0	Median	0.71412	0.74884	24.778	8	0	Median
284	B4DTS2;Q9BZL6;Q9BZL6-2;M0R2Z8	B4DTS2;Q9BZL6;Q9BZL6-2	Serine/threonine-protein kinase;Serine/threonine-protein kinase D2	PRKD2	tr|B4DTS2|B4DTS2_HUMAN Isoform of Q9BZL6, Serine/threonine-protein kinase OS=Homo sapiens GN=PRKD2 PE=1 SV=1;sp|Q9BZL6|KPCD2_HUMAN Serine/threonine-protein kinase D2 OS=Homo sapiens GN=PRKD2 PE=1 SV=2;sp|Q9BZL6-2|KPCD2_HUMAN Isoform of Q9BZL6, Isoform 2 of	4	3	3	3	0	0	2	1	1	0	0	0	0	2	1	1	0	0	0	3.3287	-	0	Median	-	0	Median	-	0	Median	-	0	Median	-	0	Median	-	0	Median	-	0	Median	0	0	2.5
285	B4DUC8;Q13126;F2Z2F3;J3QSB7;Q13126-7;Q13126-4;Q13126-6;Q13126-5;Q13126-3;Q13126-2;F8WES2	B4DUC8;Q13126;F2Z2F3;J3QSB7;Q13126-7;Q13126-4;Q13126-6;Q13126-5;Q13126-3;Q13126-2;F8WES2	S-methyl-5-thioadenosine phosphorylase;Purine nucleoside phosphorylase	MTAP	tr|B4DUC8|B4DUC8_HUMAN Isoform of Q13126, S-methyl-5-thioadenosine phosphorylase OS=Homo sapiens GN=MTAP PE=1 SV=1;sp|Q13126|MTAP_HUMAN S-methyl-5-thioadenosine phosphorylase OS=Homo sapiens GN=MTAP PE=1 SV=2;tr|F2Z2F3|F2Z2F3_HUMAN Uncharacterized protei	11	4	4	4	1	0	0	2	3	0	3	1	0	0	2	3	0	3	0	28.648	1.4876	1.1166	14.824	-	0	Median	-	0	Median	-	0	Median	1.4133	1.2571	10.445	2	0	Median	1.5586	1.2009	10.3	2	0	Median
286	H0YML5;B4DW73;Q16822	H0YML5;B4DW73;Q16822	Phosphoenolpyruvate carboxykinase [GTP], mitochondrial	PCK2	tr|H0YML5|H0YML5_HUMAN Isoform of Q16822, Phosphoenolpyruvate carboxykinase [GTP], mitochondrial OS=Homo sapiens GN=PCK2 PE=1 SV=1;tr|B4DW73|B4DW73_HUMAN Isoform of Q16822, Phosphoenolpyruvate carboxykinase [GTP], mitochondrial OS=Homo sapiens GN=PCK2 PE=1	3	1	1	1	0	0	0	1	1	0	0	0	0	0	1	1	0	0	0.0077085	1.48	0.65678	0.4329	101.87	-	0	Median	-	0	Median	-	0	Median	0.38194	0.4329	5.9397	2	0	Median	2.5522	1.1406	147.34	2	0	Median
287	B4DXZ6;P51114-2;P51114;E7EU85;E9PFF5;P51114-3;C9JAJ4;R9WNI0;Q06787-8;Q06787-5;Q06787-9;Q06787-3;Q06787	B4DXZ6;P51114-2;P51114;E7EU85;E9PFF5;P51114-3	Fragile X mental retardation syndrome-related protein 1	FXR1	tr|B4DXZ6|B4DXZ6_HUMAN Isoform of P51114, Fragile X mental retardation syndrome-related protein 1 OS=Homo sapiens GN=FXR1 PE=1 SV=1;sp|P51114-2|FXR1_HUMAN Isoform of P51114, Isoform 2 of Fragile X mental retardation syndrome-related protein 1 OS=Homo sapie	13	6	3	3	2	2	1	4	0	1	2	1	1	1	2	0	1	1	0	6.3974	0.37356	0.23387	47.296	-	0	Median	-	0	Median	-	0	Median	0.37356	0.23387	52.604	3	0	Median	-	0	Median	-	0	Median
288	B4DY09;Q12905;X6R6Z1;A0A0A0MRL0	B4DY09;Q12905	Interleukin enhancer-binding factor 2	ILF2	tr|B4DY09|B4DY09_HUMAN Isoform of Q12905, Interleukin enhancer-binding factor 2 OS=Homo sapiens GN=ILF2 PE=1 SV=1;sp|Q12905|ILF2_HUMAN Interleukin enhancer-binding factor 2 OS=Homo sapiens GN=ILF2 PE=1 SV=2	4	17	17	17	13	5	10	13	8	11	9	13	5	10	13	8	11	9	0	287.81	3.8518	6.0254	36.316	3.5819	5.3088	23.709	14	0	Median	3.7633	5.9275	15.734	5	0	Median	3.7562	6.0458	67.001	9	0	Median	3.7723	6.0256	40.755
289	B4E1G1;Q9BUN8-2;Q9BUN8;E5RGY0	B4E1G1;Q9BUN8-2;Q9BUN8;E5RGY0	Derlin-1	DERL1	tr|B4E1G1|B4E1G1_HUMAN Isoform of Q9BUN8, Derlin-1 OS=Homo sapiens GN=DERL1 PE=1 SV=1;sp|Q9BUN8-2|DERL1_HUMAN Isoform of Q9BUN8, Isoform 2 of Derlin-1 OS=Homo sapiens GN=DERL1;sp|Q9BUN8|DERL1_HUMAN Derlin-1 OS=Homo sapiens GN=DERL1 PE=1 SV=1;tr|E5RGY0|E5RG	4	2	2	2	1	0	2	2	1	0	0	1	0	2	2	1	0	0	0	6.2644	1.7358	1.7697	72.172	2.0005	1.8373	14.998	2	0	Median	-	0	Median	1.6358	1.3258	99.698	4	0	Median	2.0117	1.4782	73.412	2	0	Median
290	B4E2Q0;P98194-4;P98194;P98194-2;P98194-3;P98194-5;P98194-9;P98194-6;P98194-7;H0Y9V7;P98194-8;H0Y9S7;H0Y8X9;D6RGE9;D6REJ1;D6RHV9	B4E2Q0;P98194-4;P98194;P98194-2;P98194-3;P98194-5;P98194-9;P98194-6;P98194-7;H0Y9V7;P98194-8	Calcium-transporting ATPase;Calcium-transporting ATPase type 2C member 1	ATP2C1	tr|B4E2Q0|B4E2Q0_HUMAN Isoform of P98194, Calcium-transporting ATPase OS=Homo sapiens GN=ATP2C1 PE=1 SV=1;sp|P98194-4|AT2C1_HUMAN Isoform of P98194, Isoform 4 of Calcium-transporting ATPase type 2C member 1 OS=Homo sapiens GN=ATP2C1;sp|P98194|AT2C1_HUMAN C	16	18	18	18	2	2	14	15	6	3	7	2	2	14	15	6	3	7	0	323.31	2.8719	1.966	36.615	-	0	Median	-	0	Median	2.8595	1.5291	51.003	7	0	Median	2.9713	2.0081	37.762	12	0	Median	2.5657	2.397	20.61
291	B4E321;Q13438-6;Q13438-5;Q13438-2;Q13438-7;Q13438;F8W1V2;Q13438-3;Q13438-4;F8W0R2;F8W1N0;F8VZI7;Q13438-8	B4E321;Q13438-6;Q13438-5;Q13438-2;Q13438-7;Q13438;F8W1V2;Q13438-3;Q13438-4	Protein OS-9	OS9	tr|B4E321|B4E321_HUMAN Isoform of Q13438, Protein OS-9 OS=Homo sapiens GN=OS9 PE=1 SV=1;sp|Q13438-6|OS9_HUMAN Isoform of Q13438, Isoform 6 of Protein OS-9 OS=Homo sapiens GN=OS9;sp|Q13438-5|OS9_HUMAN Isoform of Q13438, Isoform 5 of Protein OS-9 OS=Homo sap	13	3	3	3	0	1	2	1	1	0	0	0	1	2	1	1	0	0	0	4.9909	-	0	Median	-	0	Median	-	0	Median	-	0	Median	-	0	Median	-	0	Median	-	0	Median	0	2.7	10.3
292	B5MC98;Q9HCU5	B5MC98;Q9HCU5	Prolactin regulatory element-binding protein	PREB	tr|B5MC98|B5MC98_HUMAN Isoform of Q9HCU5, Prolactin regulatory element-binding protein OS=Homo sapiens GN=PREB PE=1 SV=1;sp|Q9HCU5|PREB_HUMAN Prolactin regulatory element-binding protein OS=Homo sapiens GN=PREB PE=1 SV=2	2	3	3	3	1	0	1	2	0	1	1	1	0	1	2	0	1	1	0	18.456	2.0426	3.1618	23.936	-	0	Median	-	0	Median	-	0	Median	-	0	Median	-	0	Median	-	0	Median	-	0	Median
293	B5MCA4;P16422;C9JKY3	B5MCA4;P16422	Epithelial cell adhesion molecule	EPCAM	tr|B5MCA4|B5MCA4_HUMAN Isoform of P16422, Epithelial cell adhesion molecule OS=Homo sapiens GN=EPCAM PE=1 SV=1;sp|P16422|EPCAM_HUMAN Epithelial cell adhesion molecule OS=Homo sapiens GN=EPCAM PE=1 SV=2	3	14	14	14	8	0	5	10	10	3	5	8	0	5	10	10	3	5	0	218.89	10.924	11.705	48.28	-	0	Median	-	0	Median	-	0	Median	10.14	11.038	20.337	12	0	Median	12.437	13.84	56.984	10	0	Median
294	Q75MG1;B5MCH7;E7ETZ4;Q9Y6E2;E9PFE3;C9JF98;F8WDX8;E9PFD4;E7EMS9;B5MCE7;Q9Y6E2-2	Q75MG1;B5MCH7;E7ETZ4;Q9Y6E2;E9PFE3;C9JF98;F8WDX8;E9PFD4;E7EMS9;B5MCE7;Q9Y6E2-2	Basic leucine zipper and W2 domain-containing protein 2	BZW2	tr|Q75MG1|Q75MG1_HUMAN Isoform of Q9Y6E2, Basic leucine zipper and W2 domain-containing protein 2 (Fragment) OS=Homo sapiens GN=BZW2 PE=1 SV=1;tr|B5MCH7|B5MCH7_HUMAN Isoform of Q9Y6E2, Basic leucine zipper and W2 domain-containing protein 2 OS=Homo sapiens	11	2	2	2	0	0	0	2	0	0	0	0	0	0	2	0	0	0	0	3.0861	0.85105	1.3992	8.6336	-	0	Median	-	0	Median	-	0	Median	0.85105	1.3992	8.6336	2	0	Median	-	0	Median	-	0	Median
295	B5MCR8;Q6NXT4-4;Q6NXT4-3;Q6NXT4;Q6NXT4-2	B5MCR8;Q6NXT4-4;Q6NXT4-3;Q6NXT4;Q6NXT4-2	Zinc transporter 6	SLC30A6	tr|B5MCR8|B5MCR8_HUMAN Isoform of Q6NXT4, Solute carrier family 30 (Zinc transporter), member 6, isoform CRA_b OS=Homo sapiens GN=SLC30A6 PE=1 SV=1;sp|Q6NXT4-4|ZNT6_HUMAN Isoform of Q6NXT4, Isoform 4 of Zinc transporter 6 OS=Homo sapiens GN=SLC30A6;sp|Q6NX	5	1	1	1	0	0	0	1	0	0	0	0	0	0	1	0	0	0	0	6.4203	-	0	Median	-	0	Median	-	0	Median	-	0	Median	-	0	Median	-	0	Median	-	0	Median	0	0	0
296	B5MD17;J3KS05;P83916;K7ELA4;C9JWS9	B5MD17;J3KS05;P83916	Chromobox protein homolog 1	CBX1	tr|B5MD17|B5MD17_HUMAN Isoform of P83916, Chromobox protein homolog 1 (Fragment) OS=Homo sapiens GN=CBX1 PE=1 SV=1;tr|J3KS05|J3KS05_HUMAN Isoform of P83916, Chromobox protein homolog 1 (Fragment) OS=Homo sapiens GN=CBX1 PE=1 SV=6;sp|P83916|CBX1_HUMAN Chrom	5	7	6	6	5	0	1	1	2	0	0	4	0	1	1	2	0	0	0	13.596	1.7938	1.5782	67.663	2.7443	2.1104	52.46	3	0	Median	-	0	Median	-	0	Median	-	0	Median	-	0	Median	-	0	Median
297	B5MDF5;P62826;J3KQE5;F5H018;H0YFC6;B4DV51;A0A087X0W0	B5MDF5;P62826;J3KQE5;F5H018	GTP-binding nuclear protein Ran	RAN	tr|B5MDF5|B5MDF5_HUMAN Isoform of P62826, GTP-binding nuclear protein Ran OS=Homo sapiens GN=RAN PE=1 SV=1;sp|P62826|RAN_HUMAN GTP-binding nuclear protein Ran OS=Homo sapiens GN=RAN PE=1 SV=3;tr|J3KQE5|J3KQE5_HUMAN Isoform of P62826, GTP-binding nuclear pr	7	11	11	11	6	0	5	8	4	2	5	6	0	5	8	4	2	5	0	51.8	0.70789	0.55501	30.812	0.70244	0.66769	18.564	8	0	Median	-	0	Median	0.77353	0.36946	26.783	7	0	Median	0.69758	0.38927	35.766	8	0	Median
298	E7EW69;E7EX04;B5ME97;Q9P0V9;Q9P0V9-2;Q9P0V9-3;C9JEW2;C9JNR7	E7EW69;E7EX04;B5ME97;Q9P0V9;Q9P0V9-2;Q9P0V9-3	Septin-10	SETP10	tr|E7EW69|E7EW69_HUMAN Isoform of Q9P0V9, Septin-10 OS=Homo sapiens GN=SEPT10 PE=1 SV=1;tr|E7EX04|E7EX04_HUMAN Isoform of Q9P0V9, Septin-10 OS=Homo sapiens GN=SEPT10 PE=1 SV=1;tr|B5ME97|B5ME97_HUMAN Isoform of Q9P0V9, Septin 10, isoform CRA_c OS=Homo sapie	8	7	6	6	1	0	3	1	2	4	3	1	0	3	1	2	4	2	0	74.191	-	0	Median	-	0	Median	-	0	Median	-	0	Median	-	0	Median	-	0	Median	-	0	Median	4.4	0	11.1
299	B7WP74;Q9HCG8	B7WP74;Q9HCG8	Pre-mRNA-splicing factor CWC22 homolog	CWC22	tr|B7WP74|B7WP74_HUMAN Isoform of Q9HCG8, Pre-mRNA-splicing factor CWC22 homolog (Fragment) OS=Homo sapiens GN=CWC22 PE=1 SV=1;sp|Q9HCG8|CWC22_HUMAN Pre-mRNA-splicing factor CWC22 homolog OS=Homo sapiens GN=CWC22 PE=1 SV=3	2	2	2	2	0	0	2	2	0	0	0	0	0	2	2	0	0	0	0	3.2621	2.1451	3.0714	42.483	-	0	Median	-	0	Median	-	0	Median	-	0	Median	-	0	Median	-	0	Median	-	0	Median
300	F5H1T6;B7Z641;B7Z2A9;Q93050-1;Q93050;Q93050-3	F5H1T6;B7Z641;B7Z2A9;Q93050-1;Q93050;Q93050-3	V-type proton ATPase subunit a;V-type proton ATPase 116 kDa subunit a isoform 1	ATP6V0A1	tr|F5H1T6|F5H1T6_HUMAN Isoform of Q93050, V-type proton ATPase subunit a OS=Homo sapiens GN=ATP6V0A1 PE=1 SV=1;tr|B7Z641|B7Z641_HUMAN Isoform of Q93050, V-type proton ATPase subunit a OS=Homo sapiens GN=ATP6V0A1 PE=1 SV=1;tr|B7Z2A9|B7Z2A9_HUMAN Isoform of	6	1	1	1	0	0	0	1	0	0	0	0	0	0	1	0	0	0	0.0080195	1.4568	-	0	Median	-	0	Median	-	0	Median	-	0	Median	-	0	Median	-	0	Median	-	0	Median	0	0	0
301	B7Z2Y2;Q14746-2;Q14746	B7Z2Y2;Q14746-2;Q14746	Conserved oligomeric Golgi complex subunit 2	COG2	tr|B7Z2Y2|B7Z2Y2_HUMAN Isoform of Q14746, Conserved oligomeric Golgi complex subunit 2 OS=Homo sapiens GN=COG2 PE=1 SV=1;sp|Q14746-2|COG2_HUMAN Isoform of Q14746, Isoform 2 of Conserved oligomeric Golgi complex subunit 2 OS=Homo sapiens GN=COG2;sp|Q14746|C	3	1	1	1	0	0	0	0	0	0	1	0	0	0	0	0	0	1	0.00075075	2.0902	-	0	Median	-	0	Median	-	0	Median	-	0	Median	-	0	Median	-	0	Median	-	0	Median	0	0	0
302	F5H7S3;H7BYY1;H0YK48;B7Z596;P09493-5;P09493-2;H0YKX5;H0YNC7;H0YL52;Q6ZN40;P09493-9;P09493-8;P09493-7;P09493-6;P09493-4;P09493-3;P09493-10;P09493;H0YN06;H0YK20;H0YL42	F5H7S3;H7BYY1;H0YK48;B7Z596;P09493-5;P09493-2;H0YKX5;H0YNC7;H0YL52;Q6ZN40;P09493-9;P09493-8;P09493-7;P09493-6;P09493-4;P09493-3;P09493-10;P09493	Tropomyosin alpha-1 chain	TPM1	tr|F5H7S3|F5H7S3_HUMAN Isoform of P09493, Tropomyosin alpha-1 chain OS=Homo sapiens GN=TPM1 PE=1 SV=2;tr|H7BYY1|H7BYY1_HUMAN Isoform of P09493, Tropomyosin 1 (Alpha), isoform CRA_m OS=Homo sapiens GN=TPM1 PE=1 SV=1;tr|H0YK48|H0YK48_HUMAN Isoform of P09493,	21	11	4	4	8	3	1	6	3	0	7	4	0	1	1	1	0	0	0	14.307	0.65361	0.53606	18.305	0.67632	0.55616	20.321	4	0	Median	-	0	Median	-	0	Median	-	0	Median	-	0	Median	-	0	Median
303	B7Z6D5;Q96GQ7;A0A087X059;A0A087WYH5	B7Z6D5;Q96GQ7	Probable ATP-dependent RNA helicase DDX27	DDX27	tr|B7Z6D5|B7Z6D5_HUMAN Isoform of Q96GQ7, Probable ATP-dependent RNA helicase DDX27 OS=Homo sapiens GN=DDX27 PE=1 SV=1;sp|Q96GQ7|DDX27_HUMAN Probable ATP-dependent RNA helicase DDX27 OS=Homo sapiens GN=DDX27 PE=1 SV=2	4	10	10	10	0	3	6	7	0	1	1	0	3	6	7	0	1	1	0	15.052	1.2952	0.98325	32.853	-	0	Median	1.202	0.90065	28.908	2	0	Median	1.3982	0.98325	39.024	5	0	Median	1.3029	1.051	34.003	6	0	Median
304	B7Z7P8;P62495-2;P62495;D6RCB3;D6RJE8;I3L492	B7Z7P8;P62495-2;P62495	Eukaryotic peptide chain release factor subunit 1	ETF1	tr|B7Z7P8|B7Z7P8_HUMAN Isoform of P62495, Eukaryotic peptide chain release factor subunit 1 OS=Homo sapiens GN=ETF1 PE=1 SV=1;sp|P62495-2|ERF1_HUMAN Isoform of P62495, Isoform 2 of Eukaryotic peptide chain release factor subunit 1 OS=Homo sapiens GN=ETF1;s	6	4	4	4	1	1	2	0	3	1	2	1	1	2	0	3	1	2	0	35.501	0.43087	0.2304	62.1	-	0	Median	-	0	Median	0.41886	0.21154	48.879	2	0	Median	-	0	Median	0.4561	0.2304	22.654	2	0	Median
305	B7Z9I1;Q5T4U5;P11310;P11310-2;H0YDT5;E9PJM9;E9PRX4	B7Z9I1;Q5T4U5;P11310;P11310-2	Medium-chain specific acyl-CoA dehydrogenase, mitochondrial	ACADM	tr|B7Z9I1|B7Z9I1_HUMAN Isoform of P11310, Medium-chain-specific acyl-CoA dehydrogenase, mitochondrial OS=Homo sapiens GN=ACADM PE=1 SV=1;tr|Q5T4U5|Q5T4U5_HUMAN Isoform of P11310, Acyl-Coenzyme A dehydrogenase, C-4 to C-12 straight chain, isoform CRA_a OS=H	7	14	14	14	9	2	4	7	3	5	4	9	2	4	7	3	5	4	0	185.8	4.7421	7.2699	43.488	4.457	6.7321	22.797	8	0	Median	2.4156	4.0423	48.069	2	0	Median	4.9516	8.0989	17.726	3	0	Median	7.0401	10.167	66.171
306	Q96NX8;F8W9Z6;B7ZBM8;C9K0W8;H3BU86;O14662-6;O14662-2;O14662-4;O14662-5;O14662	Q96NX8;F8W9Z6;B7ZBM8;C9K0W8;H3BU86;O14662-6;O14662-2;O14662-4;O14662-5;O14662	Syntaxin-16	STX16;STX16-NPEPL1	tr|Q96NX8|Q96NX8_HUMAN Isoform of O14662, Syntaxin-16 OS=Homo sapiens GN=STX16 PE=1 SV=1;tr|F8W9Z6|F8W9Z6_HUMAN Isoform of O14662, Syntaxin-16 (Fragment) OS=Homo sapiens GN=STX16 PE=1 SV=1;tr|B7ZBM8|B7ZBM8_HUMAN Isoform of O14662, Syntaxin-16 (Fragment) OS	10	1	1	1	0	0	0	1	1	0	0	0	0	0	1	1	0	0	0.0073944	1.525	-	0	Median	-	0	Median	-	0	Median	-	0	Median	-	0	Median	-	0	Median	-	0	Median	0	0	0
307	B7ZC32	B7ZC32	Kinesin-like protein KIF28P	KIF28P	sp|B7ZC32|KIF28_HUMAN Kinesin-like protein KIF28P OS=Homo sapiens GN=KIF28P PE=3 SV=2	1	1	1	1	1	0	0	0	0	0	0	1	0	0	0	0	0	0	1	-2	-	0	Median	-	0	Median	-	0	Median	-	0	Median	-	0	Median	-	0	Median	-	0	Median	2.2	0	0
308	B7ZKQ9;Q8WTV0-4;Q8WTV0-2;F5H4X0;Q8WTV0-5;Q8WTV0;Q8WTV0-3;F5H5E8	B7ZKQ9;Q8WTV0-4;Q8WTV0-2;F5H4X0;Q8WTV0-5;Q8WTV0;Q8WTV0-3	Scavenger receptor class B member 1	SCARB1	tr|B7ZKQ9|B7ZKQ9_HUMAN Isoform of Q8WTV0, SCARB1 protein OS=Homo sapiens GN=SCARB1 PE=1 SV=1;sp|Q8WTV0-4|SCRB1_HUMAN Isoform of Q8WTV0, Isoform 4 of Scavenger receptor class B member 1 OS=Homo sapiens GN=SCARB1;sp|Q8WTV0-2|SCRB1_HUMAN Isoform of Q8WTV0, Is	8	8	8	8	5	2	3	5	4	2	3	5	2	3	5	4	2	3	0	26.641	6.4346	3.3782	80.416	7.1511	4.45	42.129	5	0	Median	6.9267	4.334	22.115	2	0	Median	-	0	Median	6.7426	4.0645	44.426	4	0	Median
309	B8ZZ99;Q96NT0;F8WCZ3;Q96NT0-2	B8ZZ99;Q96NT0;F8WCZ3;Q96NT0-2	Coiled-coil domain-containing protein 115	CCDC115	tr|B8ZZ99|B8ZZ99_HUMAN Isoform of Q96NT0, Coiled-coil domain-containing protein 115 OS=Homo sapiens GN=CCDC115 PE=1 SV=1;sp|Q96NT0|CC115_HUMAN Coiled-coil domain-containing protein 115 OS=Homo sapiens GN=CCDC115 PE=1 SV=1;tr|F8WCZ3|F8WCZ3_HUMAN Isoform of	4	2	2	2	0	0	0	1	1	0	0	0	0	0	1	1	0	0	0	16.999	-	0	Median	-	0	Median	-	0	Median	-	0	Median	-	0	Median	-	0	Median	-	0	Median	0	0	0
310	B8ZZF8;Q9Y4Y9	B8ZZF8;Q9Y4Y9	U6 snRNA-associated Sm-like protein LSm5	LSM5	tr|B8ZZF8|B8ZZF8_HUMAN Isoform of Q9Y4Y9, U6 snRNA-associated Sm-like protein LSm5 OS=Homo sapiens GN=LSM5 PE=1 SV=1;sp|Q9Y4Y9|LSM5_HUMAN U6 snRNA-associated Sm-like protein LSm5 OS=Homo sapiens GN=LSM5 PE=1 SV=3	2	1	1	1	0	0	1	0	1	0	0	0	0	1	0	1	0	0	0	3.1814	1.9098	1.8035	3.9398	-	0	Median	-	0	Median	-	0	Median	-	0	Median	-	0	Median	-	0	Median	-	0	Median
311	B8ZZG1;Q9NZW5;C9JGI8;C9J4Q3	B8ZZG1;Q9NZW5	MAGUK p55 subfamily member 6	MPP6	tr|B8ZZG1|B8ZZG1_HUMAN Isoform of Q9NZW5, MAGUK p55 subfamily member 6 OS=Homo sapiens GN=MPP6 PE=1 SV=1;sp|Q9NZW5|MPP6_HUMAN MAGUK p55 subfamily member 6 OS=Homo sapiens GN=MPP6 PE=1 SV=2	4	6	6	6	2	0	3	3	0	0	1	2	0	3	3	0	0	1	0	10.805	-	0	Median	-	0	Median	-	0	Median	-	0	Median	-	0	Median	-	0	Median	-	0	Median	5.1	0	7.7
312	B8ZZJ0;B9A032;B8ZZN6;P63165;B8ZZ67;P63165-2	B8ZZJ0;B9A032;B8ZZN6;P63165	Small ubiquitin-related modifier 1	SUMO1	tr|B8ZZJ0|B8ZZJ0_HUMAN Isoform of P63165, Small ubiquitin-related modifier 1 OS=Homo sapiens GN=SUMO1 PE=1 SV=1;tr|B9A032|B9A032_HUMAN Isoform of P63165, Small ubiquitin-related modifier 1 OS=Homo sapiens GN=SUMO1 PE=1 SV=1;tr|B8ZZN6|B8ZZN6_HUMAN Isoform o	6	3	3	3	1	0	2	1	1	0	0	1	0	2	1	1	0	0	0	4.2915	2.8734	2.6876	29.665	-	0	Median	-	0	Median	-	0	Median	-	0	Median	-	0	Median	-	0	Median	-	0	Median
313	B8ZZQ6;P06454-2;P06454;B8ZZA1;A0A087WUT1;B8ZZW7;H7C2N1	B8ZZQ6;P06454-2;P06454;B8ZZA1;A0A087WUT1;B8ZZW7;H7C2N1	Prothymosin alpha;Prothymosin alpha, N-terminally processed;Thymosin alpha-1	PTMA	tr|B8ZZQ6|B8ZZQ6_HUMAN Isoform of P06454, Prothymosin alpha OS=Homo sapiens GN=PTMA PE=1 SV=1;sp|P06454-2|PTMA_HUMAN Isoform of P06454, Isoform 2 of Prothymosin alpha OS=Homo sapiens GN=PTMA;sp|P06454|PTMA_HUMAN Prothymosin alpha OS=Homo sapiens GN=PTMA PE	7	4	4	4	2	2	3	0	1	0	0	2	2	3	0	1	0	0	0	72.786	0.81961	0.92111	33.561	0.86385	1.6041	6.6413	2	0	Median	0.8155	0.87879	29.266	3	0	Median	0.78613	0.80163	22.985	4	0	Median	-	0	Median
314	B8ZZU8;Q15370;Q15370-2;I3L0M9	B8ZZU8;Q15370;Q15370-2;I3L0M9	Transcription elongation factor B polypeptide 2	TCEB2	tr|B8ZZU8|B8ZZU8_HUMAN Isoform of Q15370, Transcription elongation factor B (SIII), polypeptide 2 (18kDa, elongin B), isoform CRA_b OS=Homo sapiens GN=TCEB2 PE=1 SV=1;sp|Q15370|ELOB_HUMAN Transcription elongation factor B polypeptide 2 OS=Homo sapiens GN=T	4	2	2	2	0	0	1	0	1	0	0	0	0	1	0	1	0	0	0.00075273	2.1094	-	0	Median	-	0	Median	-	0	Median	-	0	Median	-	0	Median	-	0	Median	-	0	Median	0	0	10.6
315	B8ZZV5;Q8TCC3-3;Q8TCC3;Q8TCC3-2	B8ZZV5;Q8TCC3-3;Q8TCC3;Q8TCC3-2	39S ribosomal protein L30, mitochondrial	MRPL30	tr|B8ZZV5|B8ZZV5_HUMAN Isoform of Q8TCC3, 39S ribosomal protein L30, mitochondrial OS=Homo sapiens GN=MRPL30 PE=1 SV=1;sp|Q8TCC3-3|RM30_HUMAN Isoform of Q8TCC3, Isoform 3 of 39S ribosomal protein L30, mitochondrial OS=Homo sapiens GN=MRPL30;sp|Q8TCC3|RM30_	4	2	2	2	0	0	2	0	1	0	0	0	0	2	0	1	0	0	0	6.8975	1.4881	1.2355	1.7996	-	0	Median	-	0	Median	1.4881	1.2355	1.7996	2	0	Median	-	0	Median	-	0	Median	-	0	Median
316	C9J2I0;B8ZZY2;P52594-2;P52594-3;P52594;P52594-4	C9J2I0;B8ZZY2;P52594-2;P52594-3;P52594;P52594-4	Arf-GAP domain and FG repeat-containing protein 1	AGFG1	tr|C9J2I0|C9J2I0_HUMAN Isoform of P52594, Arf-GAP domain and FG repeat-containing protein 1 (Fragment) OS=Homo sapiens GN=AGFG1 PE=1 SV=6;tr|B8ZZY2|B8ZZY2_HUMAN Isoform of P52594, Arf-GAP domain and FG repeat-containing protein 1 OS=Homo sapiens GN=AGFG1 P	6	1	1	1	1	0	1	0	1	0	0	1	0	1	0	1	0	0	0	2.5085	1.0694	0.52103	25.566	-	0	Median	-	0	Median	-	0	Median	-	0	Median	-	0	Median	-	0	Median	-	0	Median
317	B9A018;Q53GS9-3;Q53GS9;A0A087X1B2;Q53GS9-2;A0A087WW31;F8WC91	B9A018;Q53GS9-3;Q53GS9;A0A087X1B2;Q53GS9-2	U4/U6.U5 tri-snRNP-associated protein 2	USP39	tr|B9A018|B9A018_HUMAN Isoform of Q53GS9, U4/U6.U5 tri-snRNP-associated protein 2 OS=Homo sapiens GN=USP39 PE=1 SV=1;sp|Q53GS9-3|SNUT2_HUMAN Isoform of Q53GS9, Isoform 3 of U4/U6.U5 tri-snRNP-associated protein 2 OS=Homo sapiens GN=USP39;sp|Q53GS9|SNUT2_HU	7	3	3	3	1	0	0	2	0	0	0	1	0	0	2	0	0	0	0	4.6361	0.59729	0.43529	43.264	-	0	Median	-	0	Median	-	0	Median	0.59729	0.43529	43.264	2	0	Median	-	0	Median	-	0	Median
318	B9A053;Q9C0J8-3;Q9C0J8-2;Q9C0J8	B9A053;Q9C0J8-3;Q9C0J8-2;Q9C0J8	pre-mRNA 3 end processing protein WDR33	WDR33	tr|B9A053|B9A053_HUMAN Isoform of Q9C0J8, pre-mRNA 3 end-processing protein WDR33 (Fragment) OS=Homo sapiens GN=WDR33 PE=1 SV=1;sp|Q9C0J8-3|WDR33_HUMAN Isoform of Q9C0J8, Isoform 3 of pre-mRNA 3 end processing protein WDR33 OS=Homo sapiens GN=WDR33;sp|Q9	4	1	1	1	1	0	0	0	0	0	0	1	0	0	0	0	0	0	0.0060628	1.6141	-	0	Median	-	0	Median	-	0	Median	-	0	Median	-	0	Median	-	0	Median	-	0	Median	16.1	0	0
319	B9ZVT1;Q8IXT5;E5RJW8;E5RHG1;E5RJ83;E5RJV8	B9ZVT1;Q8IXT5	RNA-binding protein 12B	RBM12B	tr|B9ZVT1|B9ZVT1_HUMAN Isoform of Q8IXT5, RNA-binding protein 12B OS=Homo sapiens GN=RBM12B PE=1 SV=2;sp|Q8IXT5|RB12B_HUMAN RNA-binding protein 12B OS=Homo sapiens GN=RBM12B PE=1 SV=2	6	6	6	6	1	0	5	3	0	0	0	1	0	5	3	0	0	0	0	6.6494	-	0	Median	-	0	Median	-	0	Median	-	0	Median	-	0	Median	-	0	Median	-	0	Median	4.5	0	11
320	CON__Q92764;C4AM86;Q92764	CON__Q92764;C4AM86;Q92764	Keratin, type I cuticular Ha5	KRT35	;tr|C4AM86|C4AM86_HUMAN Isoform of Q92764, Keratin, type I cuticular Ha5 OS=Homo sapiens GN=KRT35 PE=1 SV=1;sp|Q92764|KRT35_HUMAN Keratin, type I cuticular Ha5 OS=Homo sapiens GN=KRT35 PE=2 SV=5	3	3	1	1	3	1	2	2	2	2	2	1	0	0	0	0	0	0	1	-2	-	0	Median	-	0	Median	-	0	Median	-	0	Median	-	0	Median	-	0	Median	-	0	Median	5.4	2.1	3.8
321	C9IYK6;C9JTE9;H7C5E2;Q9UHQ4;Q9UHQ4-2;F8WB99;C9JGJ9;B7Z2L0;H0Y7N8	C9IYK6;C9JTE9;H7C5E2;Q9UHQ4;Q9UHQ4-2;F8WB99;C9JGJ9;B7Z2L0;H0Y7N8	B-cell receptor-associated protein 29	BCAP29	tr|C9IYK6|C9IYK6_HUMAN Isoform of Q9UHQ4, B-cell receptor-associated protein 29 (Fragment) OS=Homo sapiens GN=BCAP29 PE=1 SV=1;tr|C9JTE9|C9JTE9_HUMAN Isoform of Q9UHQ4, B-cell receptor-associated protein 29 (Fragment) OS=Homo sapiens GN=BCAP29 PE=1 SV=1;tr	9	6	6	6	1	0	2	5	0	0	1	1	0	2	5	0	0	1	0	27.871	2.3349	2.0379	17.677	-	0	Median	-	0	Median	2.258	1.8395	3.0352	2	0	Median	2.3356	2.0451	18.819	5	0	Median	-	0	Median
322	C9JDZ3;C9IYX7;C9J9X7;C9JR96;P08473	C9JDZ3;C9IYX7;C9J9X7;C9JR96;P08473	Neprilysin	MME	tr|C9JDZ3|C9JDZ3_HUMAN Isoform of P08473, Neprilysin (Fragment) OS=Homo sapiens GN=MME PE=1 SV=1;tr|C9IYX7|C9IYX7_HUMAN Isoform of P08473, Neprilysin (Fragment) OS=Homo sapiens GN=MME PE=1 SV=1;tr|C9J9X7|C9J9X7_HUMAN Isoform of P08473, Neprilysin (Fragment	5	1	1	1	0	0	1	0	0	0	0	0	0	1	0	0	0	0	0	2.5295	-	0	Median	-	0	Median	-	0	Median	-	0	Median	-	0	Median	-	0	Median	-	0	Median	0	0	18.3
323	C9IZF6;P41247-2;P41247	C9IZF6;P41247-2;P41247	Patatin-like phospholipase domain-containing protein 4	PNPLA4	tr|C9IZF6|C9IZF6_HUMAN Isoform of P41247, Patatin-like phospholipase domain-containing protein 4 (Fragment) OS=Homo sapiens GN=PNPLA4 PE=1 SV=1;sp|P41247-2|PLPL4_HUMAN Isoform of P41247, Isoform 2 of Patatin-like phospholipase domain-containing protein 4 O	3	1	1	1	0	0	0	0	1	0	0	0	0	0	0	1	0	0	0	2.6337	-	0	Median	-	0	Median	-	0	Median	-	0	Median	-	0	Median	-	0	Median	-	0	Median	0	0	0
324	C9J3L8;C9J5W0;E9PAL7;C9IZQ1;P43307;P43307-2	C9J3L8;C9J5W0;E9PAL7;C9IZQ1;P43307;P43307-2	Translocon-associated protein subunit alpha	SSR1	tr|C9J3L8|C9J3L8_HUMAN Isoform of P43307, Translocon-associated protein subunit alpha OS=Homo sapiens GN=SSR1 PE=1 SV=1;tr|C9J5W0|C9J5W0_HUMAN Isoform of P43307, Translocon-associated protein subunit alpha OS=Homo sapiens GN=SSR1 PE=1 SV=1;tr|E9PAL7|E9PAL7	6	3	3	3	1	0	0	2	3	0	2	1	0	0	2	3	0	2	0	13.446	0.43234	0.56042	33.098	-	0	Median	-	0	Median	-	0	Median	0.42931	0.56042	1.4639	2	0	Median	0.41397	0.45742	59.817	3	0	Median
325	C9J052;Q5TZT0;Q9NSU2-2;Q9NSU2-3;Q9NSU2	C9J052;Q5TZT0;Q9NSU2-2;Q9NSU2-3;Q9NSU2	Three-prime repair exonuclease 1	TREX1	tr|C9J052|C9J052_HUMAN Isoform of Q9NSU2, Three-prime repair exonuclease 1 OS=Homo sapiens GN=TREX1 PE=1 SV=1;tr|Q5TZT0|Q5TZT0_HUMAN Isoform of Q9NSU2, Three prime repair exonuclease 1 OS=Homo sapiens GN=TREX1 PE=1 SV=1;sp|Q9NSU2-2|TREX1_HUMAN Isoform of Q	5	1	1	1	0	0	0	0	0	0	1	0	0	0	0	0	0	1	0.0093264	1.3919	-	0	Median	-	0	Median	-	0	Median	-	0	Median	-	0	Median	-	0	Median	-	0	Median	0	0	0
326	C9J0A7;Q9UQN3-2;Q9UQN3;A0A087WW88	C9J0A7;Q9UQN3-2;Q9UQN3;A0A087WW88	Charged multivesicular body protein 2b	CHMP2B	tr|C9J0A7|C9J0A7_HUMAN Isoform of Q9UQN3, Charged multivesicular body protein 2b OS=Homo sapiens GN=CHMP2B PE=1 SV=1;sp|Q9UQN3-2|CHM2B_HUMAN Isoform of Q9UQN3, Isoform 2 of Charged multivesicular body protein 2b OS=Homo sapiens GN=CHMP2B;sp|Q9UQN3|CHM2B_HU	4	2	2	2	1	0	2	0	0	0	2	1	0	2	0	0	0	2	0	2.3219	-	0	Median	-	0	Median	-	0	Median	-	0	Median	-	0	Median	-	0	Median	-	0	Median	5.5	0	10.9
327	C9JZW6;C9J0B0	C9JZW6;C9J0B0		TIGIT	tr|C9JZW6|C9JZW6_HUMAN Isoform of Q495A1, T-cell immunoreceptor with Ig and ITIM domains (Fragment) OS=Homo sapiens GN=TIGIT PE=1 SV=1;tr|C9J0B0|C9J0B0_HUMAN Isoform of Q495A1, T-cell immunoreceptor with Ig and ITIM domains (Fragment) OS=Homo sapiens GN=TI	2	1	1	1	0	0	0	0	1	0	0	0	0	0	0	1	0	0	1	-2	-	0	Median	-	0	Median	-	0	Median	-	0	Median	-	0	Median	-	0	Median	-	0	Median	0	0	0
328	C9J0I9;Q86WB0;Q86WB0-3;Q86WB0-2;F8WBD7;F8WDK5;F8WF13;F8WAU5	C9J0I9;Q86WB0;Q86WB0-3;Q86WB0-2	Nuclear-interacting partner of ALK	ZC3HC1	tr|C9J0I9|C9J0I9_HUMAN Isoform of Q86WB0, Nuclear-interacting partner of ALK OS=Homo sapiens GN=ZC3HC1 PE=1 SV=1;sp|Q86WB0|NIPA_HUMAN Nuclear-interacting partner of ALK OS=Homo sapiens GN=ZC3HC1 PE=1 SV=1;sp|Q86WB0-3|NIPA_HUMAN Isoform of Q86WB0, Isoform 3	8	3	3	3	0	0	2	1	0	1	0	0	0	2	1	0	1	0	0	3.1905	-	0	Median	-	0	Median	-	0	Median	-	0	Median	-	0	Median	-	0	Median	-	0	Median	0	0	6.8
329	C9J0J7;G5E9Q6;P35080-2;C9J712;C9JQ45;P35080	C9J0J7;G5E9Q6;P35080-2;C9J712;C9JQ45;P35080	Profilin;Profilin-2	PFN2	tr|C9J0J7|C9J0J7_HUMAN Isoform of P35080, Profilin-2 OS=Homo sapiens GN=PFN2 PE=1 SV=1;tr|G5E9Q6|G5E9Q6_HUMAN Isoform of P35080, Profilin OS=Homo sapiens GN=PFN2 PE=1 SV=1;sp|P35080-2|PROF2_HUMAN Isoform of P35080, Isoform IIb of Profilin-2 OS=Homo sapiens	6	2	2	2	1	1	2	0	1	0	1	1	1	2	0	1	0	1	0	28.824	0.96387	1.6197	38.715	-	0	Median	-	0	Median	0.9538	1.6538	69.712	2	0	Median	-	0	Median	-	0	Median	-	0	Median
330	D6RBD7;C9J1V9;O43324-2;O43324;D6RCQ0;H0YAL7	D6RBD7;C9J1V9;O43324-2;O43324	Eukaryotic translation elongation factor 1 epsilon-1	EEF1E1;EEF1E1-BLOC1S5	tr|D6RBD7|D6RBD7_HUMAN Isoform of O43324, Eukaryotic translation elongation factor 1 epsilon-1 OS=Homo sapiens GN=EEF1E1 PE=4 SV=1;tr|C9J1V9|C9J1V9_HUMAN HCG2043275 OS=Homo sapiens GN=EEF1E1-BLOC1S5 PE=4 SV=2;sp|O43324-2|MCA3_HUMAN Isoform of O43324, Isofo	6	3	3	3	2	1	2	0	1	0	0	2	1	2	0	1	0	0	0	29.695	1.3528	1.5111	32.114	1.3528	2.4361	21.239	3	0	Median	-	0	Median	1.2625	1.4336	25.684	5	0	Median	-	0	Median	1.4419	1.4368	7.1258
331	C9J1Z8;P84085	C9J1Z8;P84085	ADP-ribosylation factor 5	ARF5	tr|C9J1Z8|C9J1Z8_HUMAN Isoform of P84085, ADP-ribosylation factor 5 (Fragment) OS=Homo sapiens GN=ARF5 PE=1 SV=1;sp|P84085|ARF5_HUMAN ADP-ribosylation factor 5 OS=Homo sapiens GN=ARF5 PE=1 SV=2	2	2	2	1	0	0	2	0	2	0	1	0	0	1	0	1	0	0	0	25.123	1.106	1.0818	5.9946	-	0	Median	-	0	Median	-	0	Median	-	0	Median	-	0	Median	-	0	Median	-	0	Median
332	C9J2G3;C9JQQ2;Q9NWU1-2;Q9NWU1	C9J2G3;C9JQQ2;Q9NWU1-2;Q9NWU1	3-oxoacyl-[acyl-carrier-protein] synthase, mitochondrial	OXSM	tr|C9J2G3|C9J2G3_HUMAN Isoform of Q9NWU1, 3-oxoacyl-[acyl-carrier-protein] synthase, mitochondrial (Fragment) OS=Homo sapiens GN=OXSM PE=1 SV=1;tr|C9JQQ2|C9JQQ2_HUMAN Isoform of Q9NWU1, 3-oxoacyl-[acyl-carrier-protein] synthase, mitochondrial (Fragment) OS	4	1	1	1	0	0	1	0	0	0	0	0	0	1	0	0	0	0	0.0099588	1.3204	-	0	Median	-	0	Median	-	0	Median	-	0	Median	-	0	Median	-	0	Median	-	0	Median	0	0	6.8
333	C9J2Y9;P30876;C9J4M6	C9J2Y9;P30876;C9J4M6	DNA-directed RNA polymerase;DNA-directed RNA polymerase II subunit RPB2	POLR2B	tr|C9J2Y9|C9J2Y9_HUMAN Isoform of P30876, DNA-directed RNA polymerase OS=Homo sapiens GN=POLR2B PE=1 SV=2;sp|P30876|RPB2_HUMAN DNA-directed RNA polymerase II subunit RPB2 OS=Homo sapiens GN=POLR2B PE=1 SV=1;tr|C9J4M6|C9J4M6_HUMAN Isoform of P30876, DNA-dir	3	26	26	26	9	1	14	16	8	1	0	9	1	14	16	8	1	0	0	125.87	3.0297	2.4338	35.803	3.2223	3.346	22.753	3	0	Median	-	0	Median	3.0856	2.4195	39.325	10	0	Median	2.8821	2.3516	38.356	12	0	Median
334	C9J3D7;Q9UKG9-2;Q9UKG9;Q9UKG9-3	C9J3D7;Q9UKG9-2;Q9UKG9;Q9UKG9-3	Peroxisomal carnitine O-octanoyltransferase	CROT	tr|C9J3D7|C9J3D7_HUMAN Isoform of Q9UKG9, Peroxisomal carnitine O-octanoyltransferase OS=Homo sapiens GN=CROT PE=1 SV=1;sp|Q9UKG9-2|OCTC_HUMAN Isoform of Q9UKG9, Isoform 2 of Peroxisomal carnitine O-octanoyltransferase OS=Homo sapiens GN=CROT;sp|Q9UKG9|OCT	4	1	1	1	0	0	1	1	0	1	0	0	0	1	1	0	1	0	0	3.4485	-	0	Median	-	0	Median	-	0	Median	-	0	Median	-	0	Median	-	0	Median	-	0	Median	0	0	3.8
335	C9J3F6;Q92609;Q92609-2	C9J3F6;Q92609;Q92609-2	TBC1 domain family member 5	TBC1D5	tr|C9J3F6|C9J3F6_HUMAN Isoform of Q92609, TBC1 domain family member 5 OS=Homo sapiens GN=TBC1D5 PE=1 SV=1;sp|Q92609|TBCD5_HUMAN TBC1 domain family member 5 OS=Homo sapiens GN=TBC1D5 PE=1 SV=1;sp|Q92609-2|TBCD5_HUMAN Isoform of Q92609, Isoform 2 of TBC1 dom	3	1	1	1	0	0	1	1	0	0	0	0	0	1	1	0	0	0	0	3.8873	1.5574	1.4414	15.35	-	0	Median	-	0	Median	-	0	Median	-	0	Median	-	0	Median	-	0	Median	-	0	Median
336	F8WAU7;C9JR77;C9J463;C9JZ27;C9JDJ8;C9JRY4;C9JNZ0;Q96IW7	F8WAU7;C9JR77;C9J463;C9JZ27;C9JDJ8;C9JRY4;C9JNZ0;Q96IW7	Vesicle-trafficking protein SEC22a	SEC22A	tr|F8WAU7|F8WAU7_HUMAN Isoform of Q96IW7, Vesicle-trafficking protein SEC22a OS=Homo sapiens GN=SEC22A PE=1 SV=1;tr|C9JR77|C9JR77_HUMAN Isoform of Q96IW7, Vesicle-trafficking protein SEC22a OS=Homo sapiens GN=SEC22A PE=1 SV=1;tr|C9J463|C9J463_HUMAN Isoform	8	1	1	1	1	1	1	1	1	0	0	1	1	1	1	1	0	0	0.00038373	2.3167	1.7451	1.5585	2.1434	-	0	Median	-	0	Median	-	0	Median	-	0	Median	-	0	Median	-	0	Median	-	0	Median
337	C9J4Z3;P61513;G5E9R3;M0R0A1;Q6P4E4;E9PEL3;M0R2L6;A6NKH3	C9J4Z3;P61513;G5E9R3;M0R0A1;Q6P4E4;E9PEL3;M0R2L6;A6NKH3	60S ribosomal protein L37a;Putative 60S ribosomal protein L37a-like protein	RPL37A;RPL37AP8	tr|C9J4Z3|C9J4Z3_HUMAN Isoform of P61513, 60S ribosomal protein L37a OS=Homo sapiens GN=RPL37A PE=1 SV=1;sp|P61513|RL37A_HUMAN 60S ribosomal protein L37a OS=Homo sapiens GN=RPL37A PE=1 SV=2;tr|G5E9R3|G5E9R3_HUMAN Isoform of P61513, 60S ribosomal protein L3	8	4	4	4	2	0	1	0	2	0	1	2	0	1	0	2	0	1	0	75.617	0.099553	0.099162	9.9399	-	0	Median	-	0	Median	-	0	Median	-	0	Median	0.09981	0.095414	7.5679	3	0	Median	-	0	Median
338	C9JZL8;C9J5M0;C9JC07;Q96S97;C9JJV6	C9JZL8;C9J5M0;C9JC07;Q96S97;C9JJV6	Myeloid-associated differentiation marker	MYADM	tr|C9JZL8|C9JZL8_HUMAN Isoform of Q96S97, Myeloid-associated differentiation marker (Fragment) OS=Homo sapiens GN=MYADM PE=1 SV=1;tr|C9J5M0|C9J5M0_HUMAN Isoform of Q96S97, Myeloid-associated differentiation marker (Fragment) OS=Homo sapiens GN=MYADM PE=1 S	5	3	3	3	1	0	1	2	2	0	0	1	0	1	2	2	0	0	0	25.451	0.69427	0.90852	20.197	0.74262	0.88175	0.44133	2	0	Median	-	0	Median	-	0	Median	0.67664	1.1867	5.4201	2	0	Median	-	0	Median
339	C9J5X1;P08069;H3BSZ8	C9J5X1;P08069	Tyrosine-protein kinase receptor;Insulin-like growth factor 1 receptor;Insulin-like growth factor 1 receptor alpha chain;Insulin-like growth factor 1 receptor beta chain	IGF1R	tr|C9J5X1|C9J5X1_HUMAN Isoform of P08069, Tyrosine-protein kinase receptor OS=Homo sapiens GN=IGF1R PE=1 SV=1;sp|P08069|IGF1R_HUMAN Insulin-like growth factor 1 receptor OS=Homo sapiens GN=IGF1R PE=1 SV=1	3	11	11	11	0	1	7	6	1	0	3	0	1	7	6	1	0	3	0	17.675	9.3087	8.2293	19.817	-	0	Median	-	0	Median	9.3087	8.2293	9.7123	2	0	Median	10.105	8.8868	32.012	2	0	Median	-	0	Median
340	C9J7K9;O15162-2;O15162;H7C5I5;C9J0H3;C9J9P4;C9JE06	C9J7K9;O15162-2;O15162;H7C5I5;C9J0H3;C9J9P4;C9JE06	Phospholipid scramblase 1	PLSCR1	tr|C9J7K9|C9J7K9_HUMAN Isoform of O15162, Phospholipid scramblase 1 OS=Homo sapiens GN=PLSCR1 PE=1 SV=1;sp|O15162-2|PLS1_HUMAN Isoform of O15162, Isoform 2 of Phospholipid scramblase 1 OS=Homo sapiens GN=PLSCR1;sp|O15162|PLS1_HUMAN Phospholipid scramblase	7	6	6	6	4	0	0	4	5	0	1	4	0	0	4	5	0	1	0	65.33	8.356	7.3523	30.071	8.3586	6.7459	12.024	2	0	Median	-	0	Median	-	0	Median	7.9259	8.1517	20.483	4	0	Median	6.2867	6.1271	61.194
341	C9J813;E9PGZ1;Q05682-5;Q05682-4;E7EX44;Q05682-3;Q05682-6;Q05682-2;Q05682	C9J813;E9PGZ1;Q05682-5;Q05682-4;E7EX44;Q05682-3;Q05682-6;Q05682-2;Q05682	Caldesmon	CALD1	tr|C9J813|C9J813_HUMAN Isoform of Q05682, Caldesmon (Fragment) OS=Homo sapiens GN=CALD1 PE=1 SV=1;tr|E9PGZ1|E9PGZ1_HUMAN Isoform of Q05682, Caldesmon OS=Homo sapiens GN=CALD1 PE=1 SV=1;sp|Q05682-5|CALD1_HUMAN Isoform of Q05682, Isoform 5 of Caldesmon OS=Ho	9	4	4	4	1	0	1	1	0	1	1	1	0	1	1	0	1	1	0	22.013	0.25789	0.35409	119.58	-	0	Median	-	0	Median	-	0	Median	-	0	Median	-	0	Median	-	0	Median	-	0	Median
342	C9J8T6;Q14061	C9J8T6;Q14061	Cytochrome c oxidase copper chaperone	COX17	tr|C9J8T6|C9J8T6_HUMAN Isoform of Q14061, Cytochrome c oxidase copper chaperone OS=Homo sapiens GN=COX17 PE=1 SV=1;sp|Q14061|COX17_HUMAN Cytochrome c oxidase copper chaperone OS=Homo sapiens GN=COX17 PE=1 SV=2	2	1	1	1	1	0	1	0	1	0	0	1	0	1	0	1	0	0	0	5.1163	1.9352	2.0087	19.742	-	0	Median	-	0	Median	-	0	Median	-	0	Median	-	0	Median	-	0	Median	-	0	Median
343	C9J931;Q15382;C9J469	C9J931;Q15382;C9J469	GTP-binding protein Rheb	RHEB	tr|C9J931|C9J931_HUMAN Isoform of Q15382, GTP-binding protein Rheb OS=Homo sapiens GN=RHEB PE=1 SV=1;sp|Q15382|RHEB_HUMAN GTP-binding protein Rheb OS=Homo sapiens GN=RHEB PE=1 SV=1;tr|C9J469|C9J469_HUMAN Isoform of Q15382, GTP-binding protein Rheb (Fragmen	3	2	2	2	0	0	2	0	0	0	0	0	0	2	0	0	0	0	0.0060305	1.5681	0.77653	0.64739	15.876	-	0	Median	-	0	Median	0.77653	0.64739	15.876	2	0	Median	-	0	Median	-	0	Median	-	0	Median
344	C9JA28;Q9UNL2;Q9UNL2-2;C9J365	C9JA28;Q9UNL2;Q9UNL2-2;C9J365	Translocon-associated protein subunit gamma	SSR3	tr|C9JA28|C9JA28_HUMAN Isoform of Q9UNL2, Translocon-associated protein subunit gamma OS=Homo sapiens GN=SSR3 PE=1 SV=1;sp|Q9UNL2|SSRG_HUMAN Translocon-associated protein subunit gamma OS=Homo sapiens GN=SSR3 PE=1 SV=1;sp|Q9UNL2-2|SSRG_HUMAN Isoform of Q9U	4	5	5	5	3	0	2	0	1	0	0	3	0	2	0	1	0	0	0	87.026	0.39042	0.59026	41.573	0.3503	0.38887	43.263	2	0	Median	-	0	Median	0.39042	0.6921	28.412	3	0	Median	-	0	Median	0.35811	0.51704	18.73
345	C9JAW5;C9JNU6;Q9Y241	C9JAW5;C9JNU6;Q9Y241	HIG1 domain family member 1A, mitochondrial	HIGD1A	tr|C9JAW5|C9JAW5_HUMAN Uncharacterized protein OS=Homo sapiens PE=4 SV=1;tr|C9JNU6|C9JNU6_HUMAN Isoform of Q9Y241, HIG1 domain family member 1A, mitochondrial OS=Homo sapiens GN=HIGD1A PE=4 SV=1;sp|Q9Y241|HIG1A_HUMAN HIG1 domain family member 1A, mitochond	3	3	3	3	3	3	2	0	2	0	0	3	3	2	0	2	0	0	0	129.61	0.4346	0.50274	37.255	0.45015	0.8354	39.394	3	0	Median	0.43945	0.50486	54.309	3	0	Median	0.38503	0.47884	6.886	2	0	Median	-	0	Median
346	C9JCB7;C9JE50;Q8NBZ7-3;Q8NBZ7;Q8NBZ7-2	C9JCB7;C9JE50;Q8NBZ7-3;Q8NBZ7;Q8NBZ7-2	UDP-glucuronic acid decarboxylase 1	UXS1	tr|C9JCB7|C9JCB7_HUMAN Isoform of Q8NBZ7, UDP-glucuronic acid decarboxylase 1 (Fragment) OS=Homo sapiens GN=UXS1 PE=1 SV=1;tr|C9JE50|C9JE50_HUMAN Isoform of Q8NBZ7, UDP-glucuronic acid decarboxylase 1 (Fragment) OS=Homo sapiens GN=UXS1 PE=1 SV=6;sp|Q8NBZ7-	5	1	1	1	0	0	1	0	0	0	0	0	0	1	0	0	0	0	0	8.038	-	0	Median	-	0	Median	-	0	Median	-	0	Median	-	0	Median	-	0	Median	-	0	Median	0	0	18.7
347	C9JE12;C9JCW7;Q9BVT8	C9JE12;C9JCW7;Q9BVT8	Transmembrane and ubiquitin-like domain-containing protein 1	TMUB1	tr|C9JE12|C9JE12_HUMAN Isoform of Q9BVT8, Transmembrane and ubiquitin-like domain-containing protein 1 (Fragment) OS=Homo sapiens GN=TMUB1 PE=1 SV=1;tr|C9JCW7|C9JCW7_HUMAN Isoform of Q9BVT8, Transmembrane and ubiquitin-like domain-containing protein 1 (Fra	3	4	4	4	2	1	0	2	1	0	0	2	1	0	2	1	0	0	0	7.8962	1.0426	0.86319	32.842	0.97298	0.75795	0.81502	2	0	Median	-	0	Median	-	0	Median	-	0	Median	-	0	Median	-	0	Median
348	C9JFR7;P99999;CON__P62894	C9JFR7;P99999	Cytochrome c	CYCS	tr|C9JFR7|C9JFR7_HUMAN Isoform of P99999, Cytochrome c (Fragment) OS=Homo sapiens GN=CYCS PE=1 SV=1;sp|P99999|CYC_HUMAN Cytochrome c OS=Homo sapiens GN=CYCS PE=1 SV=2	3	10	10	10	4	3	9	0	7	0	5	4	3	9	0	7	0	5	0	91.85	0.92007	0.90058	43.486	0.93727	1.0749	56.823	4	0	Median	0.91899	0.89778	20.218	3	0	Median	0.93243	1.0903	48.628	10	0	Median	-	0	Median
349	C9JG87;Q9NYK5;Q9NYK5-2	C9JG87;Q9NYK5;Q9NYK5-2	39S ribosomal protein L39, mitochondrial	MRPL39	tr|C9JG87|C9JG87_HUMAN Isoform of Q9NYK5, 39S ribosomal protein L39, mitochondrial (Fragment) OS=Homo sapiens GN=MRPL39 PE=1 SV=1;sp|Q9NYK5|RM39_HUMAN 39S ribosomal protein L39, mitochondrial OS=Homo sapiens GN=MRPL39 PE=1 SV=3;sp|Q9NYK5-2|RM39_HUMAN Isofo	3	9	9	9	4	0	0	6	7	0	0	4	0	0	6	7	0	0	0	19.503	2.1037	2.1417	22.91	2.1037	1.7176	41.552	3	0	Median	-	0	Median	-	0	Median	2.164	2.2799	23.087	6	0	Median	1.8279	2.0342	15.489
350	C9JI98	C9JI98	Transmembrane protein 238	TMEM238	sp|C9JI98|TM238_HUMAN Transmembrane protein 238 OS=Homo sapiens GN=TMEM238 PE=1 SV=1	1	1	1	1	0	0	0	1	0	0	0	0	0	0	1	0	0	0	0	2.4039	-	0	Median	-	0	Median	-	0	Median	-	0	Median	-	0	Median	-	0	Median	-	0	Median	0	0	0
351	C9JIZ6;P07602;P07602-2;P07602-3;A0A0J9YXB8;Q5BJH1	C9JIZ6;P07602;P07602-2;P07602-3	Prosaposin;Saposin-A;Saposin-B-Val;Saposin-B;Saposin-C;Saposin-D	PSAP	tr|C9JIZ6|C9JIZ6_HUMAN Isoform of P07602, Prosaposin OS=Homo sapiens GN=PSAP PE=1 SV=2;sp|P07602|SAP_HUMAN Prosaposin OS=Homo sapiens GN=PSAP PE=1 SV=2;sp|P07602-2|SAP_HUMAN Isoform of P07602, Isoform Sap-mu-6 of Prosaposin OS=Homo sapiens GN=PSAP;sp|P0760	6	13	13	13	5	1	9	10	3	5	7	5	1	9	10	3	5	7	0	171.1	1.3311	0.78295	37.916	0.84005	0.75615	21	7	0	Median	-	0	Median	1.319	0.72884	19.946	11	0	Median	1.3048	0.90244	51.289	14	0	Median
352	C9JJ19;P82930;A0A087WUZ8	C9JJ19;P82930;A0A087WUZ8	28S ribosomal protein S34, mitochondrial	MRPS34	tr|C9JJ19|C9JJ19_HUMAN Isoform of P82930, 28S ribosomal protein S34, mitochondrial OS=Homo sapiens GN=MRPS34 PE=1 SV=2;sp|P82930|RT34_HUMAN 28S ribosomal protein S34, mitochondrial OS=Homo sapiens GN=MRPS34 PE=1 SV=2;tr|A0A087WUZ8|A0A087WUZ8_HUMAN Isoform	3	9	9	9	6	3	4	5	4	1	4	6	3	4	5	4	1	4	0	87.421	4.4178	3.6636	22.82	4.5799	3.7062	14.99	4	0	Median	5.3178	4.734	20.482	2	0	Median	4.4366	3.7111	20.66	6	0	Median	4.2398	3.2785	24.41
353	C9JTY3;C9JUE0;C9JJP5;Q05BK6;Q92734-4;Q92734-3;Q92734-2;Q92734	C9JTY3;C9JUE0;C9JJP5;Q05BK6;Q92734-4;Q92734-3;Q92734-2;Q92734	Protein TFG	TFG	tr|C9JTY3|C9JTY3_HUMAN Isoform of Q92734, Protein TFG (Fragment) OS=Homo sapiens GN=TFG PE=1 SV=1;tr|C9JUE0|C9JUE0_HUMAN Isoform of Q92734, Protein TFG (Fragment) OS=Homo sapiens GN=TFG PE=1 SV=1;tr|C9JJP5|C9JJP5_HUMAN Isoform of Q92734, Protein TFG (Fragm	8	2	2	2	0	0	1	1	0	0	0	0	0	1	1	0	0	0	0.0096485	1.3585	2.0468	1.5968	18.549	-	0	Median	-	0	Median	-	0	Median	-	0	Median	-	0	Median	-	0	Median	-	0	Median
354	C9JKI3;Q03135-2	C9JKI3;Q03135-2	Caveolin;Caveolin-1	CAV1	tr|C9JKI3|C9JKI3_HUMAN Isoform of Q03135, Caveolin (Fragment) OS=Homo sapiens GN=CAV1 PE=1 SV=1;sp|Q03135-2|CAV1_HUMAN Isoform of Q03135, Isoform 2 of Caveolin-1 OS=Homo sapiens GN=CAV1	2	4	1	1	3	0	3	3	2	1	0	1	0	1	1	1	1	0	0	69.997	0.61089	0.55797	30.831	0.63036	0.57576	4.4373	2	0	Median	-	0	Median	0.5439	0.43323	49.09	2	0	Median	0.58947	0.33154	5.6576	2	0	Median
355	C9JPX5;C9JKL2;O95772;C9JJ39;C9J3F5;O95772-2	C9JPX5;C9JKL2;O95772;C9JJ39;C9J3F5;O95772-2	MLN64 N-terminal domain homolog	STARD3NL	tr|C9JPX5|C9JPX5_HUMAN Isoform of O95772, MLN64 N-terminal domain homolog (Fragment) OS=Homo sapiens GN=STARD3NL PE=1 SV=1;tr|C9JKL2|C9JKL2_HUMAN Isoform of O95772, MLN64 N-terminal domain homolog OS=Homo sapiens GN=STARD3NL PE=1 SV=1;sp|O95772|MENTO_HUMAN	6	2	2	2	1	0	0	0	0	0	1	1	0	0	0	0	0	1	0	2.6432	-	0	Median	-	0	Median	-	0	Median	-	0	Median	-	0	Median	-	0	Median	-	0	Median	11.2	0	0
356	C9JL75;Q12767;Q12767-2;J3QQW3	C9JL75;Q12767;Q12767-2;J3QQW3	Uncharacterized protein KIAA0195	KIAA0195	tr|C9JL75|C9JL75_HUMAN Isoform of Q12767, Uncharacterized protein KIAA0195 OS=Homo sapiens GN=TMEM94 PE=1 SV=2;sp|Q12767|TMM94_HUMAN Transmembrane protein 94 OS=Homo sapiens GN=TMEM94 PE=1 SV=1;sp|Q12767-2|TMM94_HUMAN Isoform of Q12767, Isoform 2 of Transm	4	2	2	2	0	0	0	0	1	0	1	0	0	0	0	1	0	1	0.0025745	1.8886	-	0	Median	-	0	Median	-	0	Median	-	0	Median	-	0	Median	-	0	Median	-	0	Median	0	0	0
357	C9JL85;P58546	C9JL85;P58546	Myotrophin	MTPN	tr|C9JL85|C9JL85_HUMAN Isoform of P58546, Myotrophin OS=Homo sapiens GN=MTPN PE=1 SV=1;sp|P58546|MTPN_HUMAN Myotrophin OS=Homo sapiens GN=MTPN PE=1 SV=2	2	1	1	1	0	0	1	0	1	0	0	0	0	1	0	1	0	0	0	9.5195	1.4977	1.4635	31.901	-	0	Median	-	0	Median	-	0	Median	-	0	Median	-	0	Median	-	0	Median	-	0	Median
358	U3KQU8;C9JLB7;Q96HP4	U3KQU8;C9JLB7;Q96HP4	Oxidoreductase NAD-binding domain-containing protein 1	OXNAD1	tr|U3KQU8|U3KQU8_HUMAN Isoform of Q96HP4, Oxidoreductase NAD-binding domain-containing protein 1 OS=Homo sapiens GN=OXNAD1 PE=1 SV=1;tr|C9JLB7|C9JLB7_HUMAN Isoform of Q96HP4, Oxidoreductase NAD-binding domain-containing protein 1 OS=Homo sapiens GN=OXNAD1	3	3	3	3	0	0	0	3	2	0	1	0	0	0	3	2	0	1	0	11.156	1.8296	1.6104	15.566	-	0	Median	-	0	Median	-	0	Median	1.7383	1.5526	4.5607	3	0	Median	2.1743	2.0584	4.0479	2	0	Median
359	C9JLF4;Q9NVH0-2;Q9NVH0	C9JLF4;Q9NVH0-2;Q9NVH0	Exonuclease 3-5 domain-containing protein 2	EXD2	tr|C9JLF4|C9JLF4_HUMAN Isoform of Q9NVH0, Exonuclease 3-5 domain-containing protein 2 (Fragment) OS=Homo sapiens GN=EXD2 PE=1 SV=1;sp|Q9NVH0-2|EXD2_HUMAN Isoform of Q9NVH0, Isoform 2 of Exonuclease 3-5 domain-containing protein 2 OS=Homo sapiens GN=EXD	3	1	1	1	0	0	1	1	0	0	0	0	0	1	1	0	0	0	0	12.705	1.7591	1.5264	7.4	-	0	Median	-	0	Median	-	0	Median	-	0	Median	-	0	Median	-	0	Median	-	0	Median
360	C9JLU1;P52434-3;P52434;P52434-4;P52434-5;P52434-2	C9JLU1;P52434-3;P52434;P52434-4	DNA-directed RNA polymerases I, II, and III subunit RPABC3	POLR2H	tr|C9JLU1|C9JLU1_HUMAN Isoform of P52434, DNA-directed RNA polymerases I, II, and III subunit RPABC3 (Fragment) OS=Homo sapiens GN=POLR2H PE=1 SV=6;sp|P52434-3|RPAB3_HUMAN Isoform of P52434, Isoform 3 of DNA-directed RNA polymerases I, II, and III subunit	6	4	4	4	0	0	4	0	2	0	0	0	0	4	0	2	0	0	0	8.5353	2.3935	3.1984	34.815	-	0	Median	-	0	Median	2.3935	3.1984	34.815	4	0	Median	-	0	Median	-	0	Median	-	0	Median
361	F2Z2Y6;C9JNV3;O95777	F2Z2Y6;C9JNV3;O95777	U6 snRNA-associated Sm-like protein LSm8	LSM8	tr|F2Z2Y6|F2Z2Y6_HUMAN Isoform of O95777, U6 snRNA-associated Sm-like protein LSm8 OS=Homo sapiens GN=LSM8 PE=1 SV=1;tr|C9JNV3|C9JNV3_HUMAN Isoform of O95777, U6 snRNA-associated Sm-like protein LSm8 (Fragment) OS=Homo sapiens GN=LSM8 PE=1 SV=6;sp|O95777|L	3	1	1	1	0	0	1	0	1	0	0	0	0	1	0	1	0	0	0.008042	1.4712	-	0	Median	-	0	Median	-	0	Median	-	0	Median	-	0	Median	-	0	Median	-	0	Median	0	0	14.9
362	C9JXB8;C9JNW5;P83731	C9JXB8;C9JNW5;P83731	60S ribosomal protein L24	RPL24	tr|C9JXB8|C9JXB8_HUMAN Isoform of P83731, 60S ribosomal protein L24 OS=Homo sapiens GN=RPL24 PE=1 SV=1;tr|C9JNW5|C9JNW5_HUMAN Isoform of P83731, 60S ribosomal protein L24 OS=Homo sapiens GN=RPL24 PE=1 SV=1;sp|P83731|RL24_HUMAN 60S ribosomal protein L24 OS=	3	8	8	8	3	1	6	1	4	1	2	3	1	6	1	4	1	2	0	92.92	0.17529	0.19685	30.294	0.18834	0.19822	19.898	2	0	Median	-	0	Median	0.16492	0.17751	33.439	6	0	Median	-	0	Median	0.21422	0.21051	8.0896
363	C9JPE1;O43772	C9JPE1;O43772	Mitochondrial carnitine/acylcarnitine carrier protein	SLC25A20	tr|C9JPE1|C9JPE1_HUMAN Isoform of O43772, Mitochondrial carnitine/acylcarnitine carrier protein OS=Homo sapiens GN=SLC25A20 PE=1 SV=1;sp|O43772|MCAT_HUMAN Mitochondrial carnitine/acylcarnitine carrier protein OS=Homo sapiens GN=SLC25A20 PE=1 SV=1	2	2	2	2	0	0	0	1	0	0	1	0	0	0	1	0	0	1	0.0046999	1.7119	-	0	Median	-	0	Median	-	0	Median	-	0	Median	-	0	Median	-	0	Median	-	0	Median	0	0	0
364	C9JPM4;P18085;C9JAK5	C9JPM4;P18085;C9JAK5	ADP-ribosylation factor 4	ARF4	tr|C9JPM4|C9JPM4_HUMAN Isoform of P18085, ADP-ribosylation factor 4 (Fragment) OS=Homo sapiens GN=ARF4 PE=1 SV=1;sp|P18085|ARF4_HUMAN ADP-ribosylation factor 4 OS=Homo sapiens GN=ARF4 PE=1 SV=3;tr|C9JAK5|C9JAK5_HUMAN Isoform of P18085, ADP-ribosylation fac	3	2	1	1	0	0	2	0	2	0	1	0	0	1	0	1	0	0	0	2.444	0.81059	0.89502	11.919	-	0	Median	-	0	Median	-	0	Median	-	0	Median	-	0	Median	-	0	Median	-	0	Median
365	H0YEL5;C9JQD4;O43447-2;O43447	H0YEL5;C9JQD4;O43447-2;O43447	Peptidyl-prolyl cis-trans isomerase;Peptidyl-prolyl cis-trans isomerase H	PPIH	tr|H0YEL5|H0YEL5_HUMAN Isoform of O43447, Peptidyl-prolyl cis-trans isomerase H (Fragment) OS=Homo sapiens GN=PPIH PE=1 SV=1;tr|C9JQD4|C9JQD4_HUMAN Isoform of O43447, Peptidyl-prolyl cis-trans isomerase (Fragment) OS=Homo sapiens GN=PPIH PE=1 SV=1;sp|O4344	4	2	2	2	1	0	2	0	1	0	0	1	0	2	0	1	0	0	0	14.905	1.628	2.0921	33.027	-	0	Median	-	0	Median	1.6338	2.0734	50.599	2	0	Median	-	0	Median	-	0	Median	-	0	Median
366	C9JQV0;Q9BRJ6;H7C0T1;H7C2R9	C9JQV0;Q9BRJ6	Uncharacterized protein C7orf50	C7orf50	tr|C9JQV0|C9JQV0_HUMAN Isoform of Q9BRJ6, Uncharacterized protein C7orf50 (Fragment) OS=Homo sapiens GN=C7orf50 PE=1 SV=1;sp|Q9BRJ6|CG050_HUMAN Uncharacterized protein C7orf50 OS=Homo sapiens GN=C7orf50 PE=1 SV=1	4	5	5	5	0	0	4	4	4	0	0	0	0	4	4	4	0	0	0	45.759	0.26989	0.21325	31.858	-	0	Median	-	0	Median	0.26509	0.15924	46.393	3	0	Median	0.30938	0.19215	35.929	4	0	Median	0.25755	0.21777	25.619
367	C9JRZ6;Q9NX63;F8WAR4;F8WD73	C9JRZ6;Q9NX63;F8WAR4	MICOS complex subunit MIC19	CHCHD3	tr|C9JRZ6|C9JRZ6_HUMAN Isoform of Q9NX63, MICOS complex subunit MIC19 OS=Homo sapiens GN=CHCHD3 PE=1 SV=1;sp|Q9NX63|MIC19_HUMAN MICOS complex subunit MIC19 OS=Homo sapiens GN=CHCHD3 PE=1 SV=1;tr|F8WAR4|F8WAR4_HUMAN Isoform of Q9NX63, MICOS complex subunit	4	25	25	25	18	5	15	14	9	8	11	18	5	15	14	9	8	11	0	323.31	0.13226	0.11199	27.797	0.12586	0.12723	23.238	16	0	Median	0.14683	0.14016	23.884	3	0	Median	0.13563	0.10876	33.957	14	0	Median	0.12832	0.10155	30.971
368	C9JSC3;Q9NZQ3-5;Q9NZQ3-4;Q9NZQ3-3;Q9NZQ3-2;Q9NZQ3;C9JMQ4;C9JC20	C9JSC3;Q9NZQ3-5;Q9NZQ3-4;Q9NZQ3-3;Q9NZQ3-2;Q9NZQ3;C9JMQ4	NCK-interacting protein with SH3 domain	NCKIPSD	tr|C9JSC3|C9JSC3_HUMAN Isoform of Q9NZQ3, NCK-interacting protein with SH3 domain (Fragment) OS=Homo sapiens GN=NCKIPSD PE=1 SV=1;sp|Q9NZQ3-5|SPN90_HUMAN Isoform of Q9NZQ3, Isoform 5 of NCK-interacting protein with SH3 domain OS=Homo sapiens GN=NCKIPSD;sp|	8	4	4	4	0	0	2	3	0	1	1	0	0	2	3	0	1	1	0	50.481	1.3398	1.157	30.442	-	0	Median	-	0	Median	-	0	Median	1.4475	1.1993	3.3427	2	0	Median	-	0	Median	-	0	Median
369	C9JVN9;Q9H9P8-2;Q9H9P8;G3V272;G3V5S1	C9JVN9;Q9H9P8-2;Q9H9P8	L-2-hydroxyglutarate dehydrogenase, mitochondrial	L2HGDH	tr|C9JVN9|C9JVN9_HUMAN Isoform of Q9H9P8, L-2-hydroxyglutarate dehydrogenase, mitochondrial OS=Homo sapiens GN=L2HGDH PE=1 SV=1;sp|Q9H9P8-2|L2HDH_HUMAN Isoform of Q9H9P8, Isoform 2 of L-2-hydroxyglutarate dehydrogenase, mitochondrial OS=Homo sapiens GN=L2H	5	9	9	9	2	0	4	5	2	2	2	2	0	4	5	2	2	2	0	104.51	4.1575	6.7266	37.896	-	0	Median	-	0	Median	4.3246	6.9903	10.696	4	0	Median	-	0	Median	-	0	Median	4.0527	6.3819	29.282
370	K7EJJ4;C9JWM2;Q969E2-3;Q969E2-2;Q969E2	K7EJJ4;C9JWM2;Q969E2-3;Q969E2-2;Q969E2	Secretory carrier-associated membrane protein 4	SCAMP4	tr|K7EJJ4|K7EJJ4_HUMAN Isoform of Q969E2, Secretory carrier-associated membrane protein 4 (Fragment) OS=Homo sapiens GN=SCAMP4 PE=1 SV=2;tr|C9JWM2|C9JWM2_HUMAN Isoform of Q969E2, Secretory carrier-associated membrane protein 4 (Fragment) OS=Homo sapiens GN	5	1	1	1	0	0	0	1	0	0	0	0	0	0	1	0	0	0	0	4.4816	-	0	Median	-	0	Median	-	0	Median	-	0	Median	-	0	Median	-	0	Median	-	0	Median	0	0	0
371	M0QZQ3;C9JY79;Q9H254-4;Q9H254;Q9H254-2;Q9H254-5;Q9H254-3	M0QZQ3;C9JY79;Q9H254-4;Q9H254;Q9H254-2	Spectrin beta chain, non-erythrocytic 4	SPTBN4	tr|M0QZQ3|M0QZQ3_HUMAN Isoform of Q9H254, Spectrin beta chain, non-erythrocytic 4 OS=Homo sapiens GN=SPTBN4 PE=1 SV=1;tr|C9JY79|C9JY79_HUMAN Isoform of Q9H254, Non-erythrocytic beta-spectrin 4 OS=Homo sapiens GN=SPTBN4 PE=1 SV=2;sp|Q9H254-4|SPTN4_HUMAN Iso	7	8	3	3	2	3	3	4	3	4	3	0	0	0	1	2	0	1	0.0025821	1.9064	6.8202	11.016	90.536	-	0	Median	-	0	Median	-	0	Median	-	0	Median	-	0	Median	-	0	Median	-	0	Median
372	C9JYI4;P52294;C9J352;C9JWD9;F2Z3G4;C9J4U1;O15131	C9JYI4;P52294;C9J352;C9JWD9;F2Z3G4;C9J4U1	Importin subunit alpha-5;Importin subunit alpha-5, N-terminally processed	KPNA1	tr|C9JYI4|C9JYI4_HUMAN Isoform of P52294, Importin subunit alpha-5 (Fragment) OS=Homo sapiens GN=KPNA1 PE=1 SV=1;sp|P52294|IMA5_HUMAN Importin subunit alpha-5 OS=Homo sapiens GN=KPNA1 PE=1 SV=3;tr|C9J352|C9J352_HUMAN Isoform of P52294, Importin subunit alp	7	7	6	6	3	2	4	4	4	2	2	3	2	4	3	3	2	2	0	24.751	2.8115	1.3475	49.477	2.7947	1.5469	23.834	2	0	Median	-	0	Median	2.4904	1.1992	20.818	2	0	Median	2.7648	1.4935	42.154	3	0	Median
373	C9JYM0;O75817	C9JYM0;O75817	Ribonuclease P protein subunit p20	POP7	tr|C9JYM0|C9JYM0_HUMAN Isoform of O75817, Ribonuclease P protein subunit p20 (Fragment) OS=Homo sapiens GN=POP7 PE=1 SV=1;sp|O75817|POP7_HUMAN Ribonuclease P protein subunit p20 OS=Homo sapiens GN=POP7 PE=1 SV=2	2	1	1	1	0	0	1	0	0	0	0	0	0	1	0	0	0	0	0	2.6	-	0	Median	-	0	Median	-	0	Median	-	0	Median	-	0	Median	-	0	Median	-	0	Median	0	0	10.9
374	C9JYN0;Q16563-2;Q16563	C9JYN0;Q16563-2;Q16563	Synaptophysin-like protein 1	SYPL1	tr|C9JYN0|C9JYN0_HUMAN Isoform of Q16563, Synaptophysin-like protein 1 OS=Homo sapiens GN=SYPL1 PE=1 SV=1;sp|Q16563-2|SYPL1_HUMAN Isoform of Q16563, Isoform 2 of Synaptophysin-like protein 1 OS=Homo sapiens GN=SYPL1;sp|Q16563|SYPL1_HUMAN Synaptophysin-like	3	1	1	1	0	0	0	1	0	0	0	0	0	0	1	0	0	0	0.0080335	1.466	-	0	Median	-	0	Median	-	0	Median	-	0	Median	-	0	Median	-	0	Median	-	0	Median	0	0	0
375	F2Z3N7;C9JZ87;Q9NUM4	F2Z3N7;C9JZ87;Q9NUM4	Transmembrane protein 106B	TMEM106B	tr|F2Z3N7|F2Z3N7_HUMAN Isoform of Q9NUM4, Transmembrane protein 106B OS=Homo sapiens GN=TMEM106B PE=1 SV=1;tr|C9JZ87|C9JZ87_HUMAN Isoform of Q9NUM4, Transmembrane protein 106B (Fragment) OS=Homo sapiens GN=TMEM106B PE=1 SV=1;sp|Q9NUM4|T106B_HUMAN Transmemb	3	1	1	1	0	0	0	1	0	0	0	0	0	0	1	0	0	0	0	5.4015	-	0	Median	-	0	Median	-	0	Median	-	0	Median	-	0	Median	-	0	Median	-	0	Median	0	0	0
376	H0Y8A2;C9K0V9;Q9ULK2-3;Q9ULK2	H0Y8A2;C9K0V9;Q9ULK2-3;Q9ULK2	Ataxin-7-like protein 1	ATXN7L1	tr|H0Y8A2|H0Y8A2_HUMAN Isoform of Q9ULK2, Ataxin-7-like protein 1 (Fragment) OS=Homo sapiens GN=ATXN7L1 PE=1 SV=1;tr|C9K0V9|C9K0V9_HUMAN Isoform of Q9ULK2, Ataxin-7-like protein 1 (Fragment) OS=Homo sapiens GN=ATXN7L1 PE=1 SV=1;sp|Q9ULK2-3|AT7L1_HUMAN Isof	4	1	1	1	0	0	0	0	0	0	1	0	0	0	0	0	0	1	1	-2	-	0	Median	-	0	Median	-	0	Median	-	0	Median	-	0	Median	-	0	Median	-	0	Median	0	0	0
377	CON__P01030;CON__ENSEMBL:ENSBTAP00000007350	CON__P01030;CON__ENSEMBL:ENSBTAP00000007350			;	2	1	1	1	1	0	0	0	0	0	0	1	0	0	0	0	0	0	0	3.2047	-	0	Median	-	0	Median	-	0	Median	-	0	Median	-	0	Median	-	0	Median	-	0	Median	0.9	0	0
378	CON__Q3MHN5;CON__ENSEMBL:ENSBTAP00000018229	CON__Q3MHN5;CON__ENSEMBL:ENSBTAP00000018229			;	2	1	1	1	0	0	1	0	0	0	0	0	0	1	0	0	0	0	0	8.3735	-	0	Median	-	0	Median	-	0	Median	-	0	Median	-	0	Median	-	0	Median	-	0	Median	0	0	4.6
379	CON__ENSEMBL:ENSBTAP00000024146	CON__ENSEMBL:ENSBTAP00000024146				1	6	6	6	2	2	1	3	1	0	0	2	2	1	3	1	0	0	0	6.7967	-	0	Median	-	0	Median	-	0	Median	-	0	Median	-	0	Median	-	0	Median	-	0	Median	2.1	2.1	1
380	CON__ENSEMBL:ENSBTAP00000025008	CON__ENSEMBL:ENSBTAP00000025008				1	6	1	1	5	5	5	3	5	6	5	1	1	1	0	0	1	0	0	2.4506	0.42761	0.38083	30.969	-	0	Median	-	0	Median	-	0	Median	-	0	Median	-	0	Median	-	0	Median	-	0	Median
381	CON__P00761	CON__P00761				1	4	4	4	3	2	3	4	4	2	2	3	2	3	4	4	2	2	0	80.184	0.054189	0.027592	53.652	-	0	Median	-	0	Median	-	0	Median	-	0	Median	-	0	Median	-	0	Median	-	0	Median
382	CON__P01966;G3V1N2	CON__P01966;G3V1N2		HBA2	;tr|G3V1N2|G3V1N2_HUMAN Isoform of P69905, HCG1745306, isoform CRA_a OS=Homo sapiens GN=HBA2 PE=1 SV=1	2	2	1	1	1	1	1	0	0	0	0	1	0	1	0	0	0	0	0.0025811	1.9061	-	0	Median	-	0	Median	-	0	Median	-	0	Median	-	0	Median	-	0	Median	-	0	Median	10.6	11.3	10.6
383	CON__P02533;P02533;CON__Q61782;CON__P35900;P35900;K7ENV3;K7EMS3;C9JTG5;CON__Q8N1A0;Q8N1A0-2;Q8N1A0	CON__P02533;P02533	Keratin, type I cytoskeletal 14	KRT14	;sp|P02533|K1C14_HUMAN Keratin, type I cytoskeletal 14 OS=Homo sapiens GN=KRT14 PE=1 SV=4	11	27	10	3	11	5	20	22	15	15	20	2	0	2	2	1	2	3	0	72.449	0.12312	0.055319	62.754	-	0	Median	-	0	Median	-	0	Median	0.12955	0.082374	82.579	2	0	Median	-	0	Median	-	0	Median
384	CON__P02538;P02538	CON__P02538;P02538	Keratin, type II cytoskeletal 6A	KRT6A	;sp|P02538|K2C6A_HUMAN Keratin, type II cytoskeletal 6A OS=Homo sapiens GN=KRT6A PE=1 SV=3	2	30	1	1	13	7	19	23	16	12	18	0	0	0	0	0	0	1	1	-2	-	0	Median	-	0	Median	-	0	Median	-	0	Median	-	0	Median	-	0	Median	-	0	Median	25.4	10.5	34.6
385	CON__P02662	CON__P02662				1	3	3	3	1	2	2	3	3	0	2	1	2	2	3	3	0	2	0	6.7462	-	0	Median	-	0	Median	-	0	Median	-	0	Median	-	0	Median	-	0	Median	-	0	Median	6	11.1	10.6
386	CON__P02666	CON__P02666				1	1	1	1	0	0	1	1	1	1	0	0	0	1	1	1	1	0	0	9.8478	-	0	Median	-	0	Median	-	0	Median	-	0	Median	-	0	Median	-	0	Median	-	0	Median	0	0	9.1
387	CON__P02668	CON__P02668				1	2	2	2	0	0	1	1	0	0	1	0	0	1	1	0	0	1	0	3.5402	-	0	Median	-	0	Median	-	0	Median	-	0	Median	-	0	Median	-	0	Median	-	0	Median	0	0	6.5
388	CON__P02754	CON__P02754				1	2	2	2	0	0	2	1	2	0	1	0	0	2	1	2	0	1	0	26.609	-	0	Median	-	0	Median	-	0	Median	-	0	Median	-	0	Median	-	0	Median	-	0	Median	0	0	17.3
389	CON__P02768-1;P02768;H0YA55;A0A0C4DGB6;D6RHD5;B7WNR0;C9JKR2;P02768-2;A0A087WWT3;P02768-3;H7C013	CON__P02768-1;P02768;H0YA55;A0A0C4DGB6;D6RHD5;B7WNR0;C9JKR2;P02768-2;A0A087WWT3;P02768-3	Serum albumin	ALB	;sp|P02768|ALBU_HUMAN Serum albumin OS=Homo sapiens GN=ALB PE=1 SV=2;tr|H0YA55|H0YA55_HUMAN Isoform of P02768, Serum albumin (Fragment) OS=Homo sapiens GN=ALB PE=1 SV=1;tr|A0A0C4DGB6|A0A0C4DGB6_HUMAN Isoform of P02768, Serum albumin OS=Homo sapiens GN=ALB	11	22	17	17	5	3	11	6	8	12	7	1	0	7	2	3	9	3	0	94.887	-	0	Median	-	0	Median	-	0	Median	-	0	Median	-	0	Median	-	0	Median	-	0	Median	6.4	5.1	19.4
390	CON__P02769	CON__P02769				1	72	72	67	48	36	45	50	39	40	38	44	33	41	46	34	37	34	0	323.31	0.15354	0.14211	96.35	-	0	Median	-	0	Median	0.10226	0.089173	80.097	4	0	Median	0.12274	0.062395	77.027	3	0	Median	-	0	Median
391	CON__P02777	CON__P02777				1	3	3	3	3	0	1	0	1	0	0	3	0	1	0	1	0	0	0	16.473	-	0	Median	-	0	Median	-	0	Median	-	0	Median	-	0	Median	-	0	Median	-	0	Median	5.7	0	5.7
392	CON__P05784	CON__P05784				1	24	2	2	22	14	13	12	12	15	15	1	1	1	1	0	1	1	0	13.057	0.46495	0.8231	27.11	-	0	Median	-	0	Median	0.57082	0.94205	12.984	2	0	Median	-	0	Median	-	0	Median	0.39743	0.70358	22.19
393	CON__P05787;P05787;P05787-2;F8VUG2;F8W1U3;CON__H-INV:HIT000292931;F8VP67;F8VRG4;CON__Q9H552;CON__H-INV:HIT000016045;F8VQY3;CON__REFSEQ:XP_092267;H0YIB2;K7EJU1;CON__Q0VBK2	CON__P05787;P05787;P05787-2;F8VUG2	Keratin, type II cytoskeletal 8	KRT8	;sp|P05787|K2C8_HUMAN Keratin, type II cytoskeletal 8 OS=Homo sapiens GN=KRT8 PE=1 SV=7;sp|P05787-2|K2C8_HUMAN Isoform of P05787, Isoform 2 of Keratin, type II cytoskeletal 8 OS=Homo sapiens GN=KRT8;tr|F8VUG2|F8VUG2_HUMAN Isoform of P05787, Keratin, type I	15	79	76	61	62	53	55	55	49	56	53	49	41	44	43	39	42	41	0	323.31	0.33989	0.41596	84.391	0.35157	0.45921	72.467	260	0	Median	0.36221	0.53852	55.207	111	0	Median	0.3271	0.24465	80.823	200	0	Median	0.346	0.30341	93.445
394	CON__P07744	CON__P07744				1	8	1	1	5	4	5	5	4	5	5	1	0	1	0	1	1	1	0.0060563	1.609	0.30193	0.47245	55.633	0.30263	0.28341	90.173	4	0	Median	-	0	Median	0.30546	0.49951	38.808	3	0	Median	-	0	Median	-	0	Median
395	CON__P08727;P08727;C9JM50	CON__P08727;P08727;C9JM50	Keratin, type I cytoskeletal 19	KRT19	;sp|P08727|K1C19_HUMAN Keratin, type I cytoskeletal 19 OS=Homo sapiens GN=KRT19 PE=1 SV=4;tr|C9JM50|C9JM50_HUMAN Isoform of P08727, Keratin, type I cytoskeletal 19 (Fragment) OS=Homo sapiens GN=KRT19 PE=1 SV=1	3	9	1	1	6	5	7	5	5	6	6	0	0	0	0	0	1	0	0.0086505	1.405	-	0	Median	-	0	Median	-	0	Median	-	0	Median	-	0	Median	-	0	Median	-	0	Median	11	11	13.2
396	CON__P08729	CON__P08729				1	55	1	0	39	23	37	27	36	32	30	0	0	0	0	0	0	0	1	-2	-	0	Median	-	0	Median	-	0	Median	-	0	Median	-	0	Median	-	0	Median	-	0	Median	68.9	50.7	64.6
397	CON__P08779;P08779;CON__Q9Z2K1;CON__Q3ZAW8;K7ENW6	CON__P08779;P08779	Keratin, type I cytoskeletal 16	KRT16	;sp|P08779|K1C16_HUMAN Keratin, type I cytoskeletal 16 OS=Homo sapiens GN=KRT16 PE=1 SV=4	5	24	9	9	11	4	15	20	11	9	14	3	0	3	9	4	2	3	0	181.36	-	0	Median	-	0	Median	-	0	Median	-	0	Median	-	0	Median	-	0	Median	-	0	Median	24.1	8	28.5
398	CON__P12763	CON__P12763				1	14	14	11	11	7	10	9	6	8	9	10	6	7	7	4	7	8	0	188.36	0.75283	0.62476	9.8891	-	0	Median	-	0	Median	0.75283	0.62476	9.8891	2	0	Median	-	0	Median	-	0	Median	-	0	Median
399	CON__P13645;P13645;CON__P02535-1;CON__Q7Z3Y7;Q7Z3Y7;CON__Q7Z3Z0;CON__Q7Z3Y8;CON__Q2M2I5;Q7Z3Z0;Q7Z3Y8;Q2M2I5;CON__Q14525;A0A087X2I6;CON__Q9UE12;CON__Q15323;CON__A2A5Y0;CON__Q14532;CON__A2AB72;CON__O76015;CON__O76013;CON__Q7Z3Y9;CON__O76014;CON__REFSEQ:XP_986630;Q14525;Q15323;O76013-2;Q14532;O76014;O76015;O76013;Q7Z3Y9	CON__P13645;P13645	Keratin, type I cytoskeletal 10	KRT10	;sp|P13645|K1C10_HUMAN Keratin, type I cytoskeletal 10 OS=Homo sapiens GN=KRT10 PE=1 SV=6	31	35	32	27	24	13	26	25	27	25	19	18	10	21	20	22	22	16	0	323.31	0.097536	0.072569	144.88	-	0	Median	-	0	Median	-	0	Median	0.1413	0.16416	69.685	2	0	Median	0.57919	0.45821	182.01	3	0	Median
400	CON__P13647;P13647;F8W0C6;H0YI76;H0YIN9;F8VV57	CON__P13647;P13647	Keratin, type II cytoskeletal 5	KRT5	;sp|P13647|K2C5_HUMAN Keratin, type II cytoskeletal 5 OS=Homo sapiens GN=KRT5 PE=1 SV=3	6	27	12	5	11	7	14	17	12	14	13	2	1	3	4	3	2	4	0	48.187	0.25847	0.20158	72.153	0.63296	0.26572	38.887	2	0	Median	-	0	Median	0.28261	0.13032	75.595	3	0	Median	0.23908	0.29745	75.812	5	0	Median
401	CON__P15497	CON__P15497				1	7	7	7	3	0	5	5	2	0	2	3	0	5	5	2	0	2	0	13.986	-	0	Median	-	0	Median	-	0	Median	-	0	Median	-	0	Median	-	0	Median	-	0	Median	17.7	0	21.1
402	CON__P34955	CON__P34955				1	12	12	12	6	2	7	4	4	3	4	6	2	7	4	4	3	4	0	48.967	-	0	Median	-	0	Median	-	0	Median	-	0	Median	-	0	Median	-	0	Median	-	0	Median	17.8	7.9	20.7
403	CON__P35908	CON__P35908				1	46	1	1	29	17	32	31	21	20	20	1	0	0	0	0	0	0	0	5.9912	-	0	Median	-	0	Median	-	0	Median	-	0	Median	-	0	Median	-	0	Median	-	0	Median	56	40	57.5
404	CON__P41361	CON__P41361				1	3	3	2	0	0	3	0	0	0	0	0	0	2	0	0	0	0	0	3.0263	-	0	Median	-	0	Median	-	0	Median	-	0	Median	-	0	Median	-	0	Median	-	0	Median	0	0	8.4
405	CON__P48668;P48668	CON__P48668;P48668	Keratin, type II cytoskeletal 6C	KRT6C	;sp|P48668|K2C6C_HUMAN Keratin, type II cytoskeletal 6C OS=Homo sapiens GN=KRT6C PE=1 SV=3	2	31	18	0	14	7	20	23	16	12	17	0	0	0	0	0	0	0	0	106.79	0.17264	0.14611	56.904	0.36079	0.14611	39.948	5	0	Median	-	0	Median	0.18009	0.19407	64.544	5	0	Median	0.14438	0.15674	68.132	9	0	Median
406	CON__P67983;Q8N339;P80297;P13640-2;P04732;P02795;P13640	CON__P67983;Q8N339;P80297;P13640-2;P04732;P02795;P13640	Metallothionein-1M;Metallothionein-1X;Metallothionein-1G;Metallothionein-1E;Metallothionein-2	MT1M;MT1X;MT1G;MT1E;MT2A	;sp|Q8N339|MT1M_HUMAN Metallothionein-1M OS=Homo sapiens GN=MT1M PE=3 SV=2;sp|P80297|MT1X_HUMAN Metallothionein-1X OS=Homo sapiens GN=MT1X PE=1 SV=1;sp|P13640-2|MT1G_HUMAN Isoform of P13640, Isoform 2 of Metallothionein-1G OS=Homo sapiens GN=MT1G;sp|P04732	7	1	1	1	1	0	1	0	0	0	0	1	0	1	0	0	0	0	0.0007593	2.1976	-	0	Median	-	0	Median	-	0	Median	-	0	Median	-	0	Median	-	0	Median	-	0	Median	19.7	0	19.7
407	CON__P78386;P78386;CON__Q61726;F5GYI5	CON__P78386;P78386;CON__Q61726	Keratin, type II cuticular Hb5	KRT85	;sp|P78386|KRT85_HUMAN Keratin, type II cuticular Hb5 OS=Homo sapiens GN=KRT85 PE=1 SV=1;	4	6	2	2	3	3	3	3	3	1	3	1	1	1	1	0	0	1	0	3.3196	0.24777	0.34501	71.04	-	0	Median	0.24777	0.34501	0.29982	2	0	Median	-	0	Median	-	0	Median	-	0	Median	-	0	Median
408	CON__Q03247	CON__Q03247				1	5	5	5	2	0	0	4	2	0	1	2	0	0	4	2	0	1	0	7.5542	-	0	Median	-	0	Median	-	0	Median	-	0	Median	-	0	Median	-	0	Median	-	0	Median	9.2	0	0
409	CON__Q04695;Q04695;F5GWP8;CON__Q9QWL7;K7EPJ9;K7ESE1;K7ELP7;J3QR55;CON__Q9C075;CON__Q99PS0;Q9C075	CON__Q04695;Q04695;F5GWP8;CON__Q9QWL7	Keratin, type I cytoskeletal 17	KRT17	;sp|Q04695|K1C17_HUMAN Keratin, type I cytoskeletal 17 OS=Homo sapiens GN=KRT17 PE=1 SV=2;tr|F5GWP8|F5GWP8_HUMAN Isoform of Q04695, Keratin, type I cytoskeletal 17 OS=Homo sapiens GN=KRT17 PE=1 SV=2;	11	43	42	24	18	15	28	24	24	23	26	10	9	14	10	12	10	12	0	323.31	1.3532	0.92232	90.962	1.5524	1.4302	66.265	34	0	Median	1.5418	2.475	61.639	18	0	Median	1.3485	0.77964	77.879	39	0	Median	1.2935	0.60014	99.489
410	CON__Q29443;CON__Q0IIK2;CON__Q2HJF0;E7EQB2;E7ER44;P02788-2;P02788	CON__Q29443;CON__Q0IIK2			;	7	25	25	25	17	5	6	10	2	3	6	17	5	6	10	2	3	6	0	64.463	-	0	Median	-	0	Median	-	0	Median	-	0	Median	-	0	Median	-	0	Median	-	0	Median	35.5	8.6	11.2
411	CON__Q14CN4-1;Q14CN4-3;Q14CN4-2;Q14CN4;CON__Q6IME9;H0YHD9	CON__Q14CN4-1;Q14CN4-3;Q14CN4-2;Q14CN4;CON__Q6IME9	Keratin, type II cytoskeletal 72	KRT72	;sp|Q14CN4-3|K2C72_HUMAN Isoform of Q14CN4, Isoform 3 of Keratin, type II cytoskeletal 72 OS=Homo sapiens GN=KRT72;sp|Q14CN4-2|K2C72_HUMAN Isoform of Q14CN4, Isoform 2 of Keratin, type II cytoskeletal 72 OS=Homo sapiens GN=KRT72;sp|Q14CN4|K2C72_HUMAN Kerat	6	8	2	1	3	2	4	4	4	3	5	0	0	1	0	0	0	0	0	27.421	-	0	Median	-	0	Median	-	0	Median	-	0	Median	-	0	Median	-	0	Median	-	0	Median	5.7	4.1	5.9
412	CON__Q2UVX4	CON__Q2UVX4				1	3	3	3	1	0	0	2	0	0	0	1	0	0	2	0	0	0	0.0086595	1.4162	-	0	Median	-	0	Median	-	0	Median	-	0	Median	-	0	Median	-	0	Median	-	0	Median	1.3	0	0
413	CON__Q3KNV1;P08729	CON__Q3KNV1;P08729	Keratin, type II cytoskeletal 7	KRT7	;sp|P08729|K2C7_HUMAN Keratin, type II cytoskeletal 7 OS=Homo sapiens GN=KRT7 PE=1 SV=5	2	58	50	5	40	24	39	28	39	34	34	2	2	2	1	3	3	5	0	323.31	0.21443	0.18346	95.617	0.21522	0.20574	77.237	83	0	Median	0.24725	0.32995	57.747	35	0	Median	0.21414	0.16144	111.83	58	0	Median	0.2153	0.15286	125.3
414	CON__Q3SX09;CON__P02070;A8MUF7;E9PBW4;P69892;P69891;P02100	CON__Q3SX09				7	8	8	7	2	1	6	1	3	1	2	2	1	5	0	3	0	2	0	46.598	-	0	Median	-	0	Median	-	0	Median	-	0	Median	-	0	Median	-	0	Median	-	0	Median	15.9	6.5	29.9
415	Q5TCU3;CON__Q3SX28;Q5TCU8;P07951-3;P07951-2;P07951;U3KQK2	Q5TCU3;CON__Q3SX28;Q5TCU8;P07951-3;P07951-2;P07951	Tropomyosin beta chain	TPM2	tr|Q5TCU3|Q5TCU3_HUMAN Isoform of P07951, Tropomyosin beta chain OS=Homo sapiens GN=TPM2 PE=1 SV=1;;tr|Q5TCU8|Q5TCU8_HUMAN Isoform of P07951, Tropomyosin beta chain OS=Homo sapiens GN=TPM2 PE=1 SV=1;sp|P07951-3|TPM2_HUMAN Isoform of P07951, Isoform 3 of Tr	7	9	2	2	5	3	0	5	2	0	9	1	0	0	0	0	0	2	0	6.5196	0.89447	0.9464	0.98047	-	0	Median	-	0	Median	-	0	Median	-	0	Median	-	0	Median	-	0	Median	0.95966	0.94599	1.3862
416	CON__Q3SZ57	CON__Q3SZ57				1	2	2	2	1	1	0	0	0	0	0	1	1	0	0	0	0	0	0	55.455	-	0	Median	-	0	Median	-	0	Median	-	0	Median	-	0	Median	-	0	Median	-	0	Median	2.3	2.1	0
417	CON__Q3ZBD7	CON__Q3ZBD7				1	6	1	1	3	1	3	1	3	3	2	1	0	0	0	0	1	0	0	8.1653	0.92225	0.36843	10.198	-	0	Median	-	0	Median	-	0	Median	-	0	Median	-	0	Median	-	0	Median	-	0	Median
418	CON__Q3ZBS7	CON__Q3ZBS7				1	4	4	3	1	1	4	3	2	0	0	1	1	3	2	1	0	0	0	7.4722	-	0	Median	-	0	Median	-	0	Median	-	0	Median	-	0	Median	-	0	Median	-	0	Median	2.3	2.3	9.9
419	CON__Q5XKE5;Q5XKE5	CON__Q5XKE5;Q5XKE5	Keratin, type II cytoskeletal 79	KRT79	;sp|Q5XKE5|K2C79_HUMAN Keratin, type II cytoskeletal 79 OS=Homo sapiens GN=KRT79 PE=1 SV=2	2	11	1	0	7	6	6	7	6	7	7	0	0	0	0	0	0	0	0.0032692	1.7687	0.58899	0.96448	73.17	-	0	Median	-	0	Median	-	0	Median	-	0	Median	-	0	Median	0.43277	0.45897	109.12	2	0	Median
420	CON__Q86YZ3;Q86YZ3	CON__Q86YZ3;Q86YZ3	Hornerin	HRNR	;sp|Q86YZ3|HORN_HUMAN Hornerin OS=Homo sapiens GN=HRNR PE=1 SV=2	2	7	7	7	1	0	4	3	1	1	0	1	0	4	3	1	1	0	0	33.265	-	0	Median	-	0	Median	-	0	Median	-	0	Median	-	0	Median	-	0	Median	-	0	Median	0.4	0	6
421	CON__Streptavidin	CON__Streptavidin				1	2	2	2	0	0	0	0	0	2	0	0	0	0	0	0	2	0	0	206.22	-	0	Median	-	0	Median	-	0	Median	-	0	Median	-	0	Median	-	0	Median	-	0	Median	0	0	0
422	D0EI67;P13501;A0A075B7C5	D0EI67;P13501	C-C motif chemokine;C-C motif chemokine 5;RANTES(3-68);RANTES(4-68)	CCL5	tr|D0EI67|D0EI67_HUMAN Isoform of P13501, C-C motif chemokine OS=Homo sapiens GN=CCL5 PE=1 SV=1;sp|P13501|CCL5_HUMAN C-C motif chemokine 5 OS=Homo sapiens GN=CCL5 PE=1 SV=3	3	4	4	4	4	0	0	0	0	0	0	4	0	0	0	0	0	0	0	6.7469	0.7839	0.5642	18.79	0.7839	0.5642	18.79	3	0	Median	-	0	Median	-	0	Median	-	0	Median	-	0	Median	-	0	Median
423	H0Y3P2;D3DQV9;P78344-2;P78344;H0YCH5;H0YD77;H0YEC5;E9PKF8	H0Y3P2;D3DQV9;P78344-2;P78344;H0YCH5	Eukaryotic translation initiation factor 4 gamma 2	EIF4G2	tr|H0Y3P2|H0Y3P2_HUMAN Isoform of P78344, Eukaryotic translation initiation factor 4 gamma 2 OS=Homo sapiens GN=EIF4G2 PE=1 SV=1;tr|D3DQV9|D3DQV9_HUMAN Isoform of P78344, Eukaryotic translation initiation factor 4 gamma 2 (Fragment) OS=Homo sapiens GN=EIF4	8	9	9	9	0	0	5	5	3	0	3	0	0	5	5	3	0	3	0	70.178	0.34362	0.26159	39.838	-	0	Median	-	0	Median	0.38878	0.26159	47.126	4	0	Median	0.35525	0.25001	44.933	4	0	Median	0.29967	0.23034	34.154
424	D3DTX6;Q96SB3	D3DTX6;Q96SB3	Neurabin-2	PPP1R9B	tr|D3DTX6|D3DTX6_HUMAN Isoform of Q96SB3, Neurabin-2 OS=Homo sapiens GN=PPP1R9B PE=1 SV=1;sp|Q96SB3|NEB2_HUMAN Neurabin-2 OS=Homo sapiens GN=PPP1R9B PE=1 SV=2	2	8	8	8	1	1	6	7	3	0	0	1	1	6	7	3	0	0	0	33.675	1.3032	1.2634	45.397	-	0	Median	-	0	Median	1.262	0.87763	26.368	7	0	Median	1.3032	1.3676	34.777	7	0	Median	1.4161	1.5431	64.38
425	D3YTB1;F8W727;P62910;D3YTI8	D3YTB1;F8W727;P62910	60S ribosomal protein L32	RPL32	tr|D3YTB1|D3YTB1_HUMAN Isoform of P62910, 60S ribosomal protein L32 (Fragment) OS=Homo sapiens GN=RPL32 PE=1 SV=1;tr|F8W727|F8W727_HUMAN Isoform of P62910, 60S ribosomal protein L32 OS=Homo sapiens GN=RPL32 PE=1 SV=1;sp|P62910|RL32_HUMAN 60S ribosomal prot	4	5	5	5	2	0	3	2	4	1	3	2	0	3	2	4	1	3	0	69.402	0.13728	0.15579	53.49	-	0	Median	-	0	Median	0.12097	0.15733	49.719	3	0	Median	0.13342	0.10269	41.566	2	0	Median	0.13845	0.1722	51.461
426	E7ENA2;D3YTF8;D3YTF9;Q9NNW7-2;Q9NNW7;A0A096LNN4;A0A096LPK7;Q9NNW7-3;A0A096LPD9;E7EWK1;Q9NNW7-4;A0A096LPH4;A0A096LP96;A0A096LPB7	E7ENA2;D3YTF8;D3YTF9;Q9NNW7-2;Q9NNW7;A0A096LNN4;A0A096LPK7;Q9NNW7-3;A0A096LPD9;E7EWK1	Thioredoxin reductase 2, mitochondrial	TXNRD2	tr|E7ENA2|E7ENA2_HUMAN Isoform of Q9NNW7, Thioredoxin reductase 2, mitochondrial OS=Homo sapiens GN=TXNRD2 PE=1 SV=1;tr|D3YTF8|D3YTF8_HUMAN Isoform of Q9NNW7, Thioredoxin reductase 2, mitochondrial OS=Homo sapiens GN=TXNRD2 PE=1 SV=2;tr|D3YTF9|D3YTF9_HUMAN	14	7	6	6	2	0	2	4	0	1	2	2	0	1	4	0	1	2	0	37.9	2.2883	3.2222	99.2	-	0	Median	-	0	Median	-	0	Median	-	0	Median	-	0	Median	-	0	Median	-	0	Median
427	D6RF53;D6R974;D6RE83;D6R956;P09936	D6RF53;D6R974;D6RE83;D6R956;P09936	Ubiquitin carboxyl-terminal hydrolase;Ubiquitin carboxyl-terminal hydrolase isozyme L1	UCHL1	tr|D6RF53|D6RF53_HUMAN Isoform of P09936, Ubiquitin carboxyl-terminal hydrolase (Fragment) OS=Homo sapiens GN=UCHL1 PE=1 SV=1;tr|D6R974|D6R974_HUMAN Isoform of P09936, Ubiquitin carboxyl-terminal hydrolase OS=Homo sapiens GN=UCHL1 PE=1 SV=1;tr|D6RE83|D6RE8	5	1	1	1	0	0	1	0	0	0	0	0	0	1	0	0	0	0	1	-2	-	0	Median	-	0	Median	-	0	Median	-	0	Median	-	0	Median	-	0	Median	-	0	Median	0	0	19
428	D6R9I9;P61221	D6R9I9;P61221	ATP-binding cassette sub-family E member 1	ABCE1	tr|D6R9I9|D6R9I9_HUMAN Isoform of P61221, ATP-binding cassette sub-family E member 1 OS=Homo sapiens GN=ABCE1 PE=1 SV=1;sp|P61221|ABCE1_HUMAN ATP-binding cassette sub-family E member 1 OS=Homo sapiens GN=ABCE1 PE=1 SV=1	2	3	3	3	1	0	1	2	0	0	0	1	0	1	2	0	0	0	0	3.213	0.7241	0.60284	19.534	-	0	Median	-	0	Median	-	0	Median	0.78753	0.68569	18.21	2	0	Median	-	0	Median	-	0	Median
429	D6RIZ4;D6RA47;D6RE79;Q14728	D6RIZ4;D6RA47;D6RE79;Q14728	Major facilitator superfamily domain-containing protein 10	MFSD10	tr|D6RIZ4|D6RIZ4_HUMAN Isoform of Q14728, Major facilitator superfamily domain-containing protein 10 OS=Homo sapiens GN=MFSD10 PE=1 SV=1;tr|D6RA47|D6RA47_HUMAN Isoform of Q14728, Major facilitator superfamily domain-containing protein 10 OS=Homo sapiens GN	4	1	1	1	0	0	1	1	1	0	0	0	0	1	1	1	0	0	0	2.7784	1.4785	1.6478	8.2134	-	0	Median	-	0	Median	-	0	Median	-	0	Median	-	0	Median	-	0	Median	-	0	Median
430	D6RAN8;H7C5U8;Q9P0M9	D6RAN8;H7C5U8;Q9P0M9	39S ribosomal protein L27, mitochondrial	MRPL27	tr|D6RAN8|D6RAN8_HUMAN Isoform of Q9P0M9, 39S ribosomal protein L27, mitochondrial OS=Homo sapiens GN=MRPL27 PE=1 SV=1;tr|H7C5U8|H7C5U8_HUMAN Isoform of Q9P0M9, 39S ribosomal protein L27, mitochondrial (Fragment) OS=Homo sapiens GN=MRPL27 PE=1 SV=1;sp|Q9P0	3	2	2	2	1	0	2	0	1	0	1	1	0	2	0	1	0	1	0	4.3255	1.9987	1.9859	33.341	-	0	Median	-	0	Median	1.9987	2.2919	30.34	2	0	Median	-	0	Median	-	0	Median	-	0	Median
431	D6RB01;Q9Y6X4	D6RB01;Q9Y6X4	Soluble lamin-associated protein of 75 kDa	FAM169A	tr|D6RB01|D6RB01_HUMAN Isoform of Q9Y6X4, Soluble lamin-associated protein of 75 kDa OS=Homo sapiens GN=FAM169A PE=1 SV=1;sp|Q9Y6X4|F169A_HUMAN Soluble lamin-associated protein of 75 kDa OS=Homo sapiens GN=FAM169A PE=1 SV=2	2	3	3	3	1	0	2	0	0	0	0	1	0	2	0	0	0	0	0	17.449	-	0	Median	-	0	Median	-	0	Median	-	0	Median	-	0	Median	-	0	Median	-	0	Median	1.6	0	8.2
432	D6RBR6;D6RFG3;D6REL6;I6L9I8;Q9H201-2;Q9H201	D6RBR6;D6RFG3;D6REL6;I6L9I8;Q9H201-2;Q9H201	Epsin-3	EPN3	tr|D6RBR6|D6RBR6_HUMAN Isoform of Q9H201, Epsin-3 (Fragment) OS=Homo sapiens GN=EPN3 PE=1 SV=1;tr|D6RFG3|D6RFG3_HUMAN Isoform of Q9H201, Epsin-3 (Fragment) OS=Homo sapiens GN=EPN3 PE=1 SV=1;tr|D6REL6|D6REL6_HUMAN Isoform of Q9H201, Epsin-3 (Fragment) OS=Ho	6	3	1	1	1	0	2	2	0	1	1	0	0	1	1	0	0	0	0.0046965	1.7056	4.1087	3.7638	44.774	-	0	Median	-	0	Median	-	0	Median	-	0	Median	-	0	Median	-	0	Median	-	0	Median
433	D6RBS5;Q8IZ81;D6RHX2;V9GY58	D6RBS5;Q8IZ81;D6RHX2	ELMO domain-containing protein 2	ELMOD2	tr|D6RBS5|D6RBS5_HUMAN Isoform of Q8IZ81, ELMO domain-containing protein 2 (Fragment) OS=Homo sapiens GN=ELMOD2 PE=1 SV=6;sp|Q8IZ81|ELMD2_HUMAN ELMO domain-containing protein 2 OS=Homo sapiens GN=ELMOD2 PE=1 SV=1;tr|D6RHX2|D6RHX2_HUMAN Isoform of Q8IZ81, E	4	3	3	3	1	0	0	1	0	0	2	1	0	0	1	0	0	2	0	3.2084	-	0	Median	-	0	Median	-	0	Median	-	0	Median	-	0	Median	-	0	Median	-	0	Median	6	0	0
434	D6RBW1;P06730;P06730-3;P06730-2	D6RBW1;P06730;P06730-3;P06730-2	Eukaryotic translation initiation factor 4E	EIF4E	tr|D6RBW1|D6RBW1_HUMAN Isoform of P06730, Eukaryotic translation initiation factor 4E OS=Homo sapiens GN=EIF4E PE=1 SV=1;sp|P06730|IF4E_HUMAN Eukaryotic translation initiation factor 4E OS=Homo sapiens GN=EIF4E PE=1 SV=2;sp|P06730-3|IF4E_HUMAN Isoform of P	4	2	2	2	2	0	0	1	1	0	1	2	0	0	1	1	0	1	0	25.575	0.4564	0.39622	28.755	0.47468	0.44104	28.417	2	0	Median	-	0	Median	-	0	Median	-	0	Median	-	0	Median	-	0	Median
435	D6RC06;D6REP8;D6RE99;D6RD60;P49773	D6RC06;D6REP8;D6RE99;D6RD60;P49773	Histidine triad nucleotide-binding protein 1	HINT1	tr|D6RC06|D6RC06_HUMAN Isoform of P49773, Histidine triad nucleotide-binding protein 1 OS=Homo sapiens GN=HINT1 PE=1 SV=1;tr|D6REP8|D6REP8_HUMAN Isoform of P49773, Histidine triad nucleotide-binding protein 1 OS=Homo sapiens GN=HINT1 PE=1 SV=1;tr|D6RE99|D6	5	1	1	1	1	0	1	0	1	0	0	1	0	1	0	1	0	0	0.0057266	1.6335	1.0494	1.5557	36.922	-	0	Median	-	0	Median	-	0	Median	-	0	Median	-	0	Median	-	0	Median	-	0	Median
436	D6RC40;D6RCQ3;Q96RL1-2;Q96RL1-3;Q96RL1	D6RC40;D6RCQ3;Q96RL1-2;Q96RL1-3;Q96RL1	BRCA1-A complex subunit RAP80	UIMC1	tr|D6RC40|D6RC40_HUMAN Isoform of Q96RL1, BRCA1-A complex subunit RAP80 (Fragment) OS=Homo sapiens GN=UIMC1 PE=1 SV=1;tr|D6RCQ3|D6RCQ3_HUMAN Isoform of Q96RL1, BRCA1-A complex subunit RAP80 OS=Homo sapiens GN=UIMC1 PE=1 SV=1;sp|Q96RL1-2|UIMC1_HUMAN Isoform	5	1	1	1	0	0	1	1	0	0	0	0	0	1	1	0	0	0	0	2.5679	0.84286	0.79514	2.0302	-	0	Median	-	0	Median	-	0	Median	-	0	Median	-	0	Median	-	0	Median	-	0	Median
437	J3QSY4;D6RC52;D6RCB9;Q9NX24	J3QSY4;D6RC52;D6RCB9;Q9NX24	H/ACA ribonucleoprotein complex subunit 2	NHP2	tr|J3QSY4|J3QSY4_HUMAN Isoform of Q9NX24, H/ACA ribonucleoprotein complex subunit 2 OS=Homo sapiens GN=NHP2 PE=1 SV=1;tr|D6RC52|D6RC52_HUMAN Isoform of Q9NX24, H/ACA ribonucleoprotein complex subunit 2 (Fragment) OS=Homo sapiens GN=NHP2 PE=1 SV=1;tr|D6RCB9	4	1	1	1	1	0	1	0	1	0	0	1	0	1	0	1	0	0	0	19.974	1.1008	1.1767	41.081	-	0	Median	-	0	Median	0.91343	0.87645	50.388	2	0	Median	-	0	Median	-	0	Median	-	0	Median
438	D6RC71;D6RF48;Q9P2W9	D6RC71;D6RF48;Q9P2W9	Syntaxin-18	STX18	tr|D6RC71|D6RC71_HUMAN Isoform of Q9P2W9, Syntaxin-18 (Fragment) OS=Homo sapiens GN=STX18 PE=1 SV=1;tr|D6RF48|D6RF48_HUMAN Isoform of Q9P2W9, Syntaxin-18 OS=Homo sapiens GN=STX18 PE=1 SV=1;sp|Q9P2W9|STX18_HUMAN Syntaxin-18 OS=Homo sapiens GN=STX18 PE=1 SV=	3	2	2	2	0	0	1	2	0	0	0	0	0	1	2	0	0	0	0	3.2697	-	0	Median	-	0	Median	-	0	Median	-	0	Median	-	0	Median	-	0	Median	-	0	Median	0	0	5.9
439	D6RE15;D6RCC8;Q06203	D6RE15;D6RCC8;Q06203	Amidophosphoribosyltransferase	PPAT	tr|D6RE15|D6RE15_HUMAN Isoform of Q06203, Amidophosphoribosyltransferase OS=Homo sapiens GN=PPAT PE=1 SV=1;tr|D6RCC8|D6RCC8_HUMAN Isoform of Q06203, Amidophosphoribosyltransferase OS=Homo sapiens GN=PPAT PE=1 SV=1;sp|Q06203|PUR1_HUMAN Amidophosphoribosyltr	3	1	1	1	1	0	0	0	0	0	0	1	0	0	0	0	0	0	0.0029165	1.8025	-	0	Median	-	0	Median	-	0	Median	-	0	Median	-	0	Median	-	0	Median	-	0	Median	26.4	0	0
440	D6RCD0;Q8NBQ5	D6RCD0;Q8NBQ5	Estradiol 17-beta-dehydrogenase 11	HSD17B11	tr|D6RCD0|D6RCD0_HUMAN Isoform of Q8NBQ5, Estradiol 17-beta-dehydrogenase 11 OS=Homo sapiens GN=HSD17B11 PE=1 SV=2;sp|Q8NBQ5|DHB11_HUMAN Estradiol 17-beta-dehydrogenase 11 OS=Homo sapiens GN=HSD17B11 PE=1 SV=3	2	6	6	6	0	0	2	5	5	0	4	0	0	2	5	5	0	4	0	137.18	1.5328	1.1992	25.436	-	0	Median	-	0	Median	-	0	Median	1.8853	1.5763	22.98	6	0	Median	1.3827	1.2178	20.246	4	0	Median
441	D6RD46;Q9UPQ0-10;Q9UPQ0-2;Q9UPQ0-4;Q9UPQ0;G5EA03;Q9UPQ0-8;Q9UPQ0-5;Q9UPQ0-3;E7EPK0;H0Y8P3;D6R8Y0;D6RJ93;Q9UPQ0-7;Q6NVB9;D6RGH8	D6RD46;Q9UPQ0-10;Q9UPQ0-2;Q9UPQ0-4;Q9UPQ0;G5EA03;Q9UPQ0-8;Q9UPQ0-5;Q9UPQ0-3;E7EPK0;H0Y8P3	LIM and calponin homology domains-containing protein 1	LIMCH1	tr|D6RD46|D6RD46_HUMAN Isoform of Q9UPQ0, LIM and calponin homology domains-containing protein 1 OS=Homo sapiens GN=LIMCH1 PE=1 SV=1;sp|Q9UPQ0-10|LIMC1_HUMAN Isoform of Q9UPQ0, Isoform 10 of LIM and calponin homology domains-containing protein 1 OS=Homo sa	16	18	18	2	6	1	9	12	8	0	0	0	0	2	0	1	0	0	0	84.025	0.16521	0.1924	35.227	0.19745	0.23517	12.519	2	0	Median	-	0	Median	0.14319	0.14748	26.3	2	0	Median	0.14407	0.14703	49.333	2	0	Median
442	D6REA1;Q9H173;D6RIU8;D6RG16;D6RBP7;D6RAI3;A0RZB6	D6REA1;Q9H173	Nucleotide exchange factor SIL1	SIL1	tr|D6REA1|D6REA1_HUMAN Isoform of Q9H173, Nucleotide exchange factor SIL1 OS=Homo sapiens GN=SIL1 PE=1 SV=1;sp|Q9H173|SIL1_HUMAN Nucleotide exchange factor SIL1 OS=Homo sapiens GN=SIL1 PE=1 SV=1	7	7	7	7	1	0	2	4	1	0	1	1	0	2	4	1	0	1	0	7.8392	2.9083	4.7885	133.44	-	0	Median	-	0	Median	-	0	Median	-	0	Median	-	0	Median	-	0	Median	-	0	Median
443	D6RER3;D6RIF9;F5H6G4;Q9H871-2;Q96G75-2;Q9H871;Q96G75	D6RER3;D6RIF9;F5H6G4;Q9H871-2;Q96G75-2;Q9H871;Q96G75	Protein RMD5 homolog A;Protein RMD5 homolog B	RMND5B;RMND5A	tr|D6RER3|D6RER3_HUMAN Isoform of Q96G75, Protein RMD5 homolog B (Fragment) OS=Homo sapiens GN=RMND5B PE=1 SV=1;tr|D6RIF9|D6RIF9_HUMAN Isoform of Q96G75, Protein RMD5 homolog B (Fragment) OS=Homo sapiens GN=RMND5B PE=1 SV=1;tr|F5H6G4|F5H6G4_HUMAN Isoform o	7	1	1	1	1	0	1	0	1	0	0	1	0	1	0	1	0	0	0	2.6371	3.2028	5.0133	8.0038	-	0	Median	-	0	Median	3.3001	5.1347	3.3828	2	0	Median	-	0	Median	-	0	Median	-	0	Median
444	D6RGI3;D6RER5;Q9NVA2;Q9NVA2-2;D6RDU5;H0Y961;H0Y9G8;D6RDP1;D6R9Y6	D6RGI3;D6RER5;Q9NVA2;Q9NVA2-2;D6RDU5	Septin-11	SEPT11	tr|D6RGI3|D6RGI3_HUMAN Isoform of Q9NVA2, Septin 11, isoform CRA_b OS=Homo sapiens GN=SEPT11 PE=1 SV=1;tr|D6RER5|D6RER5_HUMAN Isoform of Q9NVA2, Septin-11 OS=Homo sapiens GN=SEPT11 PE=1 SV=1;sp|Q9NVA2|SEP11_HUMAN Septin-11 OS=Homo sapiens GN=SEPT11 PE=1 SV	9	9	9	6	2	0	4	6	3	2	4	2	0	4	5	2	2	2	0	111.22	0.057568	0.039377	30.402	-	0	Median	-	0	Median	-	0	Median	0.057568	0.039377	36.075	3	0	Median	-	0	Median	-	0	Median
445	D6REX3;O94979-6;O94979-3;O94979-10;O94979-4;O94979-9;O94979-2;O94979;O94979-8;H7BXG7;O94979-7;D6RHZ5;O94979-5;H0Y8W8;H0YAB3;H0Y9T9;H0Y8V7;D6RE64;D6RCQ9;H0YAF5;H0Y9K1	D6REX3;O94979-6;O94979-3;O94979-10;O94979-4;O94979-9;O94979-2;O94979;O94979-8;H7BXG7;O94979-7;D6RHZ5	Protein transport protein Sec31A	SEC31A	tr|D6REX3|D6REX3_HUMAN Isoform of O94979, Protein transport protein Sec31A OS=Homo sapiens GN=SEC31A PE=1 SV=1;sp|O94979-6|SC31A_HUMAN Isoform of O94979, Isoform 6 of Protein transport protein Sec31A OS=Homo sapiens GN=SEC31A;sp|O94979-3|SC31A_HUMAN Isofor	21	12	12	12	2	1	9	9	1	0	0	2	1	9	9	1	0	0	0	18.672	1.9349	1.8184	35.958	-	0	Median	-	0	Median	1.858	1.7362	38.125	7	0	Median	2.3143	1.8675	34.808	7	0	Median	-	0	Median
446	D6RGY8;D6RFI3;E7EQR8;Q9GZM5;H0Y9A1	D6RGY8;D6RFI3;E7EQR8;Q9GZM5;H0Y9A1	Protein YIPF3;Protein YIPF3, 36 kDa form III	YIPF3	tr|D6RGY8|D6RGY8_HUMAN Isoform of Q9GZM5, Protein YIPF3 (Fragment) OS=Homo sapiens GN=YIPF3 PE=1 SV=1;tr|D6RFI3|D6RFI3_HUMAN Isoform of Q9GZM5, Protein YIPF3 (Fragment) OS=Homo sapiens GN=YIPF3 PE=1 SV=1;tr|E7EQR8|E7EQR8_HUMAN Isoform of Q9GZM5, Protein YI	5	2	2	2	0	0	1	2	1	0	0	0	0	1	2	1	0	0	0	18.368	3.9475	6.6585	4.5465	-	0	Median	-	0	Median	-	0	Median	-	0	Median	-	0	Median	-	0	Median	-	0	Median
447	D6RG15;Q6IBS0	D6RG15;Q6IBS0	Twinfilin-2	TWF2	tr|D6RG15|D6RG15_HUMAN Isoform of Q6IBS0, Twinfilin-2 OS=Homo sapiens GN=TWF2 PE=1 SV=1;sp|Q6IBS0|TWF2_HUMAN Twinfilin-2 OS=Homo sapiens GN=TWF2 PE=1 SV=2	2	1	1	1	0	0	0	1	1	0	0	0	0	0	1	1	0	0	0	5.3542	0.66855	0.66118	18.265	-	0	Median	-	0	Median	-	0	Median	-	0	Median	-	0	Median	-	0	Median	-	0	Median
448	D6RGG3;Q99715-4;Q99715;A0A087X0A8;Q99715-2;H0Y4P7;H0Y5N9	D6RGG3;Q99715-4;Q99715;A0A087X0A8;Q99715-2	Collagen alpha-1(XII) chain	COL12A1	tr|D6RGG3|D6RGG3_HUMAN Isoform of Q99715, Collagen alpha-1(XII) chain OS=Homo sapiens GN=COL12A1 PE=1 SV=1;sp|Q99715-4|COCA1_HUMAN Isoform of Q99715, Isoform 4 of Collagen alpha-1(XII) chain OS=Homo sapiens GN=COL12A1;sp|Q99715|COCA1_HUMAN Collagen alpha-1	7	28	28	28	21	7	2	9	3	1	1	21	7	2	9	3	1	1	0	133.11	0.71974	0.86702	33.084	0.71974	0.85287	15.245	17	0	Median	0.73903	1.2074	54.519	6	0	Median	-	0	Median	0.60183	0.68635	33.887	5	0	Median
449	D6RGG6	D6RGG6		PDLIM5	tr|D6RGG6|D6RGG6_HUMAN Isoform of Q96HC4, PDZ and LIM domain protein 5 OS=Homo sapiens GN=PDLIM5 PE=1 SV=1	1	1	1	1	0	0	0	1	0	0	0	0	0	0	1	0	0	0	1	-2	-	0	Median	-	0	Median	-	0	Median	-	0	Median	-	0	Median	-	0	Median	-	0	Median	0	0	0
450	D6RIE3;D6RGV5;H0UI06;P14406;D6R9C3	D6RIE3;D6RGV5;H0UI06;P14406;D6R9C3	Cytochrome c oxidase subunit 7A2, mitochondrial	COX7A2	tr|D6RIE3|D6RIE3_HUMAN Isoform of P14406, Cytochrome c oxidase subunit 7A2, mitochondrial OS=Homo sapiens GN=COX7A2 PE=1 SV=1;tr|D6RGV5|D6RGV5_HUMAN Isoform of P14406, Cytochrome c oxidase subunit 7A2, mitochondrial (Fragment) OS=Homo sapiens GN=COX7A2 PE=	5	2	2	2	0	0	2	0	1	0	0	0	0	2	0	1	0	0	0	5.0897	-	0	Median	-	0	Median	-	0	Median	-	0	Median	-	0	Median	-	0	Median	-	0	Median	0	0	25.3
451	D6RJE6;P49590;D6RB22;P49590-2	D6RJE6;P49590;D6RB22;P49590-2	Probable histidine--tRNA ligase, mitochondrial	HARS2	tr|D6RJE6|D6RJE6_HUMAN Isoform of P49590, Probable histidine--tRNA ligase, mitochondrial (Fragment) OS=Homo sapiens GN=HARS2 PE=1 SV=1;sp|P49590|SYHM_HUMAN Probable histidine--tRNA ligase, mitochondrial OS=Homo sapiens GN=HARS2 PE=1 SV=1;tr|D6RB22|D6RB22_H	4	2	1	1	0	0	2	1	0	0	0	0	0	1	1	0	0	0	0	2.7429	-	0	Median	-	0	Median	-	0	Median	-	0	Median	-	0	Median	-	0	Median	-	0	Median	0	0	11
452	D6W5U7;Q9UJ98-2;Q9UJ98-3;Q9UJ98	D6W5U7;Q9UJ98-2;Q9UJ98-3;Q9UJ98	Cohesin subunit SA-3	STAG3	tr|D6W5U7|D6W5U7_HUMAN Isoform of Q9UJ98, Cohesin subunit SA-3 OS=Homo sapiens GN=STAG3 PE=1 SV=1;sp|Q9UJ98-2|STAG3_HUMAN Isoform of Q9UJ98, Isoform 2 of Cohesin subunit SA-3 OS=Homo sapiens GN=STAG3;sp|Q9UJ98-3|STAG3_HUMAN Isoform of Q9UJ98, Isoform 3 of	4	1	1	1	1	1	1	1	1	0	1	1	1	1	1	1	0	1	0.0029347	1.8462	1.129	1.5567	90.988	0.82332	1.2195	70.117	5	0	Median	3.3453	3.4453	73.365	2	0	Median	2.099	1.5999	109.21	3	0	Median	0.77779	0.88103	71.847
453	E5KLK1;E5KLJ9;E5KLJ5;O60313-2;E5KLJ6;O60313;H7C141;H7C3G2;H7C321	E5KLK1;E5KLJ9;E5KLJ5;O60313-2;E5KLJ6;O60313	Dynamin-like 120 kDa protein, mitochondrial;Dynamin-like 120 kDa protein, form S1	OPA1	tr|E5KLK1|E5KLK1_HUMAN Isoform of O60313, Dynamin-like 120 kDa protein, mitochondrial OS=Homo sapiens GN=OPA1 PE=1 SV=1;tr|E5KLJ9|E5KLJ9_HUMAN Isoform of O60313, Dynamin-like 120 kDa protein, mitochondrial OS=Homo sapiens GN=OPA1 PE=1 SV=1;tr|E5KLJ5|E5KLJ5	9	30	30	30	10	8	16	16	5	7	12	10	8	16	16	5	7	12	0	210.2	0.93245	0.6775	46.646	1.4767	1.2091	37.373	10	0	Median	1.0619	0.82518	43.905	8	0	Median	0.84621	0.56619	29.333	15	0	Median	0.89777	0.57646	21.036
454	E5RFM9;R4GMT7;O75410-7;O75410;O75410-2;H0YAY0;E7EVI4;E7ET87;O75410-3;E5RJU4	E5RFM9;R4GMT7;O75410-7;O75410;O75410-2;H0YAY0;E7EVI4;E7ET87;O75410-3	Transforming acidic coiled-coil-containing protein 1	TACC1	tr|E5RFM9|E5RFM9_HUMAN Isoform of O75410, Transforming acidic coiled-coil-containing protein 1 (Fragment) OS=Homo sapiens GN=TACC1 PE=1 SV=1;tr|R4GMT7|R4GMT7_HUMAN Isoform of O75410, Transforming acidic coiled-coil-containing protein 1 OS=Homo sapiens GN=T	10	3	3	3	2	0	1	1	0	0	0	2	0	1	1	0	0	0	0	18.343	-	0	Median	-	0	Median	-	0	Median	-	0	Median	-	0	Median	-	0	Median	-	0	Median	5.9	0	2.2
455	H0YAW4;E5RGA2;P60228	H0YAW4;E5RGA2;P60228	Eukaryotic translation initiation factor 3 subunit E	EIF3E	tr|H0YAW4|H0YAW4_HUMAN Isoform of P60228, Eukaryotic translation initiation factor 3 subunit E (Fragment) OS=Homo sapiens GN=EIF3E PE=1 SV=1;tr|E5RGA2|E5RGA2_HUMAN Isoform of P60228, Eukaryotic translation initiation factor 3 subunit E OS=Homo sapiens GN=E	3	1	1	1	0	0	0	0	0	1	1	0	0	0	0	0	1	1	0	4.1269	1.2794	0.85866	35.623	-	0	Median	-	0	Median	-	0	Median	-	0	Median	-	0	Median	-	0	Median	-	0	Median
456	E5RGS2;Q9H6H4	E5RGS2;Q9H6H4	Receptor expression-enhancing protein;Receptor expression-enhancing protein 4	REEP4	tr|E5RGS2|E5RGS2_HUMAN Isoform of Q9H6H4, Receptor expression-enhancing protein OS=Homo sapiens GN=REEP4 PE=1 SV=1;sp|Q9H6H4|REEP4_HUMAN Receptor expression-enhancing protein 4 OS=Homo sapiens GN=REEP4 PE=1 SV=1	2	1	1	1	0	1	0	0	0	0	1	0	1	0	0	0	0	1	0.00076482	2.2656	0.87484	0.78649	1.7219	-	0	Median	-	0	Median	-	0	Median	-	0	Median	-	0	Median	-	0	Median	-	0	Median
457	E5RGX5;Q93045;Q93045-2	E5RGX5;Q93045;Q93045-2	Stathmin;Stathmin-2	STMN2	tr|E5RGX5|E5RGX5_HUMAN Isoform of Q93045, Stathmin OS=Homo sapiens GN=STMN2 PE=1 SV=1;sp|Q93045|STMN2_HUMAN Stathmin-2 OS=Homo sapiens GN=STMN2 PE=1 SV=3;sp|Q93045-2|STMN2_HUMAN Isoform of Q93045, Isoform 2 of Stathmin-2 OS=Homo sapiens GN=STMN2	3	1	1	1	0	0	1	0	0	0	0	0	0	1	0	0	0	0	0.0060541	1.6055	-	0	Median	-	0	Median	-	0	Median	-	0	Median	-	0	Median	-	0	Median	-	0	Median	0	0	6
458	E5RHT6;E5RHC5;F8W1U7;F8VWH9;Q8N6T3-4;Q8N6T3-5;Q8N6T3-3;Q8N6T3;Q8N6T3-2	E5RHT6;E5RHC5;F8W1U7;F8VWH9;Q8N6T3-4;Q8N6T3-5;Q8N6T3-3;Q8N6T3;Q8N6T3-2	ADP-ribosylation factor GTPase-activating protein 1	ARFGAP1	tr|E5RHT6|E5RHT6_HUMAN Isoform of Q8N6T3, ADP-ribosylation factor GTPase-activating protein 1 (Fragment) OS=Homo sapiens GN=ARFGAP1 PE=1 SV=2;tr|E5RHC5|E5RHC5_HUMAN Isoform of Q8N6T3, ADP-ribosylation factor GTPase-activating protein 1 (Fragment) OS=Homo s	9	1	1	1	0	0	1	0	0	0	0	0	0	1	0	0	0	0	0.0025792	1.903	-	0	Median	-	0	Median	-	0	Median	-	0	Median	-	0	Median	-	0	Median	-	0	Median	0	0	5.7
459	E5RHE1	E5RHE1		VDAC3	tr|E5RHE1|E5RHE1_HUMAN Isoform of Q9Y277, Voltage-dependent anion-selective channel protein 3 OS=Homo sapiens GN=VDAC3 PE=1 SV=1	1	7	1	1	3	0	1	4	3	0	3	1	0	1	1	1	0	0	0.0046948	1.7055	-	0	Median	-	0	Median	-	0	Median	-	0	Median	-	0	Median	-	0	Median	-	0	Median	28	0	17
460	E5RIW3;E5RJD8;E5RHG6;O75347;E5RIX8;O75347-2	E5RIW3;E5RJD8;E5RHG6;O75347	Tubulin-specific chaperone A	TBCA	tr|E5RIW3|E5RIW3_HUMAN Isoform of O75347, Tubulin-specific chaperone A OS=Homo sapiens GN=TBCA PE=1 SV=1;tr|E5RJD8|E5RJD8_HUMAN Isoform of O75347, Tubulin-specific chaperone A OS=Homo sapiens GN=TBCA PE=1 SV=1;tr|E5RHG6|E5RHG6_HUMAN Isoform of O75347, Tubu	6	3	3	3	3	2	2	0	1	0	1	3	2	2	0	1	0	1	0	8.3414	1.0237	2.1224	31.314	0.9914	1.9991	6.494	4	0	Median	-	0	Median	1.0514	1.3666	36.514	2	0	Median	-	0	Median	-	0	Median
461	E5RHG8;Q15369;R4GMY8;Q15369-2	E5RHG8;Q15369;R4GMY8;Q15369-2	Transcription elongation factor B polypeptide 1	TCEB1	tr|E5RHG8|E5RHG8_HUMAN Isoform of Q15369, Transcription elongation factor B polypeptide 1 (Fragment) OS=Homo sapiens GN=TCEB1 PE=1 SV=1;sp|Q15369|ELOC_HUMAN Transcription elongation factor B polypeptide 1 OS=Homo sapiens GN=TCEB1 PE=1 SV=1;tr|R4GMY8|R4GMY8	4	4	4	4	0	0	3	0	2	0	1	0	0	3	0	2	0	1	0	15.515	0.82159	0.99339	43.351	-	0	Median	-	0	Median	-	0	Median	-	0	Median	0.84182	0.92225	31.239	2	0	Median	-	0	Median
462	Q49A68;E5RHU1;Q96MH6	Q49A68;E5RHU1;Q96MH6	Transmembrane protein 68	TMEM68	tr|Q49A68|Q49A68_HUMAN Isoform of Q96MH6, TMEM68 protein OS=Homo sapiens GN=TMEM68 PE=1 SV=1;tr|E5RHU1|E5RHU1_HUMAN Isoform of Q96MH6, Transmembrane protein 68 (Fragment) OS=Homo sapiens GN=TMEM68 PE=1 SV=1;sp|Q96MH6|TMM68_HUMAN Transmembrane protein 68 OS	3	1	1	1	0	0	0	1	0	0	0	0	0	0	1	0	0	0	0	9.1712	-	0	Median	-	0	Median	-	0	Median	-	0	Median	-	0	Median	-	0	Median	-	0	Median	0	0	0
463	E5RHW4;O94905;E5RJ09;O94905-2;O94905-3	E5RHW4;O94905;E5RJ09	Erlin-2	ERLIN2	tr|E5RHW4|E5RHW4_HUMAN Isoform of O94905, Erlin-2 (Fragment) OS=Homo sapiens GN=ERLIN2 PE=1 SV=1;sp|O94905|ERLN2_HUMAN Erlin-2 OS=Homo sapiens GN=ERLIN2 PE=1 SV=1;tr|E5RJ09|E5RJ09_HUMAN Isoform of O94905, Erlin-2 (Fragment) OS=Homo sapiens GN=ERLIN2 PE=1 S	5	10	5	5	1	0	5	5	2	2	4	0	0	2	1	0	1	2	0	6.4259	0.40987	0.64766	52.538	-	0	Median	-	0	Median	-	0	Median	-	0	Median	-	0	Median	-	0	Median	0.38395	0.55379	10.753
464	E5RI99;P62888;A0A0B4J213;E5RJH3;A0A0C4DH44	E5RI99;P62888	60S ribosomal protein L30	RPL30	tr|E5RI99|E5RI99_HUMAN Isoform of P62888, 60S ribosomal protein L30 (Fragment) OS=Homo sapiens GN=RPL30 PE=1 SV=1;sp|P62888|RL30_HUMAN 60S ribosomal protein L30 OS=Homo sapiens GN=RPL30 PE=1 SV=2	5	9	9	9	5	2	7	0	6	0	3	5	2	7	0	6	0	3	0	226.56	0.14107	0.16258	48.401	-	0	Median	-	0	Median	0.14295	0.15596	55.974	12	0	Median	-	0	Median	0.14022	0.17417	23.299	6	0	Median
465	E5RJ41	E5RJ41		CTNNA1	tr|E5RJ41|E5RJ41_HUMAN Isoform of P35221, Catenin alpha-1 (Fragment) OS=Homo sapiens GN=CTNNA1 PE=1 SV=1	1	11	1	1	1	5	9	10	7	7	7	0	0	0	0	0	1	0	1	-2	-	0	Median	-	0	Median	-	0	Median	-	0	Median	-	0	Median	-	0	Median	-	0	Median	8.1	51.6	64
466	E5RJI7;Q9BYD1;H0YAX3	E5RJI7;Q9BYD1;H0YAX3	39S ribosomal protein L13, mitochondrial	MRPL13	tr|E5RJI7|E5RJI7_HUMAN Isoform of Q9BYD1, 39S ribosomal protein L13, mitochondrial (Fragment) OS=Homo sapiens GN=MRPL13 PE=1 SV=6;sp|Q9BYD1|RM13_HUMAN 39S ribosomal protein L13, mitochondrial OS=Homo sapiens GN=MRPL13 PE=1 SV=1;tr|H0YAX3|H0YAX3_HUMAN Isofo	3	3	3	3	1	0	3	0	2	0	1	1	0	3	0	2	0	1	0	13.877	1.6938	2.2029	35.9	-	0	Median	-	0	Median	1.7114	2.4082	39.769	5	0	Median	-	0	Median	1.6765	1.8616	21.079	3	0	Median
467	E5RJY1;E7ESM1;Q92597-3;Q92597-2;Q92597	E5RJY1;E7ESM1;Q92597-3;Q92597-2;Q92597	Protein NDRG1	NDRG1	tr|E5RJY1|E5RJY1_HUMAN Isoform of Q92597, Protein NDRG1 OS=Homo sapiens GN=NDRG1 PE=1 SV=1;tr|E7ESM1|E7ESM1_HUMAN Isoform of Q92597, Protein NDRG1 OS=Homo sapiens GN=NDRG1 PE=1 SV=1;sp|Q92597-3|NDRG1_HUMAN Isoform of Q92597, Isoform 3 of Protein NDRG1 OS=H	5	1	1	1	0	0	1	0	0	0	0	0	0	1	0	0	0	0	0	4.3749	-	0	Median	-	0	Median	-	0	Median	-	0	Median	-	0	Median	-	0	Median	-	0	Median	0	0	24.3
468	E5RJZ1;H0YBD2;O14548	E5RJZ1;H0YBD2;O14548	Cytochrome c oxidase subunit 7A-related protein, mitochondrial	COX7A2L	tr|E5RJZ1|E5RJZ1_HUMAN Isoform of O14548, Cytochrome c oxidase subunit 7A-related protein, mitochondrial OS=Homo sapiens GN=COX7A2L PE=1 SV=1;tr|H0YBD2|H0YBD2_HUMAN Isoform of O14548, Cytochrome c oxidase subunit 7A-related protein, mitochondrial (Fragment	3	1	1	1	0	0	1	0	0	0	1	0	0	1	0	0	0	1	0	2.6407	-	0	Median	-	0	Median	-	0	Median	-	0	Median	-	0	Median	-	0	Median	-	0	Median	0	0	16.5
469	E7EM64;Q7L5N1	E7EM64;Q7L5N1	COP9 signalosome complex subunit 6	COPS6	tr|E7EM64|E7EM64_HUMAN Isoform of Q7L5N1, COP9 signalosome complex subunit 6 OS=Homo sapiens GN=COPS6 PE=1 SV=1;sp|Q7L5N1|CSN6_HUMAN COP9 signalosome complex subunit 6 OS=Homo sapiens GN=COPS6 PE=1 SV=1	2	2	2	2	0	0	0	2	1	0	1	0	0	0	2	1	0	1	0.00076132	2.221	1.7322	1.6796	42.52	-	0	Median	-	0	Median	-	0	Median	1.7322	1.6796	42.52	2	0	Median	-	0	Median	-	0	Median
470	J3QLD9;E7EMK3;Q14254;K7EKW9	J3QLD9;E7EMK3;Q14254;K7EKW9	Flotillin-2	FLOT2	tr|J3QLD9|J3QLD9_HUMAN Isoform of Q14254, Flotillin-2 OS=Homo sapiens GN=FLOT2 PE=1 SV=1;tr|E7EMK3|E7EMK3_HUMAN Isoform of Q14254, Flotillin-2 OS=Homo sapiens GN=FLOT2 PE=1 SV=1;sp|Q14254|FLOT2_HUMAN Flotillin-2 OS=Homo sapiens GN=FLOT2 PE=1 SV=2;tr|K7EKW9	4	5	5	5	0	0	4	1	0	1	0	0	0	4	1	0	1	0	0	36.558	0.13551	0.21127	2.3373	-	0	Median	-	0	Median	0.13551	0.21127	2.3373	2	0	Median	-	0	Median	-	0	Median	-	0	Median
471	G3V2V8;J3KMY5;G3V3E8;E7EMS2;G3V3D1;P61916-2;P61916;H0YIZ1	G3V2V8;J3KMY5;G3V3E8;E7EMS2;G3V3D1;P61916-2;P61916;H0YIZ1	Epididymal secretory protein E1	NPC2	tr|G3V2V8|G3V2V8_HUMAN Isoform of P61916, Epididymal secretory protein E1 (Fragment) OS=Homo sapiens GN=NPC2 PE=1 SV=1;tr|J3KMY5|J3KMY5_HUMAN Isoform of P61916, Epididymal secretory protein E1 OS=Homo sapiens GN=NPC2 PE=1 SV=1;tr|G3V3E8|G3V3E8_HUMAN Isofor	8	6	6	6	4	0	3	3	2	1	1	4	0	3	3	2	1	1	0	77.258	0.56581	0.50817	42.414	0.52001	0.67453	24.82	3	0	Median	-	0	Median	0.54839	0.4485	14.767	4	0	Median	0.59982	0.40469	33.429	3	0	Median
472	E9PGG1;E7EUM4;E7ERR6;E7ERH4;E7ET01;E7ETL8;E7EQU2;E7ESD3;E7EMU4;E7EV09;E7EQL5;Q13409-6;Q13409-3;Q13409-7;Q13409-2;Q13409-5;Q13409;E7EU01	E9PGG1;E7EUM4;E7ERR6;E7ERH4;E7ET01;E7ETL8;E7EQU2;E7ESD3;E7EMU4;E7EV09;E7EQL5;Q13409-6;Q13409-3;Q13409-7;Q13409-2;Q13409-5;Q13409;E7EU01	Cytoplasmic dynein 1 intermediate chain 2	DYNC1I2	tr|E9PGG1|E9PGG1_HUMAN Isoform of Q13409, Cytoplasmic dynein 1 intermediate chain 2 (Fragment) OS=Homo sapiens GN=DYNC1I2 PE=1 SV=1;tr|E7EUM4|E7EUM4_HUMAN Isoform of Q13409, Cytoplasmic dynein 1 intermediate chain 2 (Fragment) OS=Homo sapiens GN=DYNC1I2 PE	18	3	3	3	1	0	1	2	1	0	1	1	0	1	2	1	0	1	0	11.501	0.28066	0.22177	27.922	-	0	Median	-	0	Median	-	0	Median	0.28066	0.22177	27.922	2	0	Median	-	0	Median	-	0	Median
473	E7EMW7;O95071-2;O95071;H0YBB4;H0YAV7	E7EMW7;O95071-2;O95071	E3 ubiquitin-protein ligase UBR5	UBR5	tr|E7EMW7|E7EMW7_HUMAN Isoform of O95071, E3 ubiquitin-protein ligase UBR5 OS=Homo sapiens GN=UBR5 PE=1 SV=1;sp|O95071-2|UBR5_HUMAN Isoform of O95071, Isoform 2 of E3 ubiquitin-protein ligase UBR5 OS=Homo sapiens GN=UBR5;sp|O95071|UBR5_HUMAN E3 ubiquitin-p	5	6	6	6	0	0	3	4	1	1	2	0	0	3	4	1	1	2	0	38.429	3.0115	3.6738	42.209	-	0	Median	-	0	Median	3.0115	3.2948	8.8594	3	0	Median	3.5704	3.8153	67.493	3	0	Median	-	0	Median
474	E7EN20;Q9UPN9-2;Q9UPN9;H0Y612	E7EN20;Q9UPN9-2;Q9UPN9;H0Y612	E3 ubiquitin-protein ligase TRIM33	TRIM33	tr|E7EN20|E7EN20_HUMAN Isoform of Q9UPN9, E3 ubiquitin-protein ligase TRIM33 OS=Homo sapiens GN=TRIM33 PE=1 SV=2;sp|Q9UPN9-2|TRI33_HUMAN Isoform of Q9UPN9, Isoform Beta of E3 ubiquitin-protein ligase TRIM33 OS=Homo sapiens GN=TRIM33;sp|Q9UPN9|TRI33_HUMAN E	4	4	4	4	2	0	1	1	0	0	0	2	0	1	1	0	0	0	0	16.183	-	0	Median	-	0	Median	-	0	Median	-	0	Median	-	0	Median	-	0	Median	-	0	Median	2.4	0	1.2
475	E7ENJ6;Q9BXS5;Q9BXS5-2;K7EQ90;K7ER75;K7EPJ8;K7ENA7;K7EQX3;K7EJL1	E7ENJ6;Q9BXS5;Q9BXS5-2;K7EQ90;K7ER75;K7EPJ8;K7ENA7;K7EQX3;K7EJL1	AP-1 complex subunit mu-1	AP1M1	tr|E7ENJ6|E7ENJ6_HUMAN Isoform of Q9BXS5, AP-1 complex subunit mu-1 OS=Homo sapiens GN=AP1M1 PE=1 SV=1;sp|Q9BXS5|AP1M1_HUMAN AP-1 complex subunit mu-1 OS=Homo sapiens GN=AP1M1 PE=1 SV=3;sp|Q9BXS5-2|AP1M1_HUMAN Isoform of Q9BXS5, Isoform 2 of AP-1 complex s	9	2	2	2	0	0	1	0	0	0	1	0	0	1	0	0	0	1	0.0007533	2.1141	3.0178	2.0359	8.921	-	0	Median	-	0	Median	-	0	Median	-	0	Median	-	0	Median	-	0	Median	-	0	Median
476	E7EV99;E7ENY0;P35611-2;P35611-6;P35611;P35611-3;P35611-4;A0A0A0MSR2;P35611-5;H0Y9H2;D6RJE2;D6RAH3;D6RF25	E7EV99;E7ENY0;P35611-2;P35611-6;P35611;P35611-3;P35611-4;A0A0A0MSR2;P35611-5;H0Y9H2	Alpha-adducin	ADD1	tr|E7EV99|E7EV99_HUMAN Isoform of P35611, Alpha-adducin OS=Homo sapiens GN=ADD1 PE=1 SV=1;tr|E7ENY0|E7ENY0_HUMAN Isoform of P35611, Alpha-adducin OS=Homo sapiens GN=ADD1 PE=1 SV=1;sp|P35611-2|ADDA_HUMAN Isoform of P35611, Isoform 2 of Alpha-adducin OS=Homo	13	6	6	6	2	0	4	5	1	0	0	2	0	4	5	1	0	0	0	53.28	0.65651	0.45344	28.182	-	0	Median	-	0	Median	0.60539	0.44661	8.9357	4	0	Median	0.66582	0.43041	26.425	5	0	Median	-	0	Median
477	E7ES33;E7EPK1;Q16181-2;Q16181;G3V1Q4;H0Y3Y4;Q5JXL7;Q6ZU15	E7ES33;E7EPK1;Q16181-2;Q16181;G3V1Q4;H0Y3Y4	Septin-7	SEPT7	tr|E7ES33|E7ES33_HUMAN Isoform of Q16181, Septin-7 OS=Homo sapiens GN=SEPT7 PE=1 SV=3;tr|E7EPK1|E7EPK1_HUMAN Isoform of Q16181, Septin-7 OS=Homo sapiens GN=SEPT7 PE=1 SV=2;sp|Q16181-2|SEPT7_HUMAN Isoform of Q16181, Isoform 2 of Septin-7 OS=Homo sapiens GN=	8	17	17	17	8	6	6	9	7	7	8	8	6	6	9	7	7	8	0	203.21	0.070689	0.072648	68.843	-	0	Median	-	0	Median	0.059825	0.046986	29.73	4	0	Median	0.070702	0.087228	59.584	5	0	Median	0.053745	0.045603	91.291
478	E7EPM6;P33121;P33121-2;P33121-3;B7Z3Z9;D6RER0;H0Y9U7;H0Y9Z9;D6RG07	E7EPM6;P33121;P33121-2;P33121-3;B7Z3Z9	Long-chain-fatty-acid--CoA ligase 1	ACSL1	tr|E7EPM6|E7EPM6_HUMAN Isoform of P33121, Long-chain-fatty-acid--CoA ligase 1 OS=Homo sapiens GN=ACSL1 PE=1 SV=1;sp|P33121|ACSL1_HUMAN Long-chain-fatty-acid--CoA ligase 1 OS=Homo sapiens GN=ACSL1 PE=1 SV=1;sp|P33121-2|ACSL1_HUMAN Isoform of P33121, Isoform	9	11	11	11	7	1	5	6	1	0	0	7	1	5	6	1	0	0	0	20.648	1.1947	0.96797	26.953	1.2005	1.2018	31.096	8	0	Median	-	0	Median	0.96408	0.87407	23.358	4	0	Median	1.2837	1.0266	17.997	5	0	Median
479	E7EPN9;Q9Y520-3;Q9Y520-6;Q9Y520-4;Q9Y520-5;Q9Y520;Q9Y520-7;Q9Y520-2;A0A0A0MS30;H7C5N8	E7EPN9;Q9Y520-3;Q9Y520-6;Q9Y520-4;Q9Y520-5;Q9Y520;Q9Y520-7;Q9Y520-2	Protein PRRC2C	PRRC2C	tr|E7EPN9|E7EPN9_HUMAN Isoform of Q9Y520, Protein PRRC2C OS=Homo sapiens GN=PRRC2C PE=1 SV=1;sp|Q9Y520-3|PRC2C_HUMAN Isoform of Q9Y520, Isoform 3 of Protein PRRC2C OS=Homo sapiens GN=PRRC2C;sp|Q9Y520-6|PRC2C_HUMAN Isoform of Q9Y520, Isoform 6 of Protein PR	10	7	7	7	2	1	2	5	3	1	3	2	1	2	5	3	1	3	0	32.797	0.33942	0.51886	62.318	-	0	Median	-	0	Median	0.33363	0.44851	20.735	2	0	Median	0.33476	0.62706	41.649	4	0	Median	0.30641	0.38899	16.957
480	E7EPT4;P19404	E7EPT4;P19404	NADH dehydrogenase [ubiquinone] flavoprotein 2, mitochondrial	NDUFV2	tr|E7EPT4|E7EPT4_HUMAN Isoform of P19404, NADH dehydrogenase [ubiquinone] flavoprotein 2, mitochondrial OS=Homo sapiens GN=NDUFV2 PE=1 SV=1;sp|P19404|NDUV2_HUMAN NADH dehydrogenase [ubiquinone] flavoprotein 2, mitochondrial OS=Homo sapiens GN=NDUFV2 PE=1 S	2	10	10	10	4	0	5	4	5	2	3	4	0	5	4	5	2	3	0	62.732	0.11919	0.088672	36.343	-	0	Median	-	0	Median	0.11435	0.086544	22.318	3	0	Median	0.11013	0.08861	38.995	3	0	Median	0.12423	0.10715	54.707
481	E7EQ34;O14653-3;O14653;O14653-2;I3L1K7;I3L4Z6;I3L0K1;I3L3V4	E7EQ34;O14653-3;O14653;O14653-2;I3L1K7;I3L4Z6;I3L0K1;I3L3V4	Golgi SNAP receptor complex member 2	GOSR2	tr|E7EQ34|E7EQ34_HUMAN Uncharacterized protein OS=Homo sapiens PE=4 SV=2;sp|O14653-3|GOSR2_HUMAN Isoform of O14653, Isoform 3 of Golgi SNAP receptor complex member 2 OS=Homo sapiens GN=GOSR2;sp|O14653|GOSR2_HUMAN Golgi SNAP receptor complex member 2 OS=Hom	8	4	4	4	3	0	2	2	2	0	1	3	0	2	2	2	0	1	0	16.089	2.5165	1.5467	33.494	-	0	Median	-	0	Median	-	0	Median	-	0	Median	2.2852	1.5268	1.8306	2	0	Median	-	0	Median
482	E7EQR4;P15311	E7EQR4;P15311	Ezrin	EZR	tr|E7EQR4|E7EQR4_HUMAN Isoform of P15311, Ezrin OS=Homo sapiens GN=EZR PE=1 SV=3;sp|P15311|EZRI_HUMAN Ezrin OS=Homo sapiens GN=EZR PE=1 SV=4	2	43	30	29	39	24	20	22	14	19	15	26	15	11	14	10	12	7	0	300.39	0.9236	0.6241	36.897	0.91558	0.82981	30.295	37	0	Median	0.92687	0.67091	24.294	18	0	Median	0.92257	0.60781	35.293	16	0	Median	0.9298	0.66995	43.779
483	E7ER77;Q7Z2K6;A0A0C4DGF0;Q7Z2K6-2	E7ER77;Q7Z2K6	Endoplasmic reticulum metallopeptidase 1	ERMP1	tr|E7ER77|E7ER77_HUMAN Isoform of Q7Z2K6, Endoplasmic reticulum metallopeptidase 1 OS=Homo sapiens GN=ERMP1 PE=1 SV=1;sp|Q7Z2K6|ERMP1_HUMAN Endoplasmic reticulum metallopeptidase 1 OS=Homo sapiens GN=ERMP1 PE=1 SV=2	4	10	10	10	2	0	3	6	1	2	3	2	0	3	6	1	2	3	0	11.725	0.91889	1.0863	15.383	-	0	Median	-	0	Median	0.91404	1.1915	9.2058	2	0	Median	0.85796	0.97396	9.5543	6	0	Median	-	0	Median
484	E9PEV4;E7ERP7;H0Y7L5;P02649	E9PEV4;E7ERP7;H0Y7L5;P02649	Apolipoprotein E	APOE	tr|E9PEV4|E9PEV4_HUMAN Isoform of P02649, Apolipoprotein E (Fragment) OS=Homo sapiens GN=APOE PE=1 SV=1;tr|E7ERP7|E7ERP7_HUMAN Isoform of P02649, Apolipoprotein E (Fragment) OS=Homo sapiens GN=APOE PE=1 SV=1;tr|H0Y7L5|H0Y7L5_HUMAN Isoform of P02649, Apolip	4	1	1	1	0	0	0	0	0	1	0	0	0	0	0	0	1	0	0	12.777	-	0	Median	-	0	Median	-	0	Median	-	0	Median	-	0	Median	-	0	Median	-	0	Median	0	0	0
485	E7ERU0;E9PHM6;F6QMI7;E9PEB9;F8W9J4;Q03001;Q03001-8;H0YC65;Q5T0V7;E7ETB9;Q03001-13;H0YC82;Q03001-10	E7ERU0;E9PHM6;F6QMI7;E9PEB9;F8W9J4;Q03001;Q03001-8	Dystonin	DST	tr|E7ERU0|E7ERU0_HUMAN Isoform of Q03001, Dystonin OS=Homo sapiens GN=DST PE=1 SV=1;tr|E9PHM6|E9PHM6_HUMAN Isoform of Q03001, Dystonin OS=Homo sapiens GN=DST PE=1 SV=3;tr|F6QMI7|F6QMI7_HUMAN Isoform of Q03001, Dystonin OS=Homo sapiens GN=DST PE=1 SV=2;tr|E	13	11	10	10	0	1	2	5	3	1	4	0	1	1	4	3	1	4	0	154.11	-	0	Median	-	0	Median	-	0	Median	-	0	Median	-	0	Median	-	0	Median	-	0	Median	0	0.4	0.6
486	E7ES96;P49768-7;P49768-2;P49768	E7ES96;P49768-7;P49768-2;P49768	Presenilin;Presenilin-1;Presenilin-1 NTF subunit;Presenilin-1 CTF subunit;Presenilin-1 CTF12	PSEN1	tr|E7ES96|E7ES96_HUMAN Isoform of P49768, Presenilin OS=Homo sapiens GN=PSEN1 PE=1 SV=1;sp|P49768-7|PSN1_HUMAN Isoform of P49768, Isoform 7 of Presenilin-1 OS=Homo sapiens GN=PSEN1;sp|P49768-2|PSN1_HUMAN Isoform of P49768, Isoform 2 of Presenilin-1 OS=Homo	4	1	1	1	0	0	1	0	1	0	0	0	0	1	0	1	0	0	0	7.7362	-	0	Median	-	0	Median	-	0	Median	-	0	Median	-	0	Median	-	0	Median	-	0	Median	0	0	5.1
487	E7ESC6;Q9UIA9;H0YBE1;E5RIW1	E7ESC6;Q9UIA9	Exportin-7	XPO7	tr|E7ESC6|E7ESC6_HUMAN Isoform of Q9UIA9, Exportin-7 OS=Homo sapiens GN=XPO7 PE=1 SV=1;sp|Q9UIA9|XPO7_HUMAN Exportin-7 OS=Homo sapiens GN=XPO7 PE=1 SV=3	4	8	8	8	0	1	3	6	2	0	0	0	1	3	6	2	0	0	0	46.484	4.377	2.9939	29.751	-	0	Median	-	0	Median	-	0	Median	-	0	Median	4.0648	2.8571	6.6155	2	0	Median	-	0	Median
488	E7ESP4;E7EMF1;E9PB77	E7ESP4;E7EMF1;E9PB77		ITGA2	tr|E7ESP4|E7ESP4_HUMAN Isoform of P17301, Integrin alpha-2 OS=Homo sapiens GN=ITGA2 PE=1 SV=1;tr|E7EMF1|E7EMF1_HUMAN Isoform of P17301, Integrin alpha-2 OS=Homo sapiens GN=ITGA2 PE=1 SV=1;tr|E9PB77|E9PB77_HUMAN Isoform of P17301, Integrin alpha-2 OS=Homo s	3	28	1	1	9	8	20	21	18	10	7	0	1	1	1	1	1	1	0	125.69	-	0	Median	-	0	Median	-	0	Median	-	0	Median	-	0	Median	-	0	Median	-	0	Median	15.7	11.3	29
489	E7EUY3;E7ETT1;E9PDR0;E7EX59;P05166;P05166-2;E9PEC3;E7ETT4;C9JQS9;F8WBI9;E7ENC1;H7C5C9;C9JVW9;C9JVY9	E7EUY3;E7ETT1;E9PDR0;E7EX59;P05166;P05166-2;E9PEC3;E7ETT4;C9JQS9;F8WBI9;E7ENC1	Propionyl-CoA carboxylase beta chain, mitochondrial	PCCB	tr|E7EUY3|E7EUY3_HUMAN Isoform of P05166, Propionyl-CoA carboxylase beta chain, mitochondrial OS=Homo sapiens GN=PCCB PE=1 SV=1;tr|E7ETT1|E7ETT1_HUMAN Isoform of P05166, Propionyl-CoA carboxylase beta chain, mitochondrial OS=Homo sapiens GN=PCCB PE=1 SV=1;	14	9	9	9	6	1	5	3	1	0	1	6	1	5	3	1	0	1	0	121.69	10.531	3.3985	98.557	-	0	Median	-	0	Median	3.9537	2.5181	137.21	2	0	Median	-	0	Median	-	0	Median	-	0	Median
490	H0Y9G6;E7ETU7;P09001;D6RC14;E9PF06;D6RBQ5	H0Y9G6;E7ETU7;P09001;D6RC14;E9PF06	39S ribosomal protein L3, mitochondrial	MRPL3	tr|H0Y9G6|H0Y9G6_HUMAN Isoform of P09001, 39S ribosomal protein L3, mitochondrial (Fragment) OS=Homo sapiens GN=MRPL3 PE=1 SV=1;tr|E7ETU7|E7ETU7_HUMAN Isoform of P09001, 39S ribosomal protein L3, mitochondrial OS=Homo sapiens GN=MRPL3 PE=1 SV=1;sp|P09001|R	6	7	7	7	1	0	0	4	2	0	1	1	0	0	4	2	0	1	0	4.3107	1.9874	2.369	23.815	-	0	Median	-	0	Median	-	0	Median	1.9101	2.1759	20.393	4	0	Median	-	0	Median	-	0	Median
491	E7ETU9;O00469;O00469-2;O00469-3;C9JXZ0	E7ETU9;O00469;O00469-2;O00469-3	Procollagen-lysine,2-oxoglutarate 5-dioxygenase 2	PLOD2	tr|E7ETU9|E7ETU9_HUMAN Isoform of O00469, Procollagen-lysine,2-oxoglutarate 5-dioxygenase 2 OS=Homo sapiens GN=PLOD2 PE=1 SV=1;sp|O00469|PLOD2_HUMAN Procollagen-lysine,2-oxoglutarate 5-dioxygenase 2 OS=Homo sapiens GN=PLOD2 PE=1 SV=2;sp|O00469-2|PLOD2_HUMA	5	17	17	17	0	6	13	14	7	8	10	0	6	13	14	7	8	10	0	220.92	1.6421	1.0056	68.071	-	0	Median	1.503	1.0642	23.533	6	0	Median	1.6688	0.94461	26.132	15	0	Median	1.6754	0.95394	23.881	14	0	Median
492	F8W9W8;E7EU40;Q92959	F8W9W8;E7EU40;Q92959	Solute carrier organic anion transporter family member 2A1	SLCO2A1	tr|F8W9W8|F8W9W8_HUMAN Isoform of Q92959, Solute carrier organic anion transporter family member OS=Homo sapiens GN=SLCO2A1 PE=1 SV=1;tr|E7EU40|E7EU40_HUMAN Isoform of Q92959, Solute carrier organic anion transporter family member OS=Homo sapiens GN=SLCO2A	3	1	1	1	0	0	1	0	0	0	0	0	0	1	0	0	0	0	0	4.2622	-	0	Median	-	0	Median	-	0	Median	-	0	Median	-	0	Median	-	0	Median	-	0	Median	0	0	3.1
493	E7EU96;Q5U5J2;P68400;Q8NEV1;P68400-2;A0A087WY74;V9GYA2;V9GY80	E7EU96;Q5U5J2;P68400;Q8NEV1;P68400-2	Casein kinase II subunit alpha;Casein kinase II subunit alpha 3	CSNK2A1;CSNK2A3	tr|E7EU96|E7EU96_HUMAN Isoform of P68400, Casein kinase II subunit alpha OS=Homo sapiens GN=CSNK2A1 PE=1 SV=1;tr|Q5U5J2|Q5U5J2_HUMAN Isoform of P68400, CSNK2A1 protein OS=Homo sapiens GN=CSNK2A1 PE=1 SV=1;sp|P68400|CSK21_HUMAN Casein kinase II subunit alph	8	9	9	9	2	0	4	4	2	4	1	2	0	4	4	2	4	1	0	32.553	2.3942	3.6046	33.225	-	0	Median	-	0	Median	1.9667	3.2533	17.432	3	0	Median	2.5567	3.6046	26.634	3	0	Median	-	0	Median
494	E7EX73;E9PGM1;E7EUU4;Q04637-5;Q04637-4;Q04637-3;Q04637;Q04637-8;Q04637-9;Q04637-6;Q04637-7;A0A0A0MR52;C9J6B6;C9JF13;C9J2Z7;C9K073;H7C044;H7C0V6;F8WCF2;C9JWH7;C9J556;C9JHW9;C9JSU8;C9JWW9	E7EX73;E9PGM1;E7EUU4;Q04637-5;Q04637-4;Q04637-3;Q04637;Q04637-8;Q04637-9;Q04637-6;Q04637-7;A0A0A0MR52	Eukaryotic translation initiation factor 4 gamma 1	EIF4G1	tr|E7EX73|E7EX73_HUMAN Isoform of Q04637, Eukaryotic translation initiation factor 4 gamma 1 OS=Homo sapiens GN=EIF4G1 PE=1 SV=1;tr|E9PGM1|E9PGM1_HUMAN Isoform of Q04637, Eukaryotic translation initiation factor 4 gamma 1 OS=Homo sapiens GN=EIF4G1 PE=1 SV=	24	22	22	22	6	5	9	16	7	5	5	6	5	9	16	7	5	5	0	113.86	0.38522	0.57259	37.632	0.38001	0.86103	18.101	5	0	Median	0.37881	0.55807	14.145	4	0	Median	0.45531	0.55795	40.856	5	0	Median	0.38145	0.48863	30.963
495	E7EVA0;P27816;P27816-6;P27816-2;P27816-5;P27816-4;H0Y2V1;F8W9U4;H7C4C5;B5MEG9;H7C456;A0A0J9YVV8;A0A0J9YW37;P27816-7	E7EVA0;P27816;P27816-6;P27816-2	Microtubule-associated protein;Microtubule-associated protein 4	MAP4	tr|E7EVA0|E7EVA0_HUMAN Isoform of P27816, Microtubule-associated protein OS=Homo sapiens GN=MAP4 PE=1 SV=1;sp|P27816|MAP4_HUMAN Microtubule-associated protein 4 OS=Homo sapiens GN=MAP4 PE=1 SV=3;sp|P27816-6|MAP4_HUMAN Isoform of P27816, Isoform 6 of Microt	14	18	18	18	9	3	8	10	6	5	2	9	3	8	10	6	5	2	0	179.13	0.15135	0.19932	67.634	0.17868	0.19932	29.959	2	0	Median	-	0	Median	0.1523	0.15839	52.393	3	0	Median	0.084448	0.088164	67.513	4	0	Median
496	E7EVJ5;Q96F07-2;Q96F07;H7C229;E7EW33;A0A087WVE1;A0A087WTQ3;A0A087WWZ1;A0A0G2JRX2;A0A087WU52;A0A0G2JRV9;A0A087WWL1;H0YL50;A0A087X0D6	E7EVJ5;Q96F07-2;Q96F07;H7C229;E7EW33	Cytoplasmic FMR1-interacting protein 2	CYFIP2	tr|E7EVJ5|E7EVJ5_HUMAN Isoform of Q96F07, Cytoplasmic FMR1-interacting protein 2 OS=Homo sapiens GN=CYFIP2 PE=1 SV=1;sp|Q96F07-2|CYFP2_HUMAN Isoform of Q96F07, Isoform 2 of Cytoplasmic FMR1-interacting protein 2 OS=Homo sapiens GN=CYFIP2;sp|Q96F07|CYFP2_HU	14	7	2	2	1	0	3	5	1	0	0	0	0	1	1	0	0	0	0	3.0463	1.0391	0.87755	101.99	-	0	Median	-	0	Median	-	0	Median	-	0	Median	-	0	Median	-	0	Median	-	0	Median
497	E7EVX8;Q8WWY3-3;Q8WWY3-2;Q8WWY3-4;Q8WWY3;E7EU94;E7ESX0;E7EN72	E7EVX8;Q8WWY3-3;Q8WWY3-2;Q8WWY3-4;Q8WWY3;E7EU94;E7ESX0;E7EN72	U4/U6 small nuclear ribonucleoprotein Prp31	PRPF31	tr|E7EVX8|E7EVX8_HUMAN Isoform of Q8WWY3, U4/U6 small nuclear ribonucleoprotein Prp31 OS=Homo sapiens GN=PRPF31 PE=1 SV=1;sp|Q8WWY3-3|PRP31_HUMAN Isoform of Q8WWY3, Isoform 3 of U4/U6 small nuclear ribonucleoprotein Prp31 OS=Homo sapiens GN=PRPF31;sp|Q8WWY	8	2	2	2	1	0	0	1	0	0	1	1	0	0	1	0	0	1	0	8.4266	1.1674	0.73623	33.738	-	0	Median	-	0	Median	-	0	Median	-	0	Median	-	0	Median	-	0	Median	-	0	Median
498	E7EWC2;F5H7S7;Q13576-3;Q13576-2;Q13576	E7EWC2;F5H7S7;Q13576-3;Q13576-2;Q13576	Ras GTPase-activating-like protein IQGAP2	IQGAP2	tr|E7EWC2|E7EWC2_HUMAN Isoform of Q13576, Ras GTPase-activating-like protein IQGAP2 (Fragment) OS=Homo sapiens GN=IQGAP2 PE=1 SV=1;tr|F5H7S7|F5H7S7_HUMAN Isoform of Q13576, Ras GTPase-activating-like protein IQGAP2 OS=Homo sapiens GN=IQGAP2 PE=1 SV=2;sp|Q1	5	3	1	1	3	2	1	1	2	1	1	1	0	0	0	0	0	0	1	-2	-	0	Median	-	0	Median	-	0	Median	-	0	Median	-	0	Median	-	0	Median	-	0	Median	1.7	1.1	0.6
499	E9PID8;E7EWR4;P33240-2;P33240;Q9H0L4;A0A0A0MT56	E9PID8;E7EWR4;P33240-2;P33240;Q9H0L4	Cleavage stimulation factor subunit 2;Cleavage stimulation factor subunit 2 tau variant	CSTF2;CSTF2T	tr|E9PID8|E9PID8_HUMAN Isoform of P33240, Cleavage stimulation factor subunit 2 OS=Homo sapiens GN=CSTF2 PE=1 SV=1;tr|E7EWR4|E7EWR4_HUMAN Isoform of P33240, Cleavage stimulation factor subunit 2 OS=Homo sapiens GN=CSTF2 PE=1 SV=1;sp|P33240-2|CSTF2_HUMAN Is	6	9	9	9	4	1	3	6	0	0	0	4	1	3	6	0	0	0	0	71.938	2.6719	2.5561	87.114	-	0	Median	-	0	Median	1.2808	0.85061	117.6	2	0	Median	2.7893	2.687	74.193	6	0	Median	-	0	Median
500	E7EX17;P23588-2;P23588;F8VX11	E7EX17;P23588-2;P23588;F8VX11	Eukaryotic translation initiation factor 4B	EIF4B	tr|E7EX17|E7EX17_HUMAN Isoform of P23588, Eukaryotic translation initiation factor 4B OS=Homo sapiens GN=EIF4B PE=1 SV=1;sp|P23588-2|IF4B_HUMAN Isoform of P23588, Isoform 2 of Eukaryotic translation initiation factor 4B OS=Homo sapiens GN=EIF4B;sp|P23588|I	4	3	3	3	2	1	2	2	0	0	0	2	1	2	2	0	0	0	0	37.925	0.39335	0.34613	22.89	-	0	Median	-	0	Median	0.31062	0.26474	3.2984	2	0	Median	0.40146	0.36911	14.226	6	0	Median	-	0	Median
501	E7EX40;Q6WKZ4-3;Q6WKZ4;Q6WKZ4-2;Q7L804;Q7L804-2;Q6WKZ4-1	E7EX40;Q6WKZ4-3;Q6WKZ4;Q6WKZ4-2	Rab11 family-interacting protein 1	RAB11FIP1	tr|E7EX40|E7EX40_HUMAN Isoform of Q6WKZ4, Rab11 family-interacting protein 1 OS=Homo sapiens GN=RAB11FIP1 PE=1 SV=1;sp|Q6WKZ4-3|RFIP1_HUMAN Isoform of Q6WKZ4, Isoform 2 of Rab11 family-interacting protein 1 OS=Homo sapiens GN=RAB11FIP1;sp|Q6WKZ4|RFIP1_HUMA	7	3	3	3	2	0	1	2	0	0	0	2	0	1	2	0	0	0	0	3.9941	0.7046	0.72007	40.484	-	0	Median	-	0	Median	0.76186	1.0355	70.281	2	0	Median	0.60137	0.75743	17.217	2	0	Median	-	0	Median
502	E7EX48;P51957-3;P51957-2;P51957	E7EX48;P51957-3;P51957-2;P51957	Serine/threonine-protein kinase Nek4	NEK4	tr|E7EX48|E7EX48_HUMAN Isoform of P51957, Serine/threonine-protein kinase Nek4 (Fragment) OS=Homo sapiens GN=NEK4 PE=1 SV=1;sp|P51957-3|NEK4_HUMAN Isoform of P51957, Isoform 3 of Serine/threonine-protein kinase Nek4 OS=Homo sapiens GN=NEK4;sp|P51957-2|NEK4	4	1	1	1	0	0	1	0	0	0	0	0	0	1	0	0	0	0	0.0060241	1.5659	-	0	Median	-	0	Median	-	0	Median	-	0	Median	-	0	Median	-	0	Median	-	0	Median	0	0	1.2
503	Q5JWQ4;E7EX60;Q5T7F0;Q5JWQ6;E9PEP6;O14786-3;O14786-2;O14786	Q5JWQ4;E7EX60;Q5T7F0;Q5JWQ6;E9PEP6;O14786-3;O14786-2;O14786	Neuropilin-1	NRP1	tr|Q5JWQ4|Q5JWQ4_HUMAN Isoform of O14786, Neuropilin-1 OS=Homo sapiens GN=NRP1 PE=1 SV=2;tr|E7EX60|E7EX60_HUMAN Isoform of O14786, Neuropilin-1 OS=Homo sapiens GN=NRP1 PE=1 SV=1;tr|Q5T7F0|Q5T7F0_HUMAN Isoform of O14786, Neuropilin-1 OS=Homo sapiens GN=NRP1	8	1	1	1	0	0	0	1	0	0	0	0	0	0	1	0	0	0	1	-2	-	0	Median	-	0	Median	-	0	Median	-	0	Median	-	0	Median	-	0	Median	-	0	Median	0	0	0
504	F8VZJ2;H0YHX9;Q13765;E9PAV3-2;E9PAV3;F8W1N5;F8VNW4;F8W0W4	F8VZJ2;H0YHX9;Q13765;E9PAV3-2;E9PAV3;F8W1N5;F8VNW4;F8W0W4	Nascent polypeptide-associated complex subunit alpha;Nascent polypeptide-associated complex subunit alpha, muscle-specific form	NACA	tr|F8VZJ2|F8VZJ2_HUMAN Isoform of E9PAV3, Nascent polypeptide-associated complex subunit alpha OS=Homo sapiens GN=NACA PE=1 SV=1;tr|H0YHX9|H0YHX9_HUMAN Isoform of E9PAV3, Nascent polypeptide-associated complex subunit alpha (Fragment) OS=Homo sapiens GN=NA	8	3	3	3	1	0	0	2	3	0	2	1	0	0	2	3	0	2	0	128.05	0.83997	1.2556	57.248	-	0	Median	-	0	Median	-	0	Median	0.60652	0.563	67.208	3	0	Median	-	0	Median	-	0	Median
505	E9PBS1;P22234;P22234-2;D6RF62	E9PBS1;P22234;P22234-2	Multifunctional protein ADE2;Phosphoribosylaminoimidazole-succinocarboxamide synthase;Phosphoribosylaminoimidazole carboxylase	PAICS	tr|E9PBS1|E9PBS1_HUMAN Isoform of P22234, Multifunctional protein ADE2 (Fragment) OS=Homo sapiens GN=PAICS PE=1 SV=1;sp|P22234|PUR6_HUMAN Multifunctional protein ADE2 OS=Homo sapiens GN=PAICS PE=1 SV=3;sp|P22234-2|PUR6_HUMAN Isoform of P22234, Isoform 2 of	4	13	13	13	8	6	7	10	6	7	7	8	6	7	10	6	7	7	0	183.28	1.8843	2.937	37.258	1.7434	2.5852	61.072	13	0	Median	1.8239	2.8237	18.894	5	0	Median	1.9213	2.9768	10.971	7	0	Median	1.9121	3.0517	13.579
506	E9PG39;E9PC15;Q53H12	E9PG39;E9PC15;Q53H12	Acylglycerol kinase, mitochondrial	AGK	tr|E9PG39|E9PG39_HUMAN Isoform of Q53H12, Acylglycerol kinase, mitochondrial OS=Homo sapiens GN=AGK PE=1 SV=1;tr|E9PC15|E9PC15_HUMAN Isoform of Q53H12, Acylglycerol kinase, mitochondrial OS=Homo sapiens GN=AGK PE=1 SV=1;sp|Q53H12|AGK_HUMAN Acylglycerol kin	3	2	2	2	0	0	1	1	1	1	1	0	0	1	1	1	1	1	0	16.825	0.66675	0.46477	64.73	-	0	Median	-	0	Median	-	0	Median	-	0	Median	-	0	Median	-	0	Median	-	0	Median
507	E9PC90;P14635-2;P14635;D6RHI0	E9PC90;P14635-2;P14635;D6RHI0	G2/mitotic-specific cyclin-B1	CCNB1	tr|E9PC90|E9PC90_HUMAN Isoform of P14635, G2/mitotic-specific cyclin-B1 (Fragment) OS=Homo sapiens GN=CCNB1 PE=1 SV=1;sp|P14635-2|CCNB1_HUMAN Isoform of P14635, Isoform 2 of G2/mitotic-specific cyclin-B1 OS=Homo sapiens GN=CCNB1;sp|P14635|CCNB1_HUMAN G2/mi	4	3	3	3	1	0	1	1	0	0	0	1	0	1	1	0	0	0	0	7.4275	0.26465	0.16052	48.275	-	0	Median	-	0	Median	-	0	Median	-	0	Median	-	0	Median	-	0	Median	-	0	Median
508	E9PCB6;Q9BYT8;H0YAF7;H0YAK4	E9PCB6;Q9BYT8;H0YAF7;H0YAK4	Neurolysin, mitochondrial	NLN	tr|E9PCB6|E9PCB6_HUMAN Isoform of Q9BYT8, Neurolysin, mitochondrial OS=Homo sapiens GN=NLN PE=1 SV=1;sp|Q9BYT8|NEUL_HUMAN Neurolysin, mitochondrial OS=Homo sapiens GN=NLN PE=1 SV=1;tr|H0YAF7|H0YAF7_HUMAN Isoform of Q9BYT8, Neurolysin, mitochondrial (Fragme	4	2	2	2	1	0	0	1	0	0	1	1	0	0	1	0	0	1	0	3.5349	-	0	Median	-	0	Median	-	0	Median	-	0	Median	-	0	Median	-	0	Median	-	0	Median	2	0	0
509	K7EJC8;E9PCW1;O95249;B4DQA8;G5E9T8;A0A087WYX5;F6RU00;Q96QI9;O95249-2	K7EJC8;E9PCW1;O95249;B4DQA8;G5E9T8;A0A087WYX5;F6RU00;Q96QI9;O95249-2	Golgi SNAP receptor complex member 1	GOSR1	tr|K7EJC8|K7EJC8_HUMAN Isoform of O95249, Golgi SNAP receptor complex member 1 OS=Homo sapiens GN=GOSR1 PE=1 SV=1;tr|E9PCW1|E9PCW1_HUMAN Isoform of O95249, Golgi SNAP receptor complex member 1 OS=Homo sapiens GN=GOSR1 PE=1 SV=1;sp|O95249|GOSR1_HUMAN Golgi	9	4	4	4	1	0	0	1	2	0	2	1	0	0	1	2	0	2	0	14.936	2.0594	1.7822	10.834	2.1217	1.8457	0.1301	2	0	Median	-	0	Median	-	0	Median	-	0	Median	2.0183	1.6442	6.5877	2	0	Median
510	E9PCX7;Q13423	E9PCX7;Q13423	NAD(P) transhydrogenase, mitochondrial	NNT	tr|E9PCX7|E9PCX7_HUMAN Isoform of Q13423, NAD(P) transhydrogenase, mitochondrial OS=Homo sapiens GN=NNT PE=1 SV=1;sp|Q13423|NNTM_HUMAN NAD(P) transhydrogenase, mitochondrial OS=Homo sapiens GN=NNT PE=1 SV=3	2	1	1	1	1	0	0	0	0	0	0	1	0	0	0	0	0	0	0	12.223	-	0	Median	-	0	Median	-	0	Median	-	0	Median	-	0	Median	-	0	Median	-	0	Median	1.9	0	0
511	E9PD53;Q9NTJ3-2;Q9NTJ3;C9JR83;C9JVD8;C9J578;C9J9E4	E9PD53;Q9NTJ3-2;Q9NTJ3;C9JR83	Structural maintenance of chromosomes protein;Structural maintenance of chromosomes protein 4	SMC4	tr|E9PD53|E9PD53_HUMAN Isoform of Q9NTJ3, Structural maintenance of chromosomes protein OS=Homo sapiens GN=SMC4 PE=1 SV=1;sp|Q9NTJ3-2|SMC4_HUMAN Isoform of Q9NTJ3, Isoform 2 of Structural maintenance of chromosomes protein 4 OS=Homo sapiens GN=SMC4;sp|Q9NT	7	8	8	8	1	0	7	5	1	0	0	1	0	7	5	1	0	0	0	10.579	0.23474	0.19053	16.602	-	0	Median	-	0	Median	0.21494	0.17571	7.281	3	0	Median	0.22393	0.19171	7.269	2	0	Median	-	0	Median
512	E9PDF6;O43795;O43795-2;E7EQD9;H7C2Y7;C9JYW1;C9JUP5;Q9UBC5;C9K0I9;G3V342	E9PDF6;O43795;O43795-2	Unconventional myosin-Ib	MYO1B	tr|E9PDF6|E9PDF6_HUMAN Isoform of O43795, Unconventional myosin-Ib OS=Homo sapiens GN=MYO1B PE=1 SV=1;sp|O43795|MYO1B_HUMAN Unconventional myosin-Ib OS=Homo sapiens GN=MYO1B PE=1 SV=3;sp|O43795-2|MYO1B_HUMAN Isoform of O43795, Isoform 2 of Unconventional m	10	41	41	41	13	7	34	36	22	8	5	13	7	34	36	22	8	5	0	323.31	0.16917	0.10557	51.362	0.16795	0.094738	51.637	6	0	Median	-	0	Median	0.17109	0.085534	36.473	33	0	Median	0.16068	0.096845	59.532	37	0	Median
513	H7C2F5;H3BLS9;H0YLQ3;E9PDP5;H0YM23;O75179-6;O75179-7;Q8IWZ3;Q8IWZ3-4;O75179-2;O75179;Q8IWZ3-6	H7C2F5;H3BLS9;H0YLQ3;E9PDP5;H0YM23;O75179-6;O75179-7;Q8IWZ3;Q8IWZ3-4;O75179-2;O75179;Q8IWZ3-6	Ankyrin repeat domain-containing protein 17;Ankyrin repeat and KH domain-containing protein 1	ANKHD1;ANKRD17	tr|H7C2F5|H7C2F5_HUMAN Isoform of Q8IWZ3, Ankyrin repeat and KH domain-containing protein 1 (Fragment) OS=Homo sapiens GN=ANKHD1 PE=1 SV=1;tr|H3BLS9|H3BLS9_HUMAN Isoform of Q8IWZ3, Ankyrin repeat and KH domain-containing protein 1 (Fragment) OS=Homo sapien	12	1	1	1	0	0	0	1	0	0	1	0	0	0	1	0	0	1	0	8.2737	-	0	Median	-	0	Median	-	0	Median	-	0	Median	-	0	Median	-	0	Median	-	0	Median	0	0	0
514	E9PEB5;Q96AE4;Q96AE4-2;C9JSZ1	E9PEB5;Q96AE4;Q96AE4-2	Far upstream element-binding protein 1	FUBP1	tr|E9PEB5|E9PEB5_HUMAN Isoform of Q96AE4, Far upstream element-binding protein 1 OS=Homo sapiens GN=FUBP1 PE=1 SV=1;sp|Q96AE4|FUBP1_HUMAN Far upstream element-binding protein 1 OS=Homo sapiens GN=FUBP1 PE=1 SV=3;sp|Q96AE4-2|FUBP1_HUMAN Isoform of Q96AE4, I	4	17	13	13	4	1	8	11	3	2	2	2	1	7	10	2	2	1	0	125.35	1.2122	0.78239	45.986	1.3238	0.92833	11.646	2	0	Median	-	0	Median	1.1919	0.69077	32.951	5	0	Median	1.2122	1.0687	34.186	10	0	Median
515	E9PIB0;E9PKY5;E9PEQ6;Q9UNP9-2;Q9UNP9;Q9UNP9-3	E9PIB0;E9PKY5;E9PEQ6;Q9UNP9-2;Q9UNP9;Q9UNP9-3	Peptidyl-prolyl cis-trans isomerase;Peptidyl-prolyl cis-trans isomerase E	PPIE	tr|E9PIB0|E9PIB0_HUMAN Isoform of Q9UNP9, Peptidyl-prolyl cis-trans isomerase E (Fragment) OS=Homo sapiens GN=PPIE PE=1 SV=6;tr|E9PKY5|E9PKY5_HUMAN Isoform of Q9UNP9, Peptidyl-prolyl cis-trans isomerase (Fragment) OS=Homo sapiens GN=PPIE PE=1 SV=1;tr|E9PEQ	6	1	1	1	0	0	0	1	0	0	0	0	0	0	1	0	0	0	0	4.4508	-	0	Median	-	0	Median	-	0	Median	-	0	Median	-	0	Median	-	0	Median	-	0	Median	0	0	0
516	E9PF18;Q16836;A0A0A0MSE2;Q16836-3;Q16836-2	E9PF18;Q16836;A0A0A0MSE2;Q16836-3;Q16836-2	Hydroxyacyl-coenzyme A dehydrogenase, mitochondrial	HADH	tr|E9PF18|E9PF18_HUMAN Isoform of Q16836, Hydroxyacyl-coenzyme A dehydrogenase, mitochondrial OS=Homo sapiens GN=HADH PE=1 SV=1;sp|Q16836|HCDH_HUMAN Hydroxyacyl-coenzyme A dehydrogenase, mitochondrial OS=Homo sapiens GN=HADH PE=1 SV=3;tr|A0A0A0MSE2|A0A0A0M	5	14	14	14	6	1	1	4	4	1	8	6	1	1	4	4	1	8	0	61.052	3.7858	2.9946	27.548	3.7847	3.5981	40.83	5	0	Median	-	0	Median	-	0	Median	3.8275	3.1091	10.737	6	0	Median	3.9349	3.1364	27.152
517	E9PF19;Q9Y4P3;Q96E41;A0A087WXC6	E9PF19;Q9Y4P3;Q96E41	Transducin beta-like protein 2	TBL2	tr|E9PF19|E9PF19_HUMAN Isoform of Q9Y4P3, Transducin beta-like protein 2 OS=Homo sapiens GN=TBL2 PE=1 SV=1;sp|Q9Y4P3|TBL2_HUMAN Transducin beta-like protein 2 OS=Homo sapiens GN=TBL2 PE=1 SV=1;tr|Q96E41|Q96E41_HUMAN Isoform of Q9Y4P3, TBL2 protein OS=Homo	4	5	5	5	1	0	2	4	2	2	1	1	0	2	4	2	2	1	0	49.784	0.39009	0.60574	20.548	-	0	Median	-	0	Median	0.39755	0.59201	3.0071	2	0	Median	0.39866	0.65827	9.1689	3	0	Median	-	0	Median
518	E9PGF6;E9PFQ4;Q86SQ0-2;Q86SQ0-3;Q86SQ0;G5E9V3	E9PGF6;E9PFQ4;Q86SQ0-2;Q86SQ0-3;Q86SQ0;G5E9V3	Pleckstrin homology-like domain family B member 2	PHLDB2	tr|E9PGF6|E9PGF6_HUMAN Isoform of Q86SQ0, Pleckstrin homology-like domain family B member 2 OS=Homo sapiens GN=PHLDB2 PE=1 SV=1;tr|E9PFQ4|E9PFQ4_HUMAN Isoform of Q86SQ0, Pleckstrin homology-like domain family B member 2 (Fragment) OS=Homo sapiens GN=PHLDB2	6	2	2	2	0	0	2	0	0	0	0	0	0	2	0	0	0	0	0.0011177	2.0247	-	0	Median	-	0	Median	-	0	Median	-	0	Median	-	0	Median	-	0	Median	-	0	Median	0	0	3.1
519	E9PG40;P05067-11;P05067-8;P05067;A0A0A0MRG2;P05067-10;P05067-4;P05067-6;P05067-7;P05067-9;P05067-3;P05067-5;H7C0V9;P05067-2;H7C2L2	E9PG40;P05067-11;P05067-8;P05067;A0A0A0MRG2;P05067-10;P05067-4;P05067-6;P05067-7;P05067-9;P05067-3;P05067-5;H7C0V9	Amyloid beta A4 protein;N-APP;Soluble APP-alpha;Soluble APP-beta;C99;Beta-amyloid protein 42;Beta-amyloid protein 40;C83;P3(42);P3(40);C80;Gamma-secretase C-terminal fragment 59;Gamma-secretase C-terminal fragment 57;Gamma-secretase C-terminal fragment 50;C31	APP	tr|E9PG40|E9PG40_HUMAN Isoform of P05067, Amyloid beta A4 protein OS=Homo sapiens GN=APP PE=1 SV=1;sp|P05067-11|A4_HUMAN Isoform of P05067, Isoform 11 of Amyloid beta A4 protein OS=Homo sapiens GN=APP;sp|P05067-8|A4_HUMAN Isoform of P05067, Isoform APP751	15	19	19	18	5	1	14	14	9	2	1	5	1	13	13	9	2	1	0	90.989	2.6795	1.9001	43.5	1.4051	1.3075	52.998	7	0	Median	-	0	Median	2.9613	1.8497	50.274	10	0	Median	2.778	2.0216	27.895	11	0	Median
520	Q5TG12;E9PGC5;Q15262-2;Q15262-3;Q15262-4;Q15262;H0YDP9;H0Y6P5;E9PRW2;H0Y6V4;A0A0G2JQF6	Q5TG12;E9PGC5;Q15262-2;Q15262-3;Q15262-4;Q15262	Protein-tyrosine-phosphatase;Receptor-type tyrosine-protein phosphatase kappa	PTPRK	tr|Q5TG12|Q5TG12_HUMAN Isoform of Q15262, Receptor-type tyrosine-protein phosphatase kappa OS=Homo sapiens GN=PTPRK PE=1 SV=1;tr|E9PGC5|E9PGC5_HUMAN Isoform of Q15262, Receptor-type tyrosine-protein phosphatase kappa OS=Homo sapiens GN=PTPRK PE=1 SV=1;sp|Q	11	5	5	5	1	0	3	4	1	0	0	1	0	3	4	1	0	0	0	9.8531	0.82628	0.67266	20.284	-	0	Median	-	0	Median	0.86287	0.61263	24.705	3	0	Median	0.80676	0.65555	20.728	4	0	Median	-	0	Median
521	E9PGM9;P78332-2;P78332;C9J250;P52756	E9PGM9;P78332-2;P78332;C9J250	RNA-binding protein 6	RBM6	tr|E9PGM9|E9PGM9_HUMAN Isoform of P78332, RNA-binding protein 6 OS=Homo sapiens GN=RBM6 PE=1 SV=1;sp|P78332-2|RBM6_HUMAN Isoform of P78332, Isoform 2 of RNA-binding protein 6 OS=Homo sapiens GN=RBM6;sp|P78332|RBM6_HUMAN RNA-binding protein 6 OS=Homo sapien	5	3	3	3	1	0	1	1	0	0	0	1	0	1	1	0	0	0	0	4.6689	1.4968	1.4395	4.0177	-	0	Median	-	0	Median	-	0	Median	-	0	Median	-	0	Median	-	0	Median	-	0	Median
522	E9PGT1;Q15631;H7C1D4;Q15631-2;A0A0J9YVW2	E9PGT1;Q15631;H7C1D4;Q15631-2	Translin	TSN	tr|E9PGT1|E9PGT1_HUMAN Isoform of Q15631, Translin OS=Homo sapiens GN=TSN PE=1 SV=1;sp|Q15631|TSN_HUMAN Translin OS=Homo sapiens GN=TSN PE=1 SV=1;tr|H7C1D4|H7C1D4_HUMAN Isoform of Q15631, Translin (Fragment) OS=Homo sapiens GN=TSN PE=1 SV=1;sp|Q15631-2|TSN	5	4	4	4	1	0	1	2	1	0	0	1	0	1	2	1	0	0	0	11.605	1.2165	1.1092	23.748	-	0	Median	-	0	Median	-	0	Median	-	0	Median	-	0	Median	-	0	Median	-	0	Median
523	H7C3S9;E9PGT6;Q99627-2;Q99627	H7C3S9;E9PGT6;Q99627-2;Q99627	COP9 signalosome complex subunit 8	COPS8	tr|H7C3S9|H7C3S9_HUMAN Isoform of Q99627, COP9 signalosome complex subunit 8 (Fragment) OS=Homo sapiens GN=COPS8 PE=1 SV=1;tr|E9PGT6|E9PGT6_HUMAN Isoform of Q99627, COP9 signalosome complex subunit 8 OS=Homo sapiens GN=COPS8 PE=1 SV=1;sp|Q99627-2|CSN8_HUMA	4	2	2	2	1	0	1	1	1	0	0	1	0	1	1	1	0	0	0	16.967	2.1705	1.3886	20.306	-	0	Median	-	0	Median	-	0	Median	-	0	Median	2.1767	1.1853	7.4469	2	0	Median	-	0	Median
524	E9PH64;Q9Y6M9;E7EWZ0;E9PF49	E9PH64;Q9Y6M9;E7EWZ0;E9PF49	NADH dehydrogenase [ubiquinone] 1 beta subcomplex subunit 9	NDUFB9	tr|E9PH64|E9PH64_HUMAN Isoform of Q9Y6M9, NADH dehydrogenase [ubiquinone] 1 beta subcomplex subunit 9 OS=Homo sapiens GN=NDUFB9 PE=1 SV=1;sp|Q9Y6M9|NDUB9_HUMAN NADH dehydrogenase [ubiquinone] 1 beta subcomplex subunit 9 OS=Homo sapiens GN=NDUFB9 PE=1 SV=3;	4	5	5	5	2	1	5	5	4	2	2	2	1	5	5	4	2	2	0	136.94	0.19524	0.14006	36.43	0.18678	0.20114	2.1121	2	0	Median	-	0	Median	0.18254	0.10177	24.082	8	0	Median	0.20538	0.14605	34.816	6	0	Median
525	F5GYT8;E9PHF7;Q96RQ3;E9PG35;G5E9X5	F5GYT8;E9PHF7;Q96RQ3;E9PG35;G5E9X5	Methylcrotonoyl-CoA carboxylase subunit alpha, mitochondrial	MCCC1	tr|F5GYT8|F5GYT8_HUMAN Isoform of Q96RQ3, Methylcrotonoyl-CoA carboxylase subunit alpha, mitochondrial OS=Homo sapiens GN=MCCC1 PE=1 SV=2;tr|E9PHF7|E9PHF7_HUMAN Isoform of Q96RQ3, Methylcrotonoyl-CoA carboxylase subunit alpha, mitochondrial OS=Homo sapiens	5	5	5	5	3	1	1	2	0	2	1	3	1	1	2	0	2	1	0	63.642	-	0	Median	-	0	Median	-	0	Median	-	0	Median	-	0	Median	-	0	Median	-	0	Median	10.6	4.2	2.3
526	E9PHG5;Q6UW02-2;Q6UW02;F8WBE2;C9J8K7;Q8WZ13	E9PHG5;Q6UW02-2;Q6UW02;F8WBE2;C9J8K7	Cytochrome P450 20A1	CYP20A1	tr|E9PHG5|E9PHG5_HUMAN Isoform of Q6UW02, Cytochrome P450 20A1 OS=Homo sapiens GN=CYP20A1 PE=1 SV=1;sp|Q6UW02-2|CP20A_HUMAN Isoform of Q6UW02, Isoform 2 of Cytochrome P450 20A1 OS=Homo sapiens GN=CYP20A1;sp|Q6UW02|CP20A_HUMAN Cytochrome P450 20A1 OS=Homo s	6	3	3	3	1	0	1	2	1	1	0	1	0	1	2	1	1	0	0	28.241	-	0	Median	-	0	Median	-	0	Median	-	0	Median	-	0	Median	-	0	Median	-	0	Median	2.3	0	3
527	H0Y6N5;E9PHI4;O94901-9;H0Y742;O94901-6;O94901-5;O94901-8;O94901;H7C3X3;H7C2K3	H0Y6N5;E9PHI4;O94901-9;H0Y742;O94901-6;O94901-5;O94901-8;O94901	SUN domain-containing protein 1	SUN1	tr|H0Y6N5|H0Y6N5_HUMAN Isoform of O94901, SUN domain-containing protein 1 (Fragment) OS=Homo sapiens GN=SUN1 PE=1 SV=1;tr|E9PHI4|E9PHI4_HUMAN Isoform of O94901, SUN domain-containing protein 1 OS=Homo sapiens GN=SUN1 PE=1 SV=1;sp|O94901-9|SUN1_HUMAN Isofor	10	3	3	3	0	0	2	2	0	0	0	0	0	2	2	0	0	0	0	3.3431	0.90274	0.76823	86.892	-	0	Median	-	0	Median	0.90274	0.76823	90.58	2	0	Median	0.90025	0.80556	120.1	2	0	Median	-	0	Median
528	E9PHV4;O15514	E9PHV4;O15514	DNA-directed RNA polymerase II subunit RPB4	POLR2D	tr|E9PHV4|E9PHV4_HUMAN Isoform of O15514, DNA-directed RNA polymerase II subunit RPB4 OS=Homo sapiens GN=POLR2D PE=1 SV=1;sp|O15514|RPB4_HUMAN DNA-directed RNA polymerase II subunit RPB4 OS=Homo sapiens GN=POLR2D PE=1 SV=1	2	1	1	1	0	0	1	0	1	0	0	0	0	1	0	1	0	0	0.00076046	2.2162	-	0	Median	-	0	Median	-	0	Median	-	0	Median	-	0	Median	-	0	Median	-	0	Median	0	0	13.6
529	E9PHV5;P28290;P28290-2;P28290-3;E7EUL7;H7BZ26	E9PHV5;P28290;P28290-2;P28290-3;E7EUL7	Sperm-specific antigen 2	SSFA2	tr|E9PHV5|E9PHV5_HUMAN Isoform of P28290, Sperm-specific antigen 2 OS=Homo sapiens GN=SSFA2 PE=1 SV=1;sp|P28290|SSFA2_HUMAN Sperm-specific antigen 2 OS=Homo sapiens GN=SSFA2 PE=1 SV=3;sp|P28290-2|SSFA2_HUMAN Isoform of P28290, Isoform 2 of Sperm-specific a	6	18	18	18	5	0	5	11	4	2	7	5	0	5	11	4	2	7	0	63.088	0.21839	0.31092	10.257	-	0	Median	-	0	Median	-	0	Median	0.21839	0.31092	10.257	2	0	Median	-	0	Median	-	0	Median
530	E9PHY5;O43491-4;E9PK52;E9PII3;O43491-2;I6L9B1	E9PHY5;O43491-4;E9PK52;E9PII3;O43491-2;I6L9B1	Band 4.1-like protein 2	EPB41L2	tr|E9PHY5|E9PHY5_HUMAN Isoform of O43491, Band 4.1-like protein 2 OS=Homo sapiens GN=EPB41L2 PE=1 SV=1;sp|O43491-4|E41L2_HUMAN Isoform of O43491, Isoform 4 of Band 4.1-like protein 2 OS=Homo sapiens GN=EPB41L2;tr|E9PK52|E9PK52_HUMAN Isoform of O43491, Band	6	26	1	0	11	2	14	14	12	2	2	0	0	0	0	0	0	0	0.0057389	1.6539	-	0	Median	-	0	Median	-	0	Median	-	0	Median	-	0	Median	-	0	Median	-	0	Median	17.2	4.2	23.6
531	E9PIE3;Q969G5	E9PIE3;Q969G5	Protein kinase C delta-binding protein	PRKCDBP	tr|E9PIE3|E9PIE3_HUMAN Isoform of Q969G5, Protein kinase C delta-binding protein OS=Homo sapiens GN=PRKCDBP PE=1 SV=1;sp|Q969G5|PRDBP_HUMAN Protein kinase C delta-binding protein OS=Homo sapiens GN=PRKCDBP PE=1 SV=3	2	10	10	10	5	0	0	6	6	0	4	5	0	0	6	6	0	4	0	21.431	3.0153	3.0543	37.42	3.1546	4.7503	10.945	5	0	Median	-	0	Median	-	0	Median	3.0724	2.5681	32.495	9	0	Median	2.9722	2.6535	48.162
532	E9PMJ3;E9PLZ3;E9PIM9;P13489;E9PMA9;E9PMN0;E9PIK5	E9PMJ3;E9PLZ3;E9PIM9;P13489;E9PMA9;E9PMN0;E9PIK5	Ribonuclease inhibitor	RNH1	tr|E9PMJ3|E9PMJ3_HUMAN Isoform of P13489, Ribonuclease inhibitor (Fragment) OS=Homo sapiens GN=RNH1 PE=1 SV=1;tr|E9PLZ3|E9PLZ3_HUMAN Isoform of P13489, Ribonuclease inhibitor (Fragment) OS=Homo sapiens GN=RNH1 PE=1 SV=1;tr|E9PIM9|E9PIM9_HUMAN Isoform of P1	7	2	2	2	1	0	0	1	0	0	0	1	0	0	1	0	0	0	0	2.9481	0.9108	1.3675	22.253	-	0	Median	-	0	Median	-	0	Median	-	0	Median	-	0	Median	-	0	Median	-	0	Median
533	E9PJ29;Q86UD1	E9PJ29;Q86UD1	Out at first protein homolog	OAF	tr|E9PJ29|E9PJ29_HUMAN Isoform of Q86UD1, Out at first protein homolog OS=Homo sapiens GN=OAF PE=1 SV=1;sp|Q86UD1|OAF_HUMAN Out at first protein homolog OS=Homo sapiens GN=OAF PE=2 SV=1	2	1	1	1	1	1	0	0	0	0	0	1	1	0	0	0	0	0	0	3.0882	0.73855	0.68389	11.907	0.73855	0.68389	11.907	2	0	Median	-	0	Median	-	0	Median	-	0	Median	-	0	Median	-	0	Median
534	E9PJ42;Q5BJD5-3;Q5BJD5-2;Q5BJD5	E9PJ42;Q5BJD5-3;Q5BJD5-2;Q5BJD5	Transmembrane protein 41B	TMEM41B	tr|E9PJ42|E9PJ42_HUMAN Isoform of Q5BJD5, Transmembrane protein 41B OS=Homo sapiens GN=TMEM41B PE=1 SV=1;sp|Q5BJD5-3|TM41B_HUMAN Isoform of Q5BJD5, Isoform 3 of Transmembrane protein 41B OS=Homo sapiens GN=TMEM41B;sp|Q5BJD5-2|TM41B_HUMAN Isoform of Q5BJD5,	4	4	4	4	3	1	1	1	1	1	0	3	1	1	1	1	1	0	0	31.494	1.7628	1.3095	26.065	1.4886	1.2813	35.055	2	0	Median	-	0	Median	1.9909	1.3095	20.866	3	0	Median	1.7865	1.1133	28.204	4	0	Median
535	E9PJC4;E9PQY7;E9PS99;E9PL78;E9PJM1;E9PMQ9;E9PSI1;O15321-2;O15321	E9PJC4;E9PQY7;E9PS99;E9PL78;E9PJM1;E9PMQ9;E9PSI1;O15321-2;O15321	Transmembrane 9 superfamily member 1	TM9SF1	tr|E9PJC4|E9PJC4_HUMAN Isoform of O15321, Transmembrane 9 superfamily member 1 (Fragment) OS=Homo sapiens GN=TM9SF1 PE=4 SV=1;tr|E9PQY7|E9PQY7_HUMAN Isoform of O15321, Transmembrane 9 superfamily member 1 (Fragment) OS=Homo sapiens GN=TM9SF1 PE=4 SV=1;tr|E	9	1	1	1	0	0	0	1	0	0	1	0	0	0	1	0	0	1	0.0060434	1.5748	-	0	Median	-	0	Median	-	0	Median	-	0	Median	-	0	Median	-	0	Median	-	0	Median	0	0	0
536	H0YEG5;E9PKZ9;E9PJQ6;E9PKZ7;H0YD74;Q8IUX1-4;Q8IUX1	H0YEG5;E9PKZ9;E9PJQ6;E9PKZ7;H0YD74;Q8IUX1-4;Q8IUX1	Complex I assembly factor TMEM126B, mitochondrial	TMEM126B	tr|H0YEG5|H0YEG5_HUMAN Isoform of Q8IUX1, Complex I assembly factor TMEM126B, mitochondrial (Fragment) OS=Homo sapiens GN=TMEM126B PE=1 SV=1;tr|E9PKZ9|E9PKZ9_HUMAN Isoform of Q8IUX1, Complex I assembly factor TMEM126B, mitochondrial OS=Homo sapiens GN=TMEM	7	1	1	1	0	0	1	1	1	1	1	0	0	1	1	1	1	1	0.0011157	1.9974	0.14905	0.091024	15.997	-	0	Median	-	0	Median	-	0	Median	-	0	Median	-	0	Median	-	0	Median	-	0	Median
537	E9PK01;P29692;A0A087X1X7;E9PRY8;P29692-3;P29692-2;E9PPR1;E9PL12;E9PQ49;E9PI39;E9PMW7;E9PL71;E9PN91;E9PIZ1;H0YCK7;E9PQZ1;P29692-4;E9PK06;E9PQC9;E9PKK3;E9PK72;H0YE58;H0YE72;E9PNW6;E9PJD0	E9PK01;P29692;A0A087X1X7;E9PRY8;P29692-3;P29692-2;E9PPR1;E9PL12;E9PQ49;E9PI39;E9PMW7;E9PL71;E9PN91;E9PIZ1;H0YCK7;E9PQZ1;P29692-4	Elongation factor 1-delta	EEF1D	tr|E9PK01|E9PK01_HUMAN Isoform of P29692, Elongation factor 1-delta (Fragment) OS=Homo sapiens GN=EEF1D PE=1 SV=1;sp|P29692|EF1D_HUMAN Elongation factor 1-delta OS=Homo sapiens GN=EEF1D PE=1 SV=5;tr|A0A087X1X7|A0A087X1X7_HUMAN Isoform of P29692, Elongation	25	9	9	9	7	0	0	6	5	0	3	7	0	0	6	5	0	3	0	179.09	0.69831	0.70339	26.415	0.75273	0.70766	35.032	7	0	Median	-	0	Median	-	0	Median	0.70433	0.58871	20.477	7	0	Median	0.68368	0.68734	16.532
538	E9PK09;E9PQN2;E9PKI6;E9PK91;Q9NYF8-3;Q9NYF8-2;Q9NYF8;E9PJA7;Q9NYF8-4;H0YF00	E9PK09;E9PQN2;E9PKI6;E9PK91;Q9NYF8-3;Q9NYF8-2;Q9NYF8;E9PJA7;Q9NYF8-4	Bcl-2-associated transcription factor 1	BCLAF1	tr|E9PK09|E9PK09_HUMAN Isoform of Q9NYF8, Bcl-2-associated transcription factor 1 (Fragment) OS=Homo sapiens GN=BCLAF1 PE=1 SV=6;tr|E9PQN2|E9PQN2_HUMAN Isoform of Q9NYF8, Bcl-2-associated transcription factor 1 OS=Homo sapiens GN=BCLAF1 PE=1 SV=1;tr|E9PKI6	10	9	9	9	2	1	7	5	3	1	4	2	1	7	5	3	1	4	0	25.164	2.7679	2.1505	60.354	2.7671	2.4836	21.25	2	0	Median	-	0	Median	2.603	1.7937	56.323	6	0	Median	2.7754	3.139	76.064	9	0	Median
539	E9PKG1;H7C2I1;Q99873-3;Q99873-2;Q99873-4;Q99873;E9PNR9;E9PQ98;E9PIX6;H0YDE4;A0A087X1W2;E9PMW9;E9PI83	E9PKG1;H7C2I1;Q99873-3;Q99873-2;Q99873-4;Q99873;E9PNR9;E9PQ98;E9PIX6;H0YDE4;A0A087X1W2	Protein arginine N-methyltransferase 1	PRMT1	tr|E9PKG1|E9PKG1_HUMAN Isoform of Q99873, Protein arginine N-methyltransferase 1 OS=Homo sapiens GN=PRMT1 PE=1 SV=1;tr|H7C2I1|H7C2I1_HUMAN Isoform of Q99873, Protein arginine N-methyltransferase 1 OS=Homo sapiens GN=PRMT1 PE=1 SV=1;sp|Q99873-3|ANM1_HUMAN I	13	4	4	4	0	0	1	3	1	0	0	0	0	1	3	1	0	0	0	32.379	3.5096	3.8554	52.13	-	0	Median	-	0	Median	-	0	Median	2.0546	2.7068	50.023	2	0	Median	-	0	Median	-	0	Median
540	G3V1A0;G5EA23;E9PKS9;E9PQE8;J3KP27;E9PN70;Q9Y296-2;Q9Y296	G3V1A0;G5EA23;E9PKS9;E9PQE8;J3KP27;E9PN70;Q9Y296-2;Q9Y296	Trafficking protein particle complex subunit 4	TRAPPC4	tr|G3V1A0|G3V1A0_HUMAN Isoform of Q9Y296, HCG38438, isoform CRA_b OS=Homo sapiens GN=TRAPPC4 PE=1 SV=1;tr|G5EA23|G5EA23_HUMAN Isoform of Q9Y296, HCG38438, isoform CRA_a OS=Homo sapiens GN=TRAPPC4 PE=1 SV=1;tr|E9PKS9|E9PKS9_HUMAN Isoform of Q9Y296, Traffick	8	1	1	1	0	0	0	1	1	0	0	0	0	0	1	1	0	0	0.0022165	1.9197	-	0	Median	-	0	Median	-	0	Median	-	0	Median	-	0	Median	-	0	Median	-	0	Median	0	0	0
541	E9PLK3;P55786;P55786-2;A6NEC2;H0YDG0;E9PP11;A6NEC2-2;H0YCQ5;E9PJ74;E9PRQ5	E9PLK3;P55786;P55786-2	Puromycin-sensitive aminopeptidase	NPEPPS	tr|E9PLK3|E9PLK3_HUMAN Isoform of P55786, Puromycin-sensitive aminopeptidase OS=Homo sapiens GN=NPEPPS PE=1 SV=1;sp|P55786|PSA_HUMAN Puromycin-sensitive aminopeptidase OS=Homo sapiens GN=NPEPPS PE=1 SV=2;sp|P55786-2|PSA_HUMAN Isoform of P55786, Isoform 2 o	10	15	15	15	0	4	8	9	4	1	5	0	4	8	9	4	1	5	0	48.435	2.803	1.7811	39.073	-	0	Median	2.4932	1.8753	76.324	3	0	Median	2.6005	1.5433	31.463	8	0	Median	2.9815	1.8	23.13	4	0	Median
542	E9PLL6;P46776;E9PJD9;E9PLX7	E9PLL6;P46776;E9PJD9;E9PLX7	60S ribosomal protein L27a	RPL27A	tr|E9PLL6|E9PLL6_HUMAN Isoform of P46776, 60S ribosomal protein L27a OS=Homo sapiens GN=RPL27A PE=1 SV=1;sp|P46776|RL27A_HUMAN 60S ribosomal protein L27a OS=Homo sapiens GN=RPL27A PE=1 SV=2;tr|E9PJD9|E9PJD9_HUMAN Isoform of P46776, 60S ribosomal protein L2	4	4	4	4	2	0	3	1	3	0	2	2	0	3	1	3	0	2	0	20.067	0.14718	0.12178	65.464	-	0	Median	-	0	Median	0.15211	0.12388	95.734	3	0	Median	-	0	Median	0.13722	0.12178	51.08	3	0	Median
543	I3L3B4;F8W9H0;E9PLN8;Q9BQB6-3;Q9BQB6-2;Q9BQB6	I3L3B4;F8W9H0;E9PLN8;Q9BQB6-3;Q9BQB6-2;Q9BQB6	Vitamin K epoxide reductase complex subunit 1	VKORC1	tr|I3L3B4|I3L3B4_HUMAN Isoform of E9PLN8, Uncharacterized protein (Fragment) OS=Homo sapiens PE=4 SV=1;tr|F8W9H0|F8W9H0_HUMAN Isoform of Q9BQB6, Vitamin K epoxide reductase complex subunit 1 OS=Homo sapiens GN=VKORC1 PE=4 SV=1;tr|E9PLN8|E9PLN8_HUMAN Unchar	6	1	1	1	1	1	1	1	1	0	1	1	1	1	1	1	0	1	0	7.5278	0.77932	1.7507	40.789	0.74376	1.1888	60.926	2	0	Median	-	0	Median	-	0	Median	-	0	Median	0.76871	1.5157	44.996	2	0	Median
544	E9PLV6;E9PPZ9;O43292-2;O43292;E9PLG8	E9PLV6;E9PPZ9;O43292-2;O43292;E9PLG8	Glycosylphosphatidylinositol anchor attachment 1 protein	GPAA1	tr|E9PLV6|E9PLV6_HUMAN Isoform of O43292, Glycosylphosphatidylinositol anchor attachment 1 protein OS=Homo sapiens GN=GPAA1 PE=1 SV=1;tr|E9PPZ9|E9PPZ9_HUMAN Isoform of O43292, Glycosylphosphatidylinositol anchor attachment 1 protein (Fragment) OS=Homo sapi	5	2	2	2	1	1	1	2	0	0	0	1	1	1	2	0	0	0	0	2.7401	1.5125	1.1107	50.376	-	0	Median	-	0	Median	-	0	Median	-	0	Median	-	0	Median	-	0	Median	-	0	Median
545	E9PPK3;E9PMH9;G3V158;E9PML7;E9PPM8;Q9Y315	E9PPK3;E9PMH9;G3V158;E9PML7;E9PPM8;Q9Y315	Deoxyribose-phosphate aldolase	DERA	tr|E9PPK3|E9PPK3_HUMAN Isoform of Q9Y315, Deoxyribose-phosphate aldolase (Fragment) OS=Homo sapiens GN=DERA PE=1 SV=1;tr|E9PMH9|E9PMH9_HUMAN Isoform of Q9Y315, Deoxyribose-phosphate aldolase (Fragment) OS=Homo sapiens GN=DERA PE=1 SV=1;tr|G3V158|G3V158_HUM	6	1	1	1	0	0	0	0	0	0	1	0	0	0	0	0	0	1	0.0022157	1.9193	-	0	Median	-	0	Median	-	0	Median	-	0	Median	-	0	Median	-	0	Median	-	0	Median	0	0	0
546	E9PRJ3;E9PMR4;P48509	E9PRJ3;E9PMR4;P48509	Tetraspanin;CD151 antigen	CD151	tr|E9PRJ3|E9PRJ3_HUMAN Isoform of P48509, Tetraspanin (Fragment) OS=Homo sapiens GN=CD151 PE=1 SV=1;tr|E9PMR4|E9PMR4_HUMAN Isoform of P48509, Tetraspanin OS=Homo sapiens GN=CD151 PE=1 SV=1;sp|P48509|CD151_HUMAN CD151 antigen OS=Homo sapiens GN=CD151 PE=1 S	3	1	1	1	0	1	0	1	0	0	1	0	1	0	1	0	0	1	0.0029208	1.8165	-	0	Median	-	0	Median	-	0	Median	-	0	Median	-	0	Median	-	0	Median	-	0	Median	0	5.1	0
547	E9PMS6;Q8WWI1-3;F8WD26;J3KP06;Q8WWI1;E9PMT2;Q8WWI1-4;Q8WWI1-2;A0A0A0MTE2;Q8WWI1-5;E9PMP7;H0Y424;H0YDQ3;H0YDG6;E9PJ10;E9PK58;E9PLU6;H0YE95;U3KQE6;E9PRE3;E9PRJ0	E9PMS6;Q8WWI1-3;F8WD26;J3KP06;Q8WWI1;E9PMT2;Q8WWI1-4;Q8WWI1-2;A0A0A0MTE2;Q8WWI1-5;E9PMP7;H0Y424	LIM domain only protein 7	LMO7	tr|E9PMS6|E9PMS6_HUMAN Isoform of Q8WWI1, LIM domain only protein 7 OS=Homo sapiens GN=LMO7 PE=1 SV=1;sp|Q8WWI1-3|LMO7_HUMAN Isoform of Q8WWI1, Isoform 3 of LIM domain only protein 7 OS=Homo sapiens GN=LMO7;tr|F8WD26|F8WD26_HUMAN Isoform of Q8WWI1, LIM dom	21	44	44	44	22	3	29	31	18	1	0	22	3	29	31	18	1	0	0	323.31	0.27658	0.21438	45.551	0.27915	0.22788	32.225	18	0	Median	0.27042	0.26078	25.372	2	0	Median	0.30093	0.21154	62.154	27	0	Median	0.2767	0.20192	39.709
548	E9PNW4;E9PR17;P13987;H0YET2	E9PNW4;E9PR17;P13987;H0YET2	CD59 glycoprotein	CD59	tr|E9PNW4|E9PNW4_HUMAN Isoform of P13987, CD59 glycoprotein OS=Homo sapiens GN=CD59 PE=1 SV=1;tr|E9PR17|E9PR17_HUMAN Isoform of P13987, CD59 glycoprotein OS=Homo sapiens GN=CD59 PE=1 SV=1;sp|P13987|CD59_HUMAN CD59 glycoprotein OS=Homo sapiens GN=CD59 PE=1	4	4	4	4	4	1	4	3	4	2	3	4	1	4	3	4	2	3	0	47.984	1.6772	2.8573	51.769	1.6188	1.9416	55.158	12	0	Median	-	0	Median	1.7047	3.1662	56.295	12	0	Median	8.4446	4.3621	11.495	2	0	Median
549	E9PP16;Q8ND30-3;Q8ND30-2;Q8ND30	E9PP16;Q8ND30-3;Q8ND30-2;Q8ND30	Liprin-beta-2	PPFIBP2	tr|E9PP16|E9PP16_HUMAN Isoform of Q8ND30, Liprin-beta-2 OS=Homo sapiens GN=PPFIBP2 PE=1 SV=1;sp|Q8ND30-3|LIPB2_HUMAN Isoform of Q8ND30, Isoform 3 of Liprin-beta-2 OS=Homo sapiens GN=PPFIBP2;sp|Q8ND30-2|LIPB2_HUMAN Isoform of Q8ND30, Isoform 2 of Liprin-bet	4	3	1	1	0	0	3	2	0	0	0	0	0	1	0	0	0	0	0	3.0474	-	0	Median	-	0	Median	-	0	Median	-	0	Median	-	0	Median	-	0	Median	-	0	Median	0	0	6
550	E9PP55;Q96K19-5;Q96K19-3;Q96K19-2;Q96K19	E9PP55;Q96K19-5;Q96K19-3;Q96K19-2;Q96K19	E3 ubiquitin-protein ligase RNF170	RNF170	tr|E9PP55|E9PP55_HUMAN Isoform of Q96K19, E3 ubiquitin-protein ligase RNF170 (Fragment) OS=Homo sapiens GN=RNF170 PE=1 SV=1;sp|Q96K19-5|RN170_HUMAN Isoform of Q96K19, Isoform 5 of E3 ubiquitin-protein ligase RNF170 OS=Homo sapiens GN=RNF170;sp|Q96K19-3|RN1	5	1	1	1	0	0	0	1	0	0	0	0	0	0	1	0	0	0	0.0057245	1.6333	-	0	Median	-	0	Median	-	0	Median	-	0	Median	-	0	Median	-	0	Median	-	0	Median	0	0	0
551	E9PPW7;O00217;E9PN51;F8W9K7;E9PKH6;H0YDT4	E9PPW7;O00217;E9PN51;F8W9K7;E9PKH6	NADH dehydrogenase [ubiquinone] iron-sulfur protein 8, mitochondrial	NDUFS8	tr|E9PPW7|E9PPW7_HUMAN Isoform of O00217, NADH dehydrogenase [ubiquinone] iron-sulfur protein 8, mitochondrial (Fragment) OS=Homo sapiens GN=NDUFS8 PE=1 SV=1;sp|O00217|NDUS8_HUMAN NADH dehydrogenase [ubiquinone] iron-sulfur protein 8, mitochondrial OS=Homo	6	4	4	4	3	1	1	1	1	1	0	3	1	1	1	1	1	0	0	16.593	0.29981	0.22379	29.397	0.27021	0.26413	31.742	3	0	Median	-	0	Median	-	0	Median	-	0	Median	-	0	Median	-	0	Median
552	E9PQ61;O75152;E9PBY7	E9PQ61;O75152;E9PBY7	Zinc finger CCCH domain-containing protein 11A	ZC3H11A	tr|E9PQ61|E9PQ61_HUMAN Isoform of O75152, Zinc finger CCCH domain-containing protein 11A OS=Homo sapiens GN=ZC3H11A PE=1 SV=1;sp|O75152|ZC11A_HUMAN Zinc finger CCCH domain-containing protein 11A OS=Homo sapiens GN=ZC3H11A PE=1 SV=3;tr|E9PBY7|E9PBY7_HUMAN I	3	2	2	2	0	0	2	1	1	0	0	0	0	2	1	1	0	0	0	7.3885	1.3284	1.0397	12.501	-	0	Median	-	0	Median	-	0	Median	-	0	Median	-	0	Median	-	0	Median	-	0	Median
553	H7BYV1;E9PS44;E9PQN9;P13164;Q01629;Q01628	H7BYV1;E9PS44;E9PQN9;P13164;Q01629;Q01628	Interferon-induced transmembrane protein 1;Interferon-induced transmembrane protein 2;Interferon-induced transmembrane protein 3	IFITM2;IFITM3;IFITM1	tr|H7BYV1|H7BYV1_HUMAN Isoform of Q01629, Interferon-induced transmembrane protein 2 (Fragment) OS=Homo sapiens GN=IFITM2 PE=4 SV=1;tr|E9PS44|E9PS44_HUMAN Isoform of Q01628, Interferon-induced transmembrane protein 3 OS=Homo sapiens GN=IFITM3 PE=1 SV=1;tr|	6	2	2	2	1	0	2	1	2	0	1	1	0	2	1	2	0	1	0	21.615	4.8571	5.2564	16.583	-	0	Median	-	0	Median	4.9847	5.1983	20.121	3	0	Median	-	0	Median	-	0	Median	-	0	Median
554	E9PQR4;P50607;P50607-2	E9PQR4;P50607;P50607-2	Tubby-like protein;Tubby protein homolog	TUB	tr|E9PQR4|E9PQR4_HUMAN Isoform of P50607, Tubby-like protein OS=Homo sapiens GN=TUB PE=1 SV=1;sp|P50607|TUB_HUMAN Tubby protein homolog OS=Homo sapiens GN=TUB PE=1 SV=1;sp|P50607-2|TUB_HUMAN Isoform of P50607, Isoform 2 of Tubby protein homolog OS=Homo sap	3	1	1	1	0	0	1	0	0	0	0	0	0	1	0	0	0	0	1	-2	-	0	Median	-	0	Median	-	0	Median	-	0	Median	-	0	Median	-	0	Median	-	0	Median	0	0	2.7
555	E9PQZ2;Q11206-7;Q11206-3;Q11206-6;Q11206-5;Q11206-2;Q11206;Q11206-4	E9PQZ2;Q11206-7;Q11206-3;Q11206-6;Q11206-5;Q11206-2;Q11206;Q11206-4	CMP-N-acetylneuraminate-beta-galactosamide-alpha-2,3-sialyltransferase 4	ST3GAL4	tr|E9PQZ2|E9PQZ2_HUMAN Isoform of Q11206, CMP-N-acetylneuraminate-beta-galactosamide-alpha-2,3-sialyltransferase 4 (Fragment) OS=Homo sapiens GN=ST3GAL4 PE=1 SV=1;sp|Q11206-7|SIA4C_HUMAN Isoform of Q11206, Isoform 7 of CMP-N-acetylneuraminate-beta-galactos	8	1	1	1	0	0	0	1	0	0	0	0	0	0	1	0	0	0	0	2.9522	-	0	Median	-	0	Median	-	0	Median	-	0	Median	-	0	Median	-	0	Median	-	0	Median	0	0	0
556	E9PR38;H0YEH2;Q5T1Z4;Q5T1Z8;Q14671-4;Q14671-2;Q14671;Q14671-3;H0YDK8;E9PMX1;H0YDC5;H0YC97	E9PR38;H0YEH2;Q5T1Z4;Q5T1Z8;Q14671-4;Q14671-2;Q14671;Q14671-3;H0YDK8	Pumilio homolog 1	PUM1	tr|E9PR38|E9PR38_HUMAN Isoform of Q14671, Pumilio homolog 1 OS=Homo sapiens GN=PUM1 PE=1 SV=1;tr|H0YEH2|H0YEH2_HUMAN Isoform of Q14671, Pumilio homolog 1 (Fragment) OS=Homo sapiens GN=PUM1 PE=1 SV=1;tr|Q5T1Z4|Q5T1Z4_HUMAN Isoform of Q14671, Pumilio homolog	12	4	4	4	0	0	4	0	0	0	0	0	0	4	0	0	0	0	0	5.1159	0.71856	0.54707	19.218	-	0	Median	-	0	Median	0.71856	0.54707	19.218	4	0	Median	-	0	Median	-	0	Median	-	0	Median
557	E9PRB3;J3KP30;Q5QJE6	E9PRB3;J3KP30;Q5QJE6	Deoxynucleotidyltransferase terminal-interacting protein 2	DNTTIP2	tr|E9PRB3|E9PRB3_HUMAN Isoform of Q5QJE6, Deoxynucleotidyltransferase terminal-interacting protein 2 (Fragment) OS=Homo sapiens GN=DNTTIP2 PE=1 SV=1;tr|J3KP30|J3KP30_HUMAN Isoform of Q5QJE6, Deoxynucleotidyltransferase terminal-interacting protein 2 OS=Hom	3	1	1	1	0	0	1	1	1	0	0	0	0	1	1	1	0	0	0	19.751	0.65269	0.5517	11.023	-	0	Median	-	0	Median	-	0	Median	-	0	Median	-	0	Median	-	0	Median	-	0	Median
558	H0YCE7;E9PSD3;O43427-2;O43427	H0YCE7;E9PSD3;O43427-2;O43427	Acidic fibroblast growth factor intracellular-binding protein	FIBP	tr|H0YCE7|H0YCE7_HUMAN Isoform of O43427, Acidic fibroblast growth factor intracellular-binding protein (Fragment) OS=Homo sapiens GN=FIBP PE=1 SV=1;tr|E9PSD3|E9PSD3_HUMAN Isoform of O43427, Acidic fibroblast growth factor intracellular-binding protein OS=	4	1	1	1	1	0	0	0	1	1	1	1	0	0	0	1	1	1	0.00075729	2.1712	-	0	Median	-	0	Median	-	0	Median	-	0	Median	-	0	Median	-	0	Median	-	0	Median	7.3	0	0
559	F1T0E5;Q9ULU8-5;Q9ULU8-2;Q9ULU8-3;Q9ULU8;Q9ULU8-4	F1T0E5;Q9ULU8-5;Q9ULU8-2;Q9ULU8-3;Q9ULU8;Q9ULU8-4	Calcium-dependent secretion activator 1	CADPS	tr|F1T0E5|F1T0E5_HUMAN Isoform of Q9ULU8, Calcium-dependent secretion activator 1 OS=Homo sapiens GN=CADPS PE=1 SV=1;sp|Q9ULU8-5|CAPS1_HUMAN Isoform of Q9ULU8, Isoform 5 of Calcium-dependent secretion activator 1 OS=Homo sapiens GN=CADPS;sp|Q9ULU8-2|CAPS1_	6	1	1	1	0	0	0	0	0	0	1	0	0	0	0	0	0	1	0.0060498	1.5909	-	0	Median	-	0	Median	-	0	Median	-	0	Median	-	0	Median	-	0	Median	-	0	Median	0	0	0
560	F2Z2B9;Q9BSJ2;Q9BSJ2-4	F2Z2B9;Q9BSJ2;Q9BSJ2-4	Gamma-tubulin complex component 2	TUBGCP2	tr|F2Z2B9|F2Z2B9_HUMAN Isoform of Q9BSJ2, Gamma-tubulin complex component 2 OS=Homo sapiens GN=TUBGCP2 PE=1 SV=1;sp|Q9BSJ2|GCP2_HUMAN Gamma-tubulin complex component 2 OS=Homo sapiens GN=TUBGCP2 PE=1 SV=2;sp|Q9BSJ2-4|GCP2_HUMAN Isoform of Q9BSJ2, Isoform 3	3	1	1	1	0	0	1	1	0	0	0	0	0	1	1	0	0	0	0.0057348	1.6486	-	0	Median	-	0	Median	-	0	Median	-	0	Median	-	0	Median	-	0	Median	-	0	Median	0	0	1.5
561	F2Z2E2;Q86VI3	F2Z2E2;Q86VI3	Ras GTPase-activating-like protein IQGAP3	IQGAP3	tr|F2Z2E2|F2Z2E2_HUMAN Isoform of Q86VI3, Ras GTPase-activating-like protein IQGAP3 OS=Homo sapiens GN=IQGAP3 PE=1 SV=1;sp|Q86VI3|IQGA3_HUMAN Ras GTPase-activating-like protein IQGAP3 OS=Homo sapiens GN=IQGAP3 PE=1 SV=2	2	5	3	3	1	1	3	5	2	1	2	0	0	2	3	0	0	0	0	15.464	-	0	Median	-	0	Median	-	0	Median	-	0	Median	-	0	Median	-	0	Median	-	0	Median	0.6	0.6	3.6
562	F2Z2W6;F2Z2Y5;H7BXJ5;P05114	F2Z2W6;F2Z2Y5;H7BXJ5;P05114	Non-histone chromosomal protein HMG-14	HMGN1	tr|F2Z2W6|F2Z2W6_HUMAN Isoform of P05114, Non-histone chromosomal protein HMG-14 OS=Homo sapiens GN=HMGN1 PE=1 SV=1;tr|F2Z2Y5|F2Z2Y5_HUMAN Isoform of P05114, Non-histone chromosomal protein HMG-14 OS=Homo sapiens GN=HMGN1 PE=1 SV=1;tr|H7BXJ5|H7BXJ5_HUMAN I	4	1	1	1	1	0	1	0	0	0	0	1	0	1	0	0	0	0	0.0057225	1.6323	-	0	Median	-	0	Median	-	0	Median	-	0	Median	-	0	Median	-	0	Median	-	0	Median	29.5	0	29.5
563	F2Z2Y8;Q9H0E2;E9PNS3;E7EN89;Q9H0E2-2	F2Z2Y8;Q9H0E2;E9PNS3;E7EN89;Q9H0E2-2	Toll-interacting protein	TOLLIP	tr|F2Z2Y8|F2Z2Y8_HUMAN Isoform of Q9H0E2, Toll-interacting protein OS=Homo sapiens GN=TOLLIP PE=1 SV=1;sp|Q9H0E2|TOLIP_HUMAN Toll-interacting protein OS=Homo sapiens GN=TOLLIP PE=1 SV=1;tr|E9PNS3|E9PNS3_HUMAN Isoform of Q9H0E2, Toll-interacting protein OS=	5	2	2	2	2	1	0	1	1	0	0	2	1	0	1	1	0	0	0	5.8762	2.6735	2.3376	36.851	3.0364	2.8117	31.767	2	0	Median	-	0	Median	-	0	Median	-	0	Median	-	0	Median	-	0	Median
564	F2Z3A6;F8W8C2;Q9HBM0-2;Q9HBM0	F2Z3A6;F8W8C2;Q9HBM0-2;Q9HBM0	Vezatin	VEZT	tr|F2Z3A6|F2Z3A6_HUMAN Isoform of Q9HBM0, Vezatin OS=Homo sapiens GN=VEZT PE=1 SV=2;tr|F8W8C2|F8W8C2_HUMAN Isoform of Q9HBM0, Vezatin (Fragment) OS=Homo sapiens GN=VEZT PE=1 SV=1;sp|Q9HBM0-2|VEZA_HUMAN Isoform of Q9HBM0, Isoform 2 of Vezatin OS=Homo sapien	4	2	2	2	0	0	1	1	0	0	0	0	0	1	1	0	0	0	0	4.1732	-	0	Median	-	0	Median	-	0	Median	-	0	Median	-	0	Median	-	0	Median	-	0	Median	0	0	2.2
565	F5GWH5;P61165	F5GWH5;P61165	Transmembrane protein 258	TMEM258	tr|F5GWH5|F5GWH5_HUMAN Isoform of P61165, Transmembrane protein 258 OS=Homo sapiens GN=TMEM258 PE=1 SV=1;sp|P61165|TM258_HUMAN Transmembrane protein 258 OS=Homo sapiens GN=TMEM258 PE=1 SV=1	2	1	1	1	1	0	1	0	1	0	0	1	0	1	0	1	0	0	0	4.6197	0.90087	1.3311	55.404	-	0	Median	-	0	Median	-	0	Median	-	0	Median	-	0	Median	-	0	Median	-	0	Median
566	H0YG71;F5GWX2;Q9NRV9	H0YG71;F5GWX2;Q9NRV9	Heme-binding protein 1	HEBP1	tr|H0YG71|H0YG71_HUMAN Isoform of Q9NRV9, Heme-binding protein 1 (Fragment) OS=Homo sapiens GN=HEBP1 PE=1 SV=1;tr|F5GWX2|F5GWX2_HUMAN Isoform of Q9NRV9, Heme-binding protein 1 OS=Homo sapiens GN=HEBP1 PE=1 SV=1;sp|Q9NRV9|HEBP1_HUMAN Heme-binding protein 1	3	1	1	1	0	0	0	1	1	0	0	0	0	0	1	1	0	0	0	13.946	4.2785	3.1343	101.61	-	0	Median	-	0	Median	-	0	Median	-	0	Median	-	0	Median	-	0	Median	-	0	Median
567	H0YFI1;F5H479;F5GX19;F5H3Y3;Q6IAA8	H0YFI1;F5H479;F5GX19;F5H3Y3;Q6IAA8	Ragulator complex protein LAMTOR1	LAMTOR1	tr|H0YFI1|H0YFI1_HUMAN Isoform of Q6IAA8, Ragulator complex protein LAMTOR1 (Fragment) OS=Homo sapiens GN=LAMTOR1 PE=1 SV=1;tr|F5H479|F5H479_HUMAN Isoform of Q6IAA8, Ragulator complex protein LAMTOR1 OS=Homo sapiens GN=LAMTOR1 PE=1 SV=1;tr|F5GX19|F5GX19_HU	5	5	5	5	1	1	5	0	2	0	1	1	1	5	0	2	0	1	0	36.497	8.4554	9.9676	11.806	-	0	Median	-	0	Median	10.222	9.9676	5.3603	2	0	Median	-	0	Median	8.3688	9.8375	19.689	2	0	Median
568	F5H5N1;F5GXJ1;O75251-2;O75251;A0A087WXF6;A0A087WTI3	F5H5N1;F5GXJ1;O75251-2;O75251;A0A087WXF6;A0A087WTI3	NADH dehydrogenase [ubiquinone] iron-sulfur protein 7, mitochondrial	NDUFS7	tr|F5H5N1|F5H5N1_HUMAN Isoform of O75251, NADH dehydrogenase [ubiquinone] iron-sulfur protein 7, mitochondrial OS=Homo sapiens GN=NDUFS7 PE=1 SV=1;tr|F5GXJ1|F5GXJ1_HUMAN Isoform of O75251, NADH dehydrogenase [ubiquinone] iron-sulfur protein 7, mitochondria	6	5	5	5	3	0	2	0	4	0	1	3	0	2	0	4	0	1	0	84.988	0.33491	0.39119	48.868	-	0	Median	-	0	Median	-	0	Median	-	0	Median	0.35329	0.50613	49.461	3	0	Median	-	0	Median
569	F5GXX5;P61803;F5H895;A0A0B4J239	F5GXX5;P61803;F5H895;A0A0B4J239	Dolichyl-diphosphooligosaccharide--protein glycosyltransferase subunit DAD1	DAD1	tr|F5GXX5|F5GXX5_HUMAN Isoform of P61803, Dolichyl-diphosphooligosaccharide--protein glycosyltransferase subunit DAD1 OS=Homo sapiens GN=DAD1 PE=1 SV=1;sp|P61803|DAD1_HUMAN Dolichyl-diphosphooligosaccharide--protein glycosyltransferase subunit DAD1 OS=Homo	4	3	3	3	2	0	3	1	3	0	2	2	0	3	1	3	0	2	0	19.928	0.48729	0.93485	36.159	-	0	Median	-	0	Median	0.48845	1.3532	14.674	3	0	Median	-	0	Median	0.58248	0.8775	11.941	3	0	Median
570	H0YG54;H0YGR4;F5GYG5;Q9Y3B8-2;Q9Y3B8-3;Q9Y3B8	H0YG54;H0YGR4;F5GYG5;Q9Y3B8-2;Q9Y3B8-3;Q9Y3B8	Oligoribonuclease, mitochondrial	REXO2	tr|H0YG54|H0YG54_HUMAN Isoform of Q9Y3B8, Oligoribonuclease, mitochondrial OS=Homo sapiens GN=REXO2 PE=1 SV=2;tr|H0YGR4|H0YGR4_HUMAN Isoform of Q9Y3B8, Oligoribonuclease, mitochondrial (Fragment) OS=Homo sapiens GN=REXO2 PE=1 SV=1;tr|F5GYG5|F5GYG5_HUMAN Is	6	4	4	4	2	0	1	1	0	0	0	2	0	1	1	0	0	0	0	4.9448	-	0	Median	-	0	Median	-	0	Median	-	0	Median	-	0	Median	-	0	Median	-	0	Median	14.9	0	10.6
571	F5GYN4;J3KR44;F5H6Q1;F5GYJ8;Q96FW1	F5GYN4;J3KR44;F5H6Q1;F5GYJ8;Q96FW1	Ubiquitin thioesterase OTUB1	OTUB1	tr|F5GYN4|F5GYN4_HUMAN Isoform of Q96FW1, Ubiquitin thioesterase OTUB1 OS=Homo sapiens GN=OTUB1 PE=1 SV=1;tr|J3KR44|J3KR44_HUMAN Isoform of Q96FW1, Ubiquitin thioesterase OTUB1 OS=Homo sapiens GN=OTUB1 PE=1 SV=2;tr|F5H6Q1|F5H6Q1_HUMAN Isoform of Q96FW1, Ub	5	2	2	2	0	2	0	0	0	0	0	0	2	0	0	0	0	0	0	5.8826	0.92928	1.0767	6.0456	-	0	Median	0.92928	1.0767	6.0456	2	0	Median	-	0	Median	-	0	Median	-	0	Median	-	0	Median
572	J3QL14;R4GN72;F5GYQ1;P61421	J3QL14;R4GN72;F5GYQ1;P61421	V-type proton ATPase subunit d 1	ATP6V0D1	tr|J3QL14|J3QL14_HUMAN Isoform of P61421, V-type proton ATPase subunit d 1 (Fragment) OS=Homo sapiens GN=ATP6V0D1 PE=1 SV=1;tr|R4GN72|R4GN72_HUMAN Isoform of P61421, V-type proton ATPase subunit d 1 OS=Homo sapiens GN=ATP6V0D1 PE=1 SV=1;tr|F5GYQ1|F5GYQ1_HU	4	2	2	2	1	0	0	2	0	0	2	1	0	0	2	0	0	2	0.005045	1.6986	-	0	Median	-	0	Median	-	0	Median	-	0	Median	-	0	Median	-	0	Median	-	0	Median	4.7	0	0
573	F5GZ06;Q7Z745-2;Q7Z745	F5GZ06;Q7Z745-2;Q7Z745	Maestro heat-like repeat-containing protein family member 2B	MROH2B	tr|F5GZ06|F5GZ06_HUMAN Isoform of Q7Z745, Maestro heat-like repeat-containing protein family member 2B OS=Homo sapiens GN=MROH2B PE=1 SV=1;sp|Q7Z745-2|MRO2B_HUMAN Isoform of Q7Z745, Isoform 2 of Maestro heat-like repeat-containing protein family member 2B	3	1	1	1	0	0	1	0	0	0	0	0	0	1	0	0	0	0	0.0099451	1.3159	-	0	Median	-	0	Median	-	0	Median	-	0	Median	-	0	Median	-	0	Median	-	0	Median	0	0	0.9
574	F5GZN3;Q08431-2;Q08431;A0A087WUV5;H0YKS8;X6R3G6;Q08431-3	F5GZN3;Q08431-2;Q08431;A0A087WUV5;H0YKS8;X6R3G6;Q08431-3	Lactadherin;Lactadherin short form;Medin	MFGE8	tr|F5GZN3|F5GZN3_HUMAN Isoform of Q08431, Lactadherin OS=Homo sapiens GN=MFGE8 PE=1 SV=1;sp|Q08431-2|MFGM_HUMAN Isoform of Q08431, Isoform 2 of Lactadherin OS=Homo sapiens GN=MFGE8;sp|Q08431|MFGM_HUMAN Lactadherin OS=Homo sapiens GN=MFGE8 PE=1 SV=2;tr|A0A0	7	2	2	2	0	0	0	0	1	1	0	0	0	0	0	1	1	0	0.0032799	1.7924	1.2322	1.9618	10.176	-	0	Median	-	0	Median	-	0	Median	-	0	Median	-	0	Median	-	0	Median	-	0	Median
575	F5GZS6;J3KPF3;P08195-3;P08195;P08195-4;H0YFS2;F5GZI0;H0YFX4;F5GZR9	F5GZS6;J3KPF3;P08195-3;P08195;P08195-4	4F2 cell-surface antigen heavy chain	SLC3A2	tr|F5GZS6|F5GZS6_HUMAN Isoform of P08195, 4F2 cell-surface antigen heavy chain OS=Homo sapiens GN=SLC3A2 PE=1 SV=1;tr|J3KPF3|J3KPF3_HUMAN Isoform of P08195, 4F2 cell-surface antigen heavy chain OS=Homo sapiens GN=SLC3A2 PE=1 SV=1;sp|P08195-3|4F2_HUMAN Isof	9	38	2	2	21	20	32	32	27	17	18	1	1	2	1	1	0	0	0	7.0237	11.52	8.1249	23.751	-	0	Median	-	0	Median	-	0	Median	-	0	Median	-	0	Median	-	0	Median	-	0	Median
576	F5H157;Q15286;Q15286-2;E9PQ07;E9PJQ5	F5H157;Q15286	Ras-related protein Rab-35	RAB35	tr|F5H157|F5H157_HUMAN Isoform of Q15286, Ras-related protein Rab-35 (Fragment) OS=Homo sapiens GN=RAB35 PE=1 SV=1;sp|Q15286|RAB35_HUMAN Ras-related protein Rab-35 OS=Homo sapiens GN=RAB35 PE=1 SV=1	5	8	8	7	3	0	4	6	6	2	2	3	0	4	5	5	2	2	0	29.506	2.4925	2.5537	43.667	2.7388	2.7772	19.937	4	0	Median	-	0	Median	2.3721	2.1372	53.598	6	0	Median	2.3399	2.4811	49.012	8	0	Median
577	F5H1F6;F5H4M0;Q9H9H4	F5H1F6;F5H4M0;Q9H9H4	Vacuolar protein sorting-associated protein 37B	VPS37B	tr|F5H1F6|F5H1F6_HUMAN Isoform of Q9H9H4, Vacuolar protein sorting-associated protein 37B (Fragment) OS=Homo sapiens GN=VPS37B PE=1 SV=1;tr|F5H4M0|F5H4M0_HUMAN Isoform of Q9H9H4, Vacuolar protein sorting-associated protein 37B (Fragment) OS=Homo sapiens GN	3	1	1	1	0	0	0	1	0	0	0	0	0	0	1	0	0	0	0	3.6118	-	0	Median	-	0	Median	-	0	Median	-	0	Median	-	0	Median	-	0	Median	-	0	Median	0	0	0
578	F5H1S9;G8JLB3;Q9Y606-2;Q9Y606;F5H168;F5GY32;F8W9U5;F5H1B2;F5GXL3	F5H1S9;G8JLB3;Q9Y606-2;Q9Y606	tRNA pseudouridine synthase;tRNA pseudouridine synthase A, mitochondrial	PUS1	tr|F5H1S9|F5H1S9_HUMAN Isoform of Q9Y606, tRNA pseudouridine synthase OS=Homo sapiens GN=PUS1 PE=1 SV=1;tr|G8JLB3|G8JLB3_HUMAN Isoform of Q9Y606, tRNA pseudouridine synthase (Fragment) OS=Homo sapiens GN=PUS1 PE=1 SV=1;sp|Q9Y606-2|TRUA_HUMAN Isoform of Q9Y	9	4	4	4	1	0	3	3	1	0	0	1	0	3	3	1	0	0	0	28.334	-	0	Median	-	0	Median	-	0	Median	-	0	Median	-	0	Median	-	0	Median	-	0	Median	3.2	0	11.8
579	F5H2E6	F5H2E6		CCAR1	tr|F5H2E6|F5H2E6_HUMAN Isoform of Q8IX12, Cell division cycle and apoptosis regulator protein 1 (Fragment) OS=Homo sapiens GN=CCAR1 PE=1 SV=1	1	7	7	1	3	0	4	3	1	0	0	0	0	0	0	1	0	0	0	30.332	3.0433	2.4945	19.982	-	0	Median	-	0	Median	3.0323	2.4793	21.278	5	0	Median	3.337	2.7368	12.25	2	0	Median	-	0	Median
580	F5H2F4;P11586;V9GYY3	F5H2F4;P11586	C-1-tetrahydrofolate synthase, cytoplasmic;Methylenetetrahydrofolate dehydrogenase;Methenyltetrahydrofolate cyclohydrolase;Formyltetrahydrofolate synthetase;C-1-tetrahydrofolate synthase, cytoplasmic, N-terminally processed	MTHFD1	tr|F5H2F4|F5H2F4_HUMAN Isoform of P11586, C-1-tetrahydrofolate synthase, cytoplasmic OS=Homo sapiens GN=MTHFD1 PE=1 SV=1;sp|P11586|C1TC_HUMAN C-1-tetrahydrofolate synthase, cytoplasmic OS=Homo sapiens GN=MTHFD1 PE=1 SV=3	3	31	31	30	1	8	15	16	8	5	8	1	7	15	16	8	5	8	0	106.68	0.29063	0.19326	59.073	-	0	Median	0.50401	0.44497	93.733	6	0	Median	0.25951	0.18378	37.775	12	0	Median	0.29063	0.18234	42.942	13	0	Median
581	F5H365;Q15436;Q15436-2;G3V4V1;G3V1W4;G3V3G5;G3V2R6;G3V5X8;G3V4Q2;G3V5K1;Q5QPE2;Q15437	F5H365;Q15436;Q15436-2	Protein transport protein Sec23A	SEC23A	tr|F5H365|F5H365_HUMAN Isoform of Q15436, Protein transport protein Sec23A OS=Homo sapiens GN=SEC23A PE=1 SV=1;sp|Q15436|SC23A_HUMAN Protein transport protein Sec23A OS=Homo sapiens GN=SEC23A PE=1 SV=2;sp|Q15436-2|SC23A_HUMAN Isoform of Q15436, Isoform 2 o	12	11	11	11	5	2	6	5	0	3	2	5	2	6	5	0	3	2	0	49.613	0.88513	0.62755	31.792	0.8877	0.75437	39.666	5	0	Median	0.82418	0.59908	38.975	2	0	Median	0.91791	0.76765	18.193	6	0	Median	0.78549	0.57451	21.477
582	F8W020;F8VY35;F8W0J6;F5H4R6;P55209-2;P55209;H0YHC3;F8W118;F8VXI6;F8VUX1;F8VV59;B7Z9C2;H0YIV4;H0YH88;F8W543;P55209-3;F8VRJ2;F8VVB5	F8W020;F8VY35;F8W0J6;F5H4R6;P55209-2;P55209;H0YHC3;F8W118;F8VXI6;F8VUX1;F8VV59;B7Z9C2;H0YIV4;H0YH88;F8W543;P55209-3;F8VRJ2;F8VVB5	Nucleosome assembly protein 1-like 1	NAP1L1	tr|F8W020|F8W020_HUMAN Isoform of P55209, Nucleosome assembly protein 1-like 1 (Fragment) OS=Homo sapiens GN=NAP1L1 PE=1 SV=1;tr|F8VY35|F8VY35_HUMAN Isoform of P55209, Nucleosome assembly protein 1-like 1 (Fragment) OS=Homo sapiens GN=NAP1L1 PE=1 SV=1;tr|F	18	7	5	5	5	1	7	3	2	3	2	3	0	5	2	2	2	1	0	126.6	1.1175	0.52713	54.944	1.2464	0.5424	51.513	3	0	Median	-	0	Median	0.83975	0.51021	69.56	4	0	Median	0.90725	0.72348	7.1676	2	0	Median
583	F5H5A1;Q4G176;F5H3B2;H0YH37;H0YGC7;F5H362;F5H755;F5H2G6	F5H5A1;Q4G176;F5H3B2;H0YH37;H0YGC7;F5H362;F5H755;F5H2G6	Acyl-CoA synthetase family member 3, mitochondrial	ACSF3	tr|F5H5A1|F5H5A1_HUMAN Isoform of Q4G176, Acyl-CoA synthetase family member 3, mitochondrial OS=Homo sapiens GN=ACSF3 PE=1 SV=1;sp|Q4G176|ACSF3_HUMAN Acyl-CoA synthetase family member 3, mitochondrial OS=Homo sapiens GN=ACSF3 PE=1 SV=3;tr|F5H3B2|F5H3B2_HUM	8	2	2	2	1	0	2	0	1	0	0	1	0	2	0	1	0	0	0	3.6496	3.4995	1.9345	83.945	-	0	Median	-	0	Median	-	0	Median	-	0	Median	-	0	Median	-	0	Median	-	0	Median
584	F5H5D3;Q9BQE3	F5H5D3;Q9BQE3	Tubulin alpha-1C chain	TUBA1C	tr|F5H5D3|F5H5D3_HUMAN Isoform of Q9BQE3, Tubulin alpha-1C chain OS=Homo sapiens GN=TUBA1C PE=1 SV=1;sp|Q9BQE3|TBA1C_HUMAN Tubulin alpha-1C chain OS=Homo sapiens GN=TUBA1C PE=1 SV=1	2	28	3	2	24	13	20	15	19	15	16	2	0	2	0	2	1	1	0	59.737	0.41385	0.34729	48.458	0.40976	0.3646	49.616	6	0	Median	-	0	Median	0.50809	0.34477	32.884	6	0	Median	-	0	Median	-	0	Median
585	H0Y8R1;F5H5I6;H0YAK1;Q12849;Q12849-5;H0YAM1	H0Y8R1;F5H5I6;H0YAK1;Q12849;Q12849-5;H0YAM1	G-rich sequence factor 1	GRSF1	tr|H0Y8R1|H0Y8R1_HUMAN Isoform of Q12849, G-rich sequence factor 1 (Fragment) OS=Homo sapiens GN=GRSF1 PE=1 SV=1;tr|F5H5I6|F5H5I6_HUMAN Isoform of Q12849, G-rich sequence factor 1 OS=Homo sapiens GN=GRSF1 PE=1 SV=2;tr|H0YAK1|H0YAK1_HUMAN Isoform of Q12849,	6	8	8	8	3	0	2	1	1	2	3	3	0	2	1	1	2	3	0	13.329	6.0979	3.469	43.034	-	0	Median	-	0	Median	-	0	Median	-	0	Median	-	0	Median	-	0	Median	-	0	Median
586	F5H5P2;P12694;P12694-2;H0YH31;F5GXU9;M0R0C8	F5H5P2;P12694;P12694-2;H0YH31;F5GXU9;M0R0C8	2-oxoisovalerate dehydrogenase subunit alpha, mitochondrial	BCKDHA	tr|F5H5P2|F5H5P2_HUMAN Uncharacterized protein OS=Homo sapiens PE=4 SV=1;sp|P12694|ODBA_HUMAN 2-oxoisovalerate dehydrogenase subunit alpha, mitochondrial OS=Homo sapiens GN=BCKDHA PE=1 SV=2;sp|P12694-2|ODBA_HUMAN Isoform of P12694, Isoform 2 of 2-oxoisoval	6	4	4	4	0	0	3	2	1	0	0	0	0	3	2	1	0	0	0	19.284	5.728	9.2662	23.298	-	0	Median	-	0	Median	4.6655	7.4963	21.228	2	0	Median	-	0	Median	-	0	Median	-	0	Median
587	F5H631;Q92478	F5H631;Q92478	C-type lectin domain family 2 member B	CLEC2B	tr|F5H631|F5H631_HUMAN Isoform of Q92478, C-type lectin domain family 2 member B OS=Homo sapiens GN=CLEC2B PE=1 SV=1;sp|Q92478|CLC2B_HUMAN C-type lectin domain family 2 member B OS=Homo sapiens GN=CLEC2B PE=1 SV=2	2	1	1	1	0	0	1	1	1	0	0	0	0	1	1	1	0	0	0	9.7717	3.1234	2.629	60.292	-	0	Median	-	0	Median	-	0	Median	3.1234	2.629	60.292	2	0	Median	-	0	Median	-	0	Median
588	F5H6I7	F5H6I7		ATL3	tr|F5H6I7|F5H6I7_HUMAN Isoform of Q6DD88, Atlastin-3 OS=Homo sapiens GN=ATL3 PE=1 SV=1	1	19	1	1	11	4	11	10	9	8	10	0	0	0	0	0	1	0	0	2.6875	-	0	Median	-	0	Median	-	0	Median	-	0	Median	-	0	Median	-	0	Median	-	0	Median	23.5	12	38.8
589	G5EA44;F5H7W8;Q96C57	G5EA44;F5H7W8;Q96C57	Uncharacterized protein C12orf43	C12orf43	tr|G5EA44|G5EA44_HUMAN Isoform of Q96C57, Chromosome 12 open reading frame 43, isoform CRA_b OS=Homo sapiens GN=C12orf43 PE=1 SV=1;tr|F5H7W8|F5H7W8_HUMAN Isoform of Q96C57, Chromosome 12 open reading frame 43, isoform CRA_a OS=Homo sapiens GN=C12orf43 PE=1	3	1	1	1	0	0	0	1	0	0	0	0	0	0	1	0	0	0	0.00075901	2.1962	-	0	Median	-	0	Median	-	0	Median	-	0	Median	-	0	Median	-	0	Median	-	0	Median	0	0	0
590	F5H8F7;Q9UBL3-2;Q9UBL3-3;Q9UBL3	F5H8F7;Q9UBL3-2;Q9UBL3-3;Q9UBL3	Set1/Ash2 histone methyltransferase complex subunit ASH2	ASH2L	tr|F5H8F7|F5H8F7_HUMAN Isoform of Q9UBL3, Set1/Ash2 histone methyltransferase complex subunit ASH2 OS=Homo sapiens GN=ASH2L PE=1 SV=1;sp|Q9UBL3-2|ASH2L_HUMAN Isoform of Q9UBL3, Isoform 2 of Set1/Ash2 histone methyltransferase complex subunit ASH2 OS=Homo s	4	1	1	1	0	0	0	1	0	0	0	0	0	0	1	0	0	0	0	23.174	-	0	Median	-	0	Median	-	0	Median	-	0	Median	-	0	Median	-	0	Median	-	0	Median	0	0	0
591	H3BTB3;H3BMQ5;H3BN59;I3L0H8;F6QDS0;H3BQK0;Q9UMR2-2;Q9UMR2-4;Q9NUU7;Q9UMR2	H3BTB3;H3BMQ5;H3BN59;I3L0H8;F6QDS0;H3BQK0;Q9UMR2-2;Q9UMR2-4;Q9NUU7;Q9UMR2	ATP-dependent RNA helicase DDX19B;ATP-dependent RNA helicase DDX19A	DDX19A;DDX19B	tr|H3BTB3|H3BTB3_HUMAN Isoform of Q9NUU7, ATP-dependent RNA helicase DDX19A OS=Homo sapiens GN=DDX19A PE=1 SV=1;tr|H3BMQ5|H3BMQ5_HUMAN Isoform of Q9UMR2, ATP-dependent RNA helicase DDX19B (Fragment) OS=Homo sapiens GN=DDX19B PE=1 SV=1;tr|H3BN59|H3BN59_HUMA	10	1	1	1	1	0	0	0	0	0	0	1	0	0	0	0	0	0	0	7.6876	-	0	Median	-	0	Median	-	0	Median	-	0	Median	-	0	Median	-	0	Median	-	0	Median	19.4	0	0
592	F6RFD5;P60981;P60981-2	F6RFD5;P60981;P60981-2	Destrin	DSTN	tr|F6RFD5|F6RFD5_HUMAN Isoform of P60981, Destrin OS=Homo sapiens GN=DSTN PE=1 SV=1;sp|P60981|DEST_HUMAN Destrin OS=Homo sapiens GN=DSTN PE=1 SV=3;sp|P60981-2|DEST_HUMAN Isoform of P60981, Isoform 2 of Destrin OS=Homo sapiens GN=DSTN	3	4	2	2	3	0	2	0	1	0	1	1	0	2	0	1	0	1	0	5.5288	0.75489	0.82101	49.679	-	0	Median	-	0	Median	0.73836	1.2304	57.21	2	0	Median	-	0	Median	-	0	Median	-	0	Median
593	H7C3P4;F6S8M0;P15586-2;P15586;F5H4C6;H0YFA9	H7C3P4;F6S8M0;P15586-2;P15586;F5H4C6;H0YFA9	N-acetylglucosamine-6-sulfatase	GNS	tr|H7C3P4|H7C3P4_HUMAN Isoform of P15586, N-acetylglucosamine-6-sulfatase OS=Homo sapiens GN=GNS PE=1 SV=1;tr|F6S8M0|F6S8M0_HUMAN Isoform of P15586, N-acetylglucosamine-6-sulfatase OS=Homo sapiens GN=GNS PE=1 SV=1;sp|P15586-2|GNS_HUMAN Isoform of P15586, I	6	7	7	7	0	3	5	5	2	3	2	0	3	5	5	2	3	2	0	29.349	1.1166	0.74843	26.062	-	0	Median	1.1491	0.85064	9.0052	3	0	Median	1.1149	0.74809	38.218	5	0	Median	1.1611	0.76366	28.096	4	0	Median
594	F6T1Q0;Q6L8Q7-2;Q6L8Q7	F6T1Q0;Q6L8Q7-2;Q6L8Q7	2,5-phosphodiesterase 12	PDE12	tr|F6T1Q0|F6T1Q0_HUMAN Isoform of Q6L8Q7, 2,5-phosphodiesterase 12 OS=Homo sapiens GN=PDE12 PE=1 SV=1;sp|Q6L8Q7-2|PDE12_HUMAN Isoform of Q6L8Q7, Isoform 2 of 2,5-phosphodiesterase 12 OS=Homo sapiens GN=PDE12;sp|Q6L8Q7|PDE12_HUMAN 2,5-phosphodiesteras	3	6	6	6	3	0	1	2	0	0	1	3	0	1	2	0	0	1	0	48.884	-	0	Median	-	0	Median	-	0	Median	-	0	Median	-	0	Median	-	0	Median	-	0	Median	12.1	0	3
595	F6TLX2;Q9HC38-2;I3L1F4;I3L1I0;I3L3Q4;Q9HC38-3;Q9HC38	F6TLX2;Q9HC38-2;I3L1F4;I3L1I0;I3L3Q4;Q9HC38-3;Q9HC38	Glyoxalase domain-containing protein 4	GLOD4	tr|F6TLX2|F6TLX2_HUMAN Isoform of Q9HC38, Glyoxalase domain-containing protein 4 OS=Homo sapiens GN=GLOD4 PE=1 SV=1;sp|Q9HC38-2|GLOD4_HUMAN Isoform of Q9HC38, Isoform 2 of Glyoxalase domain-containing protein 4 OS=Homo sapiens GN=GLOD4;tr|I3L1F4|I3L1F4_HUM	7	2	2	2	0	0	0	2	0	0	0	0	0	0	2	0	0	0	0.0080111	1.4511	0.89579	0.80356	12.696	-	0	Median	-	0	Median	-	0	Median	0.89579	0.80356	12.696	2	0	Median	-	0	Median	-	0	Median
596	F6WFU6;H0Y8C3;Q9NZJ7-2;Q9NZJ7	F6WFU6;H0Y8C3;Q9NZJ7-2;Q9NZJ7	Mitochondrial carrier homolog 1	MTCH1	tr|F6WFU6|F6WFU6_HUMAN Isoform of Q9NZJ7, Mitochondrial carrier homolog 1 OS=Homo sapiens GN=MTCH1 PE=1 SV=1;tr|H0Y8C3|H0Y8C3_HUMAN Isoform of Q9NZJ7, Mitochondrial carrier homolog 1 (Fragment) OS=Homo sapiens GN=MTCH1 PE=1 SV=1;sp|Q9NZJ7-2|MTCH1_HUMAN Iso	4	1	1	1	1	0	0	1	0	0	0	1	0	0	1	0	0	0	0	2.4432	-	0	Median	-	0	Median	-	0	Median	-	0	Median	-	0	Median	-	0	Median	-	0	Median	3	0	0
597	S4R3V1;S4R3D7;F6XEV2;Q9BPX6-2;Q9BPX6;Q9BPX6-3	S4R3V1;S4R3D7;F6XEV2;Q9BPX6-2;Q9BPX6;Q9BPX6-3	Calcium uptake protein 1, mitochondrial	MICU1	tr|S4R3V1|S4R3V1_HUMAN Isoform of Q9BPX6, Calcium uptake protein 1, mitochondrial (Fragment) OS=Homo sapiens GN=MICU1 PE=1 SV=6;tr|S4R3D7|S4R3D7_HUMAN Isoform of Q9BPX6, Calcium uptake protein 1, mitochondrial (Fragment) OS=Homo sapiens GN=MICU1 PE=1 SV=1;	6	1	1	1	0	0	0	1	1	0	0	0	0	0	1	1	0	0	0	7.5746	-	0	Median	-	0	Median	-	0	Median	-	0	Median	-	0	Median	-	0	Median	-	0	Median	0	0	0
598	F8VPD4;P27708;H7C2E4	F8VPD4;P27708	CAD protein;Glutamine-dependent carbamoyl-phosphate synthase;Aspartate carbamoyltransferase;Dihydroorotase	CAD	tr|F8VPD4|F8VPD4_HUMAN Isoform of P27708, CAD protein OS=Homo sapiens GN=CAD PE=1 SV=1;sp|P27708|PYR1_HUMAN CAD protein OS=Homo sapiens GN=CAD PE=1 SV=3	3	8	7	7	0	0	5	5	2	1	1	0	0	5	5	1	1	1	0	16.383	1.0489	1.5247	26.692	-	0	Median	-	0	Median	1.0254	1.5247	30.401	5	0	Median	1.1478	1.4659	14.509	3	0	Median	-	0	Median
599	H0YH87;F8WB06;F8VQP2;V9GY86;Q99700-2;Q99700-5;Q99700-4;Q99700;F8VRK6;F8W0B5	H0YH87;F8WB06;F8VQP2;V9GY86;Q99700-2;Q99700-5;Q99700-4;Q99700;F8VRK6	Ataxin-2	ATXN2	tr|H0YH87|H0YH87_HUMAN Isoform of Q99700, Ataxin-2 (Fragment) OS=Homo sapiens GN=ATXN2 PE=1 SV=1;tr|F8WB06|F8WB06_HUMAN Isoform of Q99700, Ataxin-2 OS=Homo sapiens GN=ATXN2 PE=1 SV=1;tr|F8VQP2|F8VQP2_HUMAN Isoform of Q99700, Ataxin-2 OS=Homo sapiens GN=ATX	10	3	3	3	2	0	0	2	0	0	0	2	0	0	2	0	0	0	0	11.609	0.50154	0.3844	50.917	-	0	Median	-	0	Median	-	0	Median	0.50154	0.3844	50.917	2	0	Median	-	0	Median	-	0	Median
600	F8VQX6;H0YI09;Q9H8H3	F8VQX6;H0YI09;Q9H8H3	Methyltransferase-like protein 7A	METTL7A	tr|F8VQX6|F8VQX6_HUMAN Isoform of Q9H8H3, Methyltransferase-like protein 7A (Fragment) OS=Homo sapiens GN=METTL7A PE=1 SV=1;tr|H0YI09|H0YI09_HUMAN Isoform of Q9H8H3, Methyltransferase-like protein 7A (Fragment) OS=Homo sapiens GN=METTL7A PE=1 SV=1;sp|Q9H8H	3	2	2	2	0	0	0	1	2	0	0	0	0	0	1	2	0	0	0	25.652	-	0	Median	-	0	Median	-	0	Median	-	0	Median	-	0	Median	-	0	Median	-	0	Median	0	0	0
601	F8VUA7;F8VQX7;Q9BZF1-3;Q9BZF1-2;Q9BZF1	F8VUA7;F8VQX7;Q9BZF1-3;Q9BZF1-2;Q9BZF1	Oxysterol-binding protein;Oxysterol-binding protein-related protein 8	OSBPL8	tr|F8VUA7|F8VUA7_HUMAN Isoform of Q9BZF1, Oxysterol-binding protein (Fragment) OS=Homo sapiens GN=OSBPL8 PE=1 SV=6;tr|F8VQX7|F8VQX7_HUMAN Isoform of Q9BZF1, Oxysterol-binding protein (Fragment) OS=Homo sapiens GN=OSBPL8 PE=1 SV=1;sp|Q9BZF1-3|OSBL8_HUMAN Is	5	3	3	3	1	0	3	2	1	0	0	1	0	3	2	1	0	0	0	3.8811	0.98244	0.68299	89.272	-	0	Median	-	0	Median	0.99397	0.51288	111.54	3	0	Median	0.97015	0.68531	0.47955	2	0	Median	-	0	Median
602	F8VRU3;H0YIV9;O43716	F8VRU3;H0YIV9;O43716	Glutamyl-tRNA(Gln) amidotransferase subunit C, mitochondrial	GATC	tr|F8VRU3|F8VRU3_HUMAN Isoform of O43716, Glutamyl-tRNA(Gln) amidotransferase subunit C, mitochondrial OS=Homo sapiens GN=GATC PE=4 SV=1;tr|H0YIV9|H0YIV9_HUMAN Uncharacterized protein (Fragment) OS=Homo sapiens PE=3 SV=1;sp|O43716|GATC_HUMAN Glutamyl-tRNA(	3	1	1	1	0	0	1	0	0	0	0	0	0	1	0	0	0	0	0.00075529	2.1403	-	0	Median	-	0	Median	-	0	Median	-	0	Median	-	0	Median	-	0	Median	-	0	Median	0	0	14
603	F8VXL2;F8VRV5;P63167;F8VXI7	F8VXL2;F8VRV5;P63167	Dynein light chain 1, cytoplasmic	DYNLL1	tr|F8VXL2|F8VXL2_HUMAN Isoform of P63167, Dynein light chain 1, cytoplasmic OS=Homo sapiens GN=DYNLL1 PE=1 SV=1;tr|F8VRV5|F8VRV5_HUMAN Isoform of P63167, Dynein light chain 1, cytoplasmic OS=Homo sapiens GN=DYNLL1 PE=1 SV=1;sp|P63167|DYL1_HUMAN Dynein ligh	4	3	3	3	0	0	2	0	2	0	1	0	0	2	0	2	0	1	0	71.919	0.94937	0.9526	15.461	-	0	Median	-	0	Median	0.90564	0.94042	25.424	2	0	Median	-	0	Median	1.1281	1.0012	12.549	3	0	Median
604	F8VUA2;F8VVT7;Q9HD42;F5H875	F8VUA2;F8VVT7;Q9HD42	Charged multivesicular body protein 1a	CHMP1A	tr|F8VUA2|F8VUA2_HUMAN Isoform of Q9HD42, Charged multivesicular body protein 1a OS=Homo sapiens GN=CHMP1A PE=1 SV=1;tr|F8VVT7|F8VVT7_HUMAN Isoform of Q9HD42, Charged multivesicular body protein 1a OS=Homo sapiens GN=CHMP1A PE=1 SV=1;sp|Q9HD42|CHM1A_HUMAN	4	3	3	3	2	1	0	2	1	0	0	2	1	0	2	1	0	0	0	5.088	-	0	Median	-	0	Median	-	0	Median	-	0	Median	-	0	Median	-	0	Median	-	0	Median	12.2	5	0
605	F8VXG3;F8VW34;F8VX54;F8VZH2;F8VWK5;F8VUY0;F8VVS9;Q15583-4	F8VXG3;F8VW34;F8VX54;F8VZH2;F8VWK5;F8VUY0;F8VVS9;Q15583-4		TGIF1	tr|F8VXG3|F8VXG3_HUMAN Isoform of Q15583, Homeobox protein TGIF1 (Fragment) OS=Homo sapiens GN=TGIF1 PE=1 SV=7;tr|F8VW34|F8VW34_HUMAN Isoform of Q15583, Homeobox protein TGIF1 (Fragment) OS=Homo sapiens GN=TGIF1 PE=1 SV=1;tr|F8VX54|F8VX54_HUMAN Isoform of	8	1	1	1	0	1	0	0	0	0	0	0	1	0	0	0	0	0	1	-2	-	0	Median	-	0	Median	-	0	Median	-	0	Median	-	0	Median	-	0	Median	-	0	Median	0	17.6	0
606	F8VVA7;P61923;F8VXB1;F8VUC5;F8W156;F8VYZ4;P61923-5;P61923-4;F8VXR1;F8W651;P61923-3;F8VYK5;F8VYE0	F8VVA7;P61923;F8VXB1;F8VUC5;F8W156;F8VYZ4;P61923-5;P61923-4;F8VXR1;F8W651	Coatomer subunit zeta-1	COPZ1	tr|F8VVA7|F8VVA7_HUMAN Isoform of P61923, Coatomer subunit zeta-1 OS=Homo sapiens GN=COPZ1 PE=1 SV=1;sp|P61923|COPZ1_HUMAN Coatomer subunit zeta-1 OS=Homo sapiens GN=COPZ1 PE=1 SV=1;tr|F8VXB1|F8VXB1_HUMAN Isoform of P61923, Coatomer subunit zeta-1 (Fragmen	13	6	6	5	2	0	2	0	3	0	0	2	0	2	0	2	0	0	0	9.2714	1.9184	2.001	28.842	-	0	Median	-	0	Median	-	0	Median	-	0	Median	1.7894	2.0483	49.607	2	0	Median	-	0	Median
607	F8VVL1;O43583	F8VVL1;O43583	Density-regulated protein	DENR	tr|F8VVL1|F8VVL1_HUMAN Isoform of O43583, Density-regulated protein OS=Homo sapiens GN=DENR PE=1 SV=1;sp|O43583|DENR_HUMAN Density-regulated protein OS=Homo sapiens GN=DENR PE=1 SV=2	2	2	2	2	1	0	0	1	1	0	0	1	0	0	1	1	0	0	0	3.7762	0.50384	0.4174	61.202	-	0	Median	-	0	Median	-	0	Median	-	0	Median	-	0	Median	-	0	Median	-	0	Median
608	F8VXC8;Q8TAQ2-2;Q8TAQ2-3;Q8TAQ2;F8VZW6	F8VXC8;Q8TAQ2-2;Q8TAQ2-3;Q8TAQ2	SWI/SNF complex subunit SMARCC2	SMARCC2	tr|F8VXC8|F8VXC8_HUMAN Isoform of Q8TAQ2, SWI/SNF complex subunit SMARCC2 OS=Homo sapiens GN=SMARCC2 PE=1 SV=1;sp|Q8TAQ2-2|SMRC2_HUMAN Isoform of Q8TAQ2, Isoform 2 of SWI/SNF complex subunit SMARCC2 OS=Homo sapiens GN=SMARCC2;sp|Q8TAQ2-3|SMRC2_HUMAN Isofor	5	7	7	6	4	0	6	5	3	0	0	4	0	5	4	3	0	0	0	104.51	0.56426	0.42965	25.028	0.75065	0.67768	11.428	2	0	Median	-	0	Median	0.54692	0.35962	13.875	5	0	Median	0.56574	0.44428	19.801	6	0	Median
609	F8VXU5;Q9UBQ0;Q9UBQ0-2	F8VXU5;Q9UBQ0;Q9UBQ0-2	Vacuolar protein sorting-associated protein 29	VPS29	tr|F8VXU5|F8VXU5_HUMAN Isoform of Q9UBQ0, Vacuolar protein sorting-associated protein 29 OS=Homo sapiens GN=VPS29 PE=1 SV=1;sp|Q9UBQ0|VPS29_HUMAN Vacuolar protein sorting-associated protein 29 OS=Homo sapiens GN=VPS29 PE=1 SV=1;sp|Q9UBQ0-2|VPS29_HUMAN Isof	3	2	2	2	1	0	1	1	1	0	0	1	0	1	1	1	0	0	0	21.836	1.6837	1.0941	35.146	-	0	Median	-	0	Median	-	0	Median	-	0	Median	-	0	Median	-	0	Median	-	0	Median
610	F8VYE8;P36873;P36873-2;F8W0W8;F8VR82;A0A087WYY5;H0Y3Y6;F8W1A0;F8WE71	F8VYE8;P36873;P36873-2;F8W0W8;F8VR82	Serine/threonine-protein phosphatase;Serine/threonine-protein phosphatase PP1-gamma catalytic subunit	PPP1CC	tr|F8VYE8|F8VYE8_HUMAN Isoform of P36873, Serine/threonine-protein phosphatase OS=Homo sapiens GN=PPP1CC PE=1 SV=1;sp|P36873|PP1G_HUMAN Serine/threonine-protein phosphatase PP1-gamma catalytic subunit OS=Homo sapiens GN=PPP1CC PE=1 SV=1;sp|P36873-2|PP1G_HU	9	14	2	2	4	0	0	10	13	0	6	1	0	0	2	2	0	1	0	93.127	1.1282	1.1365	36.093	-	0	Median	-	0	Median	-	0	Median	1.037	0.93544	10.881	2	0	Median	1.0521	1.1365	1.9678	2	0	Median
611	F8VYN9;P40616-2;P40616;F8VP99;F8VP63;B4DZG7	F8VYN9;P40616-2;P40616;F8VP99;F8VP63;B4DZG7	ADP-ribosylation factor-like protein 1	ARL1	tr|F8VYN9|F8VYN9_HUMAN Isoform of P40616, ADP-ribosylation factor-like protein 1 OS=Homo sapiens GN=ARL1 PE=1 SV=1;sp|P40616-2|ARL1_HUMAN Isoform of P40616, Isoform 2 of ADP-ribosylation factor-like protein 1 OS=Homo sapiens GN=ARL1;sp|P40616|ARL1_HUMAN AD	6	2	2	2	0	0	1	1	2	0	0	0	0	1	1	2	0	0	0	3.5545	2.1048	1.6103	33.43	-	0	Median	-	0	Median	2.1901	1.7332	55.529	2	0	Median	-	0	Median	2.0928	1.7725	13.568	2	0	Median
612	F8VZ13	F8VZ13		CDK4	tr|F8VZ13|F8VZ13_HUMAN Isoform of P11802, Cyclin-dependent kinase 4 OS=Homo sapiens GN=CDK4 PE=1 SV=1	1	1	1	1	0	0	0	1	0	0	0	0	0	0	1	0	0	0	1	-2	-	0	Median	-	0	Median	-	0	Median	-	0	Median	-	0	Median	-	0	Median	-	0	Median	0	0	0
613	H3BU82;F8VZ44;Q9NRG9-2;Q9NRG9	H3BU82;F8VZ44;Q9NRG9-2;Q9NRG9	Aladin	AAAS	tr|H3BU82|H3BU82_HUMAN Isoform of Q9NRG9, Aladin (Fragment) OS=Homo sapiens GN=AAAS PE=1 SV=1;tr|F8VZ44|F8VZ44_HUMAN Isoform of Q9NRG9, Aladin OS=Homo sapiens GN=AAAS PE=1 SV=1;sp|Q9NRG9-2|AAAS_HUMAN Isoform of Q9NRG9, Isoform 2 of Aladin OS=Homo sapiens G	4	1	1	1	1	0	0	0	0	0	0	1	0	0	0	0	0	0	0.0011144	1.9903	-	0	Median	-	0	Median	-	0	Median	-	0	Median	-	0	Median	-	0	Median	-	0	Median	3.4	0	0
614	F8W1R7;G3V1V0;P60660-2;P60660;J3KND3;G8JLA2;B7Z6Z4;F8VPF3;G3V1Y7;F8VZU9;F8W180;H0YI43;F8VXL3	F8W1R7;G3V1V0;P60660-2;P60660;J3KND3;G8JLA2;B7Z6Z4;F8VPF3;G3V1Y7	Myosin light polypeptide 6	MYL6	tr|F8W1R7|F8W1R7_HUMAN Isoform of P60660, Myosin light polypeptide 6 OS=Homo sapiens GN=MYL6 PE=1 SV=1;tr|G3V1V0|G3V1V0_HUMAN Isoform of P60660, Myosin light polypeptide 6 OS=Homo sapiens GN=MYL6 PE=1 SV=1;sp|P60660-2|MYL6_HUMAN Isoform of P60660, Isoform	13	11	11	9	7	6	8	0	10	0	7	5	4	6	0	8	0	5	0	296.13	0.35068	0.3826	42.772	0.36183	0.49392	41.182	13	0	Median	0.34675	0.33874	17.581	5	0	Median	0.34916	0.54046	48.456	9	0	Median	-	0	Median
615	F8W6I7;P09651-2;P09651;P09651-3;F8VZ49;Q32P51;F8VTQ5;F8W646;H0YH80;F8VYN5	F8W6I7;P09651-2;P09651;P09651-3;F8VZ49;Q32P51;F8VTQ5;F8W646	Heterogeneous nuclear ribonucleoprotein A1;Heterogeneous nuclear ribonucleoprotein A1, N-terminally processed;Heterogeneous nuclear ribonucleoprotein A1-like 2	HNRNPA1;HNRNPA1L2	tr|F8W6I7|F8W6I7_HUMAN Isoform of P09651, Heterogeneous nuclear ribonucleoprotein A1 OS=Homo sapiens GN=HNRNPA1 PE=1 SV=2;sp|P09651-2|ROA1_HUMAN Isoform of P09651, Isoform A1-A of Heterogeneous nuclear ribonucleoprotein A1 OS=Homo sapiens GN=HNRNPA1;sp|P09	10	28	28	26	21	7	7	11	12	3	16	19	7	7	11	12	2	16	0	323.31	1.9643	1.5913	65.371	1.9647	1.5913	101.13	49	0	Median	1.2446	1.1561	28.212	7	0	Median	1.8937	1.5474	25.403	14	0	Median	2.0194	1.7382	50.722
616	F8W7Q4;Q96A26;E9PH05	F8W7Q4;Q96A26	Protein FAM162A	FAM162A	tr|F8W7Q4|F8W7Q4_HUMAN Isoform of Q96A26, Protein FAM162A OS=Homo sapiens GN=FAM162A PE=1 SV=1;sp|Q96A26|F162A_HUMAN Protein FAM162A OS=Homo sapiens GN=FAM162A PE=1 SV=2	3	6	6	6	3	0	5	0	5	0	2	3	0	5	0	5	0	2	0	70.766	1.3547	1.3468	28.799	1.4402	1.6394	34.472	4	0	Median	-	0	Median	1.2726	1.2461	29.194	9	0	Median	-	0	Median	1.3215	1.471	19.169
617	H3BP78;F8W7R3;Q9NVI1-2;Q9NVI1-1;Q9NVI1	H3BP78;F8W7R3;Q9NVI1-2;Q9NVI1-1;Q9NVI1	Fanconi anemia group I protein	FANCI	tr|H3BP78|H3BP78_HUMAN Isoform of Q9NVI1, Fanconi anemia group I protein (Fragment) OS=Homo sapiens GN=FANCI PE=1 SV=1;tr|F8W7R3|F8W7R3_HUMAN Isoform of Q9NVI1, Fanconi anemia group I protein OS=Homo sapiens GN=FANCI PE=1 SV=1;sp|Q9NVI1-2|FANCI_HUMAN Isofo	5	2	2	2	0	0	0	1	1	0	0	0	0	0	1	1	0	0	0.0011132	1.9772	-	0	Median	-	0	Median	-	0	Median	-	0	Median	-	0	Median	-	0	Median	-	0	Median	0	0	0
618	F8W7U8;P49959-2;P49959;P49959-3;F5GXT0;F5H742;F5H256	F8W7U8;P49959-2;P49959;P49959-3	Double-strand break repair protein MRE11A	MRE11A	tr|F8W7U8|F8W7U8_HUMAN Isoform of P49959, Double-strand break repair protein MRE11A OS=Homo sapiens GN=MRE11A PE=1 SV=1;sp|P49959-2|MRE11_HUMAN Isoform of P49959, Isoform 2 of Double-strand break repair protein MRE11A OS=Homo sapiens GN=MRE11A;sp|P49959|MR	7	9	9	9	8	1	1	2	0	0	0	8	1	1	2	0	0	0	0	17.544	0.72739	0.65133	34.136	0.77129	0.72693	20.839	8	0	Median	-	0	Median	-	0	Median	0.62447	0.53116	41.497	3	0	Median	-	0	Median
619	F8W8H5;Q969Q5	F8W8H5;Q969Q5	Ras-related protein Rab-24	RAB24	tr|F8W8H5|F8W8H5_HUMAN Isoform of Q969Q5, Ras-related protein Rab-24 OS=Homo sapiens GN=RAB24 PE=1 SV=1;sp|Q969Q5|RAB24_HUMAN Ras-related protein Rab-24 OS=Homo sapiens GN=RAB24 PE=1 SV=1	2	1	1	1	0	0	1	0	0	0	0	0	0	1	0	0	0	0	0.0093296	1.3961	-	0	Median	-	0	Median	-	0	Median	-	0	Median	-	0	Median	-	0	Median	-	0	Median	0	0	6.3
620	J3KQ45;F8W8W7;O43493-2;O43493-5;O43493-3;O43493;O43493-4;O43493-6	J3KQ45;F8W8W7;O43493-2;O43493-5;O43493-3;O43493;O43493-4	Trans-Golgi network integral membrane protein 2	TGOLN2	tr|J3KQ45|J3KQ45_HUMAN Isoform of O43493, Trans-Golgi network integral membrane protein 2 OS=Homo sapiens GN=TGOLN2 PE=1 SV=1;tr|F8W8W7|F8W8W7_HUMAN Isoform of O43493, Trans-Golgi network integral membrane protein 2 OS=Homo sapiens GN=TGOLN2 PE=1 SV=2;sp|O	8	5	5	5	0	0	5	5	1	1	1	0	0	5	5	1	1	1	0	93.137	4.8494	3.6589	25.639	-	0	Median	-	0	Median	4.7265	3.912	27.083	3	0	Median	4.9755	3.4223	30.135	3	0	Median	-	0	Median
621	F8W9S7;Q14C86-3;Q14C86-4;Q14C86-5;Q14C86-2;Q14C86;Q14C86-6;B0QZ65;A0A0A0MQV8;B4DGD8;H0Y4E7;H0Y7I9;C9IZ08	F8W9S7;Q14C86-3;Q14C86-4;Q14C86-5;Q14C86-2;Q14C86;Q14C86-6;B0QZ65;A0A0A0MQV8;B4DGD8;H0Y4E7;H0Y7I9;C9IZ08	GTPase-activating protein and VPS9 domain-containing protein 1	GAPVD1	tr|F8W9S7|F8W9S7_HUMAN Isoform of Q14C86, GTPase-activating protein and VPS9 domain-containing protein 1 OS=Homo sapiens GN=GAPVD1 PE=1 SV=1;sp|Q14C86-3|GAPD1_HUMAN Isoform of Q14C86, Isoform 3 of GTPase-activating protein and VPS9 domain-containing protei	13	2	2	2	0	0	0	1	1	0	1	0	0	0	1	1	0	1	0	8.0576	2.6058	3.3684	23.936	-	0	Median	-	0	Median	-	0	Median	-	0	Median	-	0	Median	-	0	Median	-	0	Median
622	F8W9U3;Q96IU4-2;Q96IU4	F8W9U3;Q96IU4-2;Q96IU4	Alpha/beta hydrolase domain-containing protein 14B	ABHD14B	tr|F8W9U3|F8W9U3_HUMAN Isoform of Q96IU4, Alpha/beta hydrolase domain-containing protein 14B OS=Homo sapiens GN=ABHD14B PE=1 SV=1;sp|Q96IU4-2|ABHEB_HUMAN Isoform of Q96IU4, Isoform 2 of Alpha/beta hydrolase domain-containing protein 14B OS=Homo sapiens GN=	3	1	1	1	1	0	0	0	0	0	0	1	0	0	0	0	0	0	0	3.932	-	0	Median	-	0	Median	-	0	Median	-	0	Median	-	0	Median	-	0	Median	-	0	Median	10.6	0	0
623	H0Y5T1;F8WA11;Q7Z460-2;Q7Z460-4;Q7Z460-5;Q7Z460-3;Q7Z460	H0Y5T1;F8WA11;Q7Z460-2;Q7Z460-4;Q7Z460-5;Q7Z460-3;Q7Z460	CLIP-associating protein 1	CLASP1	tr|H0Y5T1|H0Y5T1_HUMAN Isoform of Q7Z460, CLIP-associating protein 1 (Fragment) OS=Homo sapiens GN=CLASP1 PE=1 SV=2;tr|F8WA11|F8WA11_HUMAN Isoform of Q7Z460, CLIP-associating protein 1 OS=Homo sapiens GN=CLASP1 PE=1 SV=2;sp|Q7Z460-2|CLAP1_HUMAN Isoform of	7	1	1	1	0	0	1	1	0	0	0	0	0	1	1	0	0	0	0	4.8528	-	0	Median	-	0	Median	-	0	Median	-	0	Median	-	0	Median	-	0	Median	-	0	Median	0	0	1.4
624	F8WAE5;Q9BY44-4;Q9BY44-3;Q9BY44;Q9BY44-2;H7C5R5;F8WF18;F8WAT3;C9IZE1	F8WAE5;Q9BY44-4;Q9BY44-3;Q9BY44;Q9BY44-2;H7C5R5	Eukaryotic translation initiation factor 2A;Eukaryotic translation initiation factor 2A, N-terminally processed	EIF2A	tr|F8WAE5|F8WAE5_HUMAN Isoform of Q9BY44, Eukaryotic translation initiation factor 2A OS=Homo sapiens GN=EIF2A PE=1 SV=1;sp|Q9BY44-4|EIF2A_HUMAN Isoform of Q9BY44, Isoform 4 of Eukaryotic translation initiation factor 2A OS=Homo sapiens GN=EIF2A;sp|Q9BY44-	9	4	4	4	2	0	2	2	0	0	1	2	0	2	2	0	0	1	0	8.0437	0.57163	0.36572	29.44	-	0	Median	-	0	Median	0.52606	0.41662	50.456	2	0	Median	0.55718	0.32894	14.99	2	0	Median	-	0	Median
625	F8WAS3;Q16718;C9IZN5;A0A087X1G1;H7BYD0;Q16718-2	F8WAS3;Q16718;C9IZN5;A0A087X1G1;H7BYD0;Q16718-2	NADH dehydrogenase [ubiquinone] 1 alpha subcomplex subunit 5	NDUFA5	tr|F8WAS3|F8WAS3_HUMAN Isoform of Q16718, NADH dehydrogenase [ubiquinone] 1 alpha subcomplex subunit 5 OS=Homo sapiens GN=NDUFA5 PE=1 SV=1;sp|Q16718|NDUA5_HUMAN NADH dehydrogenase [ubiquinone] 1 alpha subcomplex subunit 5 OS=Homo sapiens GN=NDUFA5 PE=1 SV=	6	4	4	4	0	0	4	0	4	0	2	0	0	4	0	4	0	2	0	59.345	0.3981	0.4378	34.165	-	0	Median	-	0	Median	0.39059	0.45951	42.335	5	0	Median	-	0	Median	0.36852	0.39237	16.985	4	0	Median
626	F8WB69;O94888	F8WB69;O94888	UBX domain-containing protein 7	UBXN7	tr|F8WB69|F8WB69_HUMAN Isoform of O94888, UBX domain-containing protein 7 OS=Homo sapiens GN=UBXN7 PE=1 SV=1;sp|O94888|UBXN7_HUMAN UBX domain-containing protein 7 OS=Homo sapiens GN=UBXN7 PE=1 SV=2	2	1	1	1	0	0	0	1	0	0	0	0	0	0	1	0	0	0	0.006709	1.5414	-	0	Median	-	0	Median	-	0	Median	-	0	Median	-	0	Median	-	0	Median	-	0	Median	0	0	0
627	F8WF27;F8WBG6;Q8NE91;P30408	F8WF27;F8WBG6;Q8NE91;P30408	Transmembrane 4 L6 family member 1	TM4SF1	tr|F8WF27|F8WF27_HUMAN Isoform of P30408, Transmembrane 4 L6 family member 1 OS=Homo sapiens GN=TM4SF1 PE=1 SV=1;tr|F8WBG6|F8WBG6_HUMAN Isoform of P30408, Transmembrane 4 L6 family member 1 OS=Homo sapiens GN=TM4SF1 PE=1 SV=1;tr|Q8NE91|Q8NE91_HUMAN Isoform	4	1	1	1	0	0	1	1	1	1	0	0	0	1	1	1	1	0	0	5.4626	1.8761	1.3573	12.128	-	0	Median	-	0	Median	-	0	Median	1.862	1.1801	5.3677	2	0	Median	-	0	Median	-	0	Median
628	F8WBR5;M0QZ52;G3V479;H0Y7A7;P62158	F8WBR5;M0QZ52;G3V479;H0Y7A7;P62158	Calmodulin	CALM2;CALM3;CALM1	tr|F8WBR5|F8WBR5_HUMAN Isoform of P62158, Calmodulin OS=Homo sapiens GN=CALM2 PE=1 SV=1;tr|M0QZ52|M0QZ52_HUMAN Isoform of P62158, Calmodulin OS=Homo sapiens GN=CALM3 PE=1 SV=1;tr|G3V479|G3V479_HUMAN Isoform of P62158, Calmodulin OS=Homo sapiens GN=CALM1 PE	5	1	1	1	0	0	1	0	1	0	0	0	0	1	0	1	0	0	0.00038358	2.3158	3.1146	2.9178	6.59	-	0	Median	-	0	Median	-	0	Median	-	0	Median	-	0	Median	-	0	Median	-	0	Median
629	J3QRU4;F8WCA0;L7N2F9;P63027;K7ENK9;K7EKX0;F5GZV7;P23763-2;P23763-3;P23763	J3QRU4;F8WCA0;L7N2F9;P63027;K7ENK9;K7EKX0	Vesicle-associated membrane protein 2	VAMP2;VAMP3	tr|J3QRU4|J3QRU4_HUMAN Isoform of P63027, Vesicle-associated membrane protein 2 OS=Homo sapiens GN=VAMP2 PE=4 SV=2;tr|F8WCA0|F8WCA0_HUMAN Isoform of P63027, Vesicle-associated membrane protein 2 OS=Homo sapiens GN=VAMP2 PE=4 SV=1;tr|L7N2F9|L7N2F9_HUMAN Unc	10	3	1	1	1	0	1	0	3	0	0	0	0	1	0	1	0	0	0.00075758	2.1766	-	0	Median	-	0	Median	-	0	Median	-	0	Median	-	0	Median	-	0	Median	-	0	Median	8	0	14.2
630	F8WE28;F8WE38;H7C0W6;Q9Y2C4	F8WE28;F8WE38;H7C0W6;Q9Y2C4	Nuclease EXOG, mitochondrial	EXOG	tr|F8WE28|F8WE28_HUMAN Isoform of Q9Y2C4, Nuclease EXOG, mitochondrial OS=Homo sapiens GN=EXOG PE=1 SV=1;tr|F8WE38|F8WE38_HUMAN Isoform of Q9Y2C4, Nuclease EXOG, mitochondrial OS=Homo sapiens GN=EXOG PE=1 SV=1;tr|H7C0W6|H7C0W6_HUMAN Isoform of Q9Y2C4, Nucl	4	1	1	1	0	0	0	1	0	0	0	0	0	0	1	0	0	0	0.0046931	1.7036	-	0	Median	-	0	Median	-	0	Median	-	0	Median	-	0	Median	-	0	Median	-	0	Median	0	0	0
631	F8WF48;Q99442;F8WCJ7	F8WF48;Q99442;F8WCJ7	Translocation protein SEC62	SEC62	tr|F8WF48|F8WF48_HUMAN Isoform of Q99442, Translocation protein SEC62 OS=Homo sapiens GN=SEC62 PE=1 SV=1;sp|Q99442|SEC62_HUMAN Translocation protein SEC62 OS=Homo sapiens GN=SEC62 PE=1 SV=1;tr|F8WCJ7|F8WCJ7_HUMAN Isoform of Q99442, Translocation protein SE	3	5	5	5	3	2	4	3	2	3	2	3	2	4	3	2	3	2	0	10.282	1.1559	0.76814	42.964	1.0813	0.87014	58.712	3	0	Median	-	0	Median	1.2438	0.80891	20.47	4	0	Median	1.1491	0.86245	38.786	5	0	Median
632	F8WFE7;Q86WX3	F8WFE7;Q86WX3	Active regulator of SIRT1	RPS19BP1	tr|F8WFE7|F8WFE7_HUMAN Isoform of Q86WX3, Active regulator of SIRT1 OS=Homo sapiens GN=RPS19BP1 PE=1 SV=1;sp|Q86WX3|AROS_HUMAN Active regulator of SIRT1 OS=Homo sapiens GN=RPS19BP1 PE=1 SV=1	2	1	1	1	0	0	1	0	1	0	0	0	0	1	0	1	0	0	0	4.6942	0.68657	1.2178	5.6192	-	0	Median	-	0	Median	-	0	Median	-	0	Median	-	0	Median	-	0	Median	-	0	Median
633	F8WJN3;Q16630-3;Q16630;Q16630-2	F8WJN3;Q16630-3;Q16630;Q16630-2	Cleavage and polyadenylation specificity factor subunit 6	CPSF6	tr|F8WJN3|F8WJN3_HUMAN Isoform of Q16630, Cleavage and polyadenylation-specificity factor subunit 6 OS=Homo sapiens GN=CPSF6 PE=1 SV=1;sp|Q16630-3|CPSF6_HUMAN Isoform of Q16630, Isoform 3 of Cleavage and polyadenylation specificity factor subunit 6 OS=Homo	4	4	4	4	1	0	2	2	1	1	1	1	0	2	2	1	1	1	0	120.78	0.9831	0.87006	30.383	-	0	Median	-	0	Median	-	0	Median	1.037	0.91838	1.6723	2	0	Median	0.90453	0.75975	13.202	2	0	Median
634	G3V0I5;P49821-2;P49821;B4DE93;E9PMX3;E9PLC6;E9PPR0;E9PQP1;E9PJL9;E9PPD6;H0YE81;E9PPS5	G3V0I5;P49821-2;P49821;B4DE93;E9PMX3	NADH dehydrogenase [ubiquinone] flavoprotein 1, mitochondrial	NDUFV1	tr|G3V0I5|G3V0I5_HUMAN Isoform of P49821, NADH dehydrogenase (Ubiquinone) flavoprotein 1, 51kDa, isoform CRA_c OS=Homo sapiens GN=NDUFV1 PE=1 SV=1;sp|P49821-2|NDUV1_HUMAN Isoform of P49821, Isoform 2 of NADH dehydrogenase [ubiquinone] flavoprotein 1, mitoc	12	11	11	11	4	1	6	4	6	5	6	4	1	6	4	6	5	6	0	226.94	0.074691	0.057136	53.516	-	0	Median	-	0	Median	0.20809	0.1357	78.692	3	0	Median	0.068167	0.057136	11.622	3	0	Median	-	0	Median
635	G3V145;Q8N3Y7-2;Q8N3Y7	G3V145;Q8N3Y7-2;Q8N3Y7	Epidermal retinol dehydrogenase 2	SDR16C5	tr|G3V145|G3V145_HUMAN Isoform of Q8N3Y7, Epidermal retinol dehydrogenase 2 OS=Homo sapiens GN=SDR16C5 PE=1 SV=1;sp|Q8N3Y7-2|RDHE2_HUMAN Isoform of Q8N3Y7, Isoform 2 of Epidermal retinol dehydrogenase 2 OS=Homo sapiens GN=SDR16C5;sp|Q8N3Y7|RDHE2_HUMAN Epid	3	3	3	3	0	0	0	2	2	0	2	0	0	0	2	2	0	2	0.0011165	1.9978	4.3257	4.1242	28.567	-	0	Median	-	0	Median	-	0	Median	-	0	Median	-	0	Median	-	0	Median	-	0	Median
636	G3V150;O94766-2;O94766;E9PNA1	G3V150;O94766-2;O94766;E9PNA1	Galactosylgalactosylxylosylprotein 3-beta-glucuronosyltransferase 3	B3GAT3	tr|G3V150|G3V150_HUMAN Isoform of O94766, Beta-1,3-glucuronyltransferase 3 (Glucuronosyltransferase I), isoform CRA_a OS=Homo sapiens GN=B3GAT3 PE=1 SV=1;sp|O94766-2|B3GA3_HUMAN Isoform of O94766, Isoform 2 of Galactosylgalactosylxylosylprotein 3-beta-gluc	4	2	2	2	0	0	0	2	0	0	0	0	0	0	2	0	0	0	0	8.5575	-	0	Median	-	0	Median	-	0	Median	-	0	Median	-	0	Median	-	0	Median	-	0	Median	0	0	0
637	G3V1D1;G3V192;P02794	G3V1D1;G3V192;P02794	Ferritin;Ferritin heavy chain;Ferritin heavy chain, N-terminally processed	FTH1	tr|G3V1D1|G3V1D1_HUMAN Isoform of P02794, Ferritin OS=Homo sapiens GN=FTH1 PE=1 SV=1;tr|G3V192|G3V192_HUMAN Isoform of P02794, Ferritin OS=Homo sapiens GN=FTH1 PE=1 SV=1;sp|P02794|FRIH_HUMAN Ferritin heavy chain OS=Homo sapiens GN=FTH1 PE=1 SV=2	3	1	1	1	1	0	0	0	0	0	0	1	0	0	0	0	0	0	0.0046982	1.7072	-	0	Median	-	0	Median	-	0	Median	-	0	Median	-	0	Median	-	0	Median	-	0	Median	12.4	0	0
638	G3V198;Q12769;E9PR16;E9PSI3;Q12769-2;Q12769-3	G3V198;Q12769;E9PR16	Nuclear pore complex protein Nup160	NUP160	tr|G3V198|G3V198_HUMAN Isoform of Q12769, Nuclear pore complex protein Nup160 (Fragment) OS=Homo sapiens GN=NUP160 PE=1 SV=2;sp|Q12769|NU160_HUMAN Nuclear pore complex protein Nup160 OS=Homo sapiens GN=NUP160 PE=1 SV=3;tr|E9PR16|E9PR16_HUMAN Isoform of Q12	6	7	7	7	3	0	3	4	0	0	2	3	0	3	4	0	0	2	0	6.958	1.9747	2.8929	21.995	2.5118	2.9824	4.3088	2	0	Median	-	0	Median	-	0	Median	2.0637	2.8911	7.5887	2	0	Median	-	0	Median
639	G3V1B6;H7C1U8;Q9BUR5-2;Q9BUR5	G3V1B6;H7C1U8;Q9BUR5-2;Q9BUR5	Apolipoprotein O	APOO	tr|G3V1B6|G3V1B6_HUMAN Isoform of Q9BUR5, MICOS complex subunit MIC26 OS=Homo sapiens GN=APOO PE=1 SV=1;tr|H7C1U8|H7C1U8_HUMAN Isoform of Q9BUR5, MICOS complex subunit MIC26 (Fragment) OS=Homo sapiens GN=APOO PE=1 SV=1;sp|Q9BUR5-2|MIC26_HUMAN Isoform of Q9	4	2	2	2	0	0	2	0	2	0	0	0	0	2	0	2	0	0	0	6.7823	0.46005	0.47711	11.794	-	0	Median	-	0	Median	-	0	Median	-	0	Median	-	0	Median	-	0	Median	-	0	Median
640	G3V1C3;Q9BZZ5-1;Q9BZZ5-3;Q9BZZ5-5;Q9BZZ5-2;Q9BZZ5-6;Q9BZZ5	G3V1C3;Q9BZZ5-1;Q9BZZ5-3;Q9BZZ5-5;Q9BZZ5-2;Q9BZZ5-6;Q9BZZ5	Apoptosis inhibitor 5	API5	tr|G3V1C3|G3V1C3_HUMAN Isoform of Q9BZZ5, Apoptosis inhibitor 5 OS=Homo sapiens GN=API5 PE=1 SV=1;sp|Q9BZZ5-1|API5_HUMAN Isoform of Q9BZZ5, Isoform 1 of Apoptosis inhibitor 5 OS=Homo sapiens GN=API5;sp|Q9BZZ5-3|API5_HUMAN Isoform of Q9BZZ5, Isoform 3 of Ap	7	1	1	1	0	0	1	0	1	0	0	0	0	1	0	1	0	0	0	37.373	-	0	Median	-	0	Median	-	0	Median	-	0	Median	-	0	Median	-	0	Median	-	0	Median	0	0	3.5
641	H0Y3T6;G3V1E2;Q9BRK5-4;Q9BRK5-3;Q9BRK5-6;Q9BRK5;Q9BRK5-2	H0Y3T6;G3V1E2;Q9BRK5-4;Q9BRK5-3;Q9BRK5-6;Q9BRK5;Q9BRK5-2	45 kDa calcium-binding protein	SDF4	tr|H0Y3T6|H0Y3T6_HUMAN Isoform of Q9BRK5, 45 kDa calcium-binding protein (Fragment) OS=Homo sapiens GN=SDF4 PE=1 SV=1;tr|G3V1E2|G3V1E2_HUMAN Isoform of Q9BRK5, 45 kDa calcium-binding protein OS=Homo sapiens GN=SDF4 PE=1 SV=1;sp|Q9BRK5-4|CAB45_HUMAN Isoform	7	3	3	3	0	0	2	1	0	0	1	0	0	2	1	0	0	1	0	4.603	3.5874	5.7493	9.2389	-	0	Median	-	0	Median	3.5874	5.7493	9.2389	2	0	Median	-	0	Median	-	0	Median	-	0	Median
642	G3V1P5;Q96RN5-3;Q96RN5-2;Q96RN5;H7C308	G3V1P5;Q96RN5-3;Q96RN5-2;Q96RN5;H7C308	Mediator of RNA polymerase II transcription subunit 15	MED15	tr|G3V1P5|G3V1P5_HUMAN Isoform of Q96RN5, Mediator of RNA polymerase II transcription subunit 15 OS=Homo sapiens GN=MED15 PE=1 SV=1;sp|Q96RN5-3|MED15_HUMAN Isoform of Q96RN5, Isoform 3 of Mediator of RNA polymerase II transcription subunit 15 OS=Homo sapie	5	2	2	2	0	0	2	1	0	0	0	0	0	2	1	0	0	0	0	27.417	0.63885	0.52903	8.7961	-	0	Median	-	0	Median	0.62894	0.49319	1.3761	2	0	Median	0.65797	0.57264	2.6602	2	0	Median	-	0	Median
643	G3V1R2;Q8WWV3-3;Q8WWV3;Q8WWV3-2	G3V1R2;Q8WWV3-3;Q8WWV3;Q8WWV3-2	Reticulon-4-interacting protein 1, mitochondrial	RTN4IP1	tr|G3V1R2|G3V1R2_HUMAN Isoform of Q8WWV3, Reticulon-4-interacting protein 1, mitochondrial OS=Homo sapiens GN=RTN4IP1 PE=1 SV=1;sp|Q8WWV3-3|RT4I1_HUMAN Isoform of Q8WWV3, Isoform 3 of Reticulon-4-interacting protein 1, mitochondrial OS=Homo sapiens GN=RTN4	4	2	2	2	0	0	0	2	0	0	0	0	0	0	2	0	0	0	0	3.0204	-	0	Median	-	0	Median	-	0	Median	-	0	Median	-	0	Median	-	0	Median	-	0	Median	0	0	0
644	G3V1U3;P50579-3;P50579;F8VSC4;F8VY03;F8VRR3;F8VQZ7;P50579-2;F8VZX9	G3V1U3;P50579-3;P50579;F8VSC4;F8VY03;F8VRR3;F8VQZ7;P50579-2	Methionine aminopeptidase 2	METAP2	tr|G3V1U3|G3V1U3_HUMAN Isoform of P50579, Methionine aminopeptidase OS=Homo sapiens GN=METAP2 PE=1 SV=1;sp|P50579-3|MAP2_HUMAN Isoform of P50579, Isoform 3 of Methionine aminopeptidase 2 OS=Homo sapiens GN=METAP2;sp|P50579|MAP2_HUMAN Methionine aminopeptid	9	3	3	3	0	0	3	1	0	0	1	0	0	3	1	0	0	1	0	55.59	-	0	Median	-	0	Median	-	0	Median	-	0	Median	-	0	Median	-	0	Median	-	0	Median	0	0	23.8
645	G3V279;P84090	G3V279;P84090	Enhancer of rudimentary homolog	ERH	tr|G3V279|G3V279_HUMAN Isoform of P84090, Enhancer of rudimentary homolog OS=Homo sapiens GN=ERH PE=1 SV=1;sp|P84090|ERH_HUMAN Enhancer of rudimentary homolog OS=Homo sapiens GN=ERH PE=1 SV=1	2	3	3	3	3	0	3	0	2	0	1	3	0	3	0	2	0	1	0	160.12	2.2572	2.6691	28.848	2.1742	2.0126	25.049	7	0	Median	-	0	Median	2.4092	2.7656	29.365	3	0	Median	-	0	Median	2.5883	2.5868	15.02
646	H0YJ55;H0YJS0;G3V559;G3V2S6;Q9Y5K8	H0YJ55;H0YJS0;G3V559;G3V2S6;Q9Y5K8	V-type proton ATPase subunit D	ATP6V1D	tr|H0YJ55|H0YJ55_HUMAN Isoform of Q9Y5K8, V-type proton ATPase subunit D (Fragment) OS=Homo sapiens GN=ATP6V1D PE=1 SV=1;tr|H0YJS0|H0YJS0_HUMAN Isoform of Q9Y5K8, V-type proton ATPase subunit D (Fragment) OS=Homo sapiens GN=ATP6V1D PE=1 SV=1;tr|G3V559|G3V5	5	1	1	1	0	0	0	0	0	0	1	0	0	0	0	0	0	1	0.0077112	1.4818	-	0	Median	-	0	Median	-	0	Median	-	0	Median	-	0	Median	-	0	Median	-	0	Median	0	0	0
647	G3V3A4;Q13573;G3V5R3;G3V4X8	G3V3A4;Q13573;G3V5R3	SNW domain-containing protein 1	SNW1	tr|G3V3A4|G3V3A4_HUMAN Isoform of Q13573, SNW domain-containing protein 1 OS=Homo sapiens GN=SNW1 PE=1 SV=1;sp|Q13573|SNW1_HUMAN SNW domain-containing protein 1 OS=Homo sapiens GN=SNW1 PE=1 SV=1;tr|G3V5R3|G3V5R3_HUMAN Isoform of Q13573, SNW domain-containi	4	3	3	3	0	0	1	2	0	0	0	0	0	1	2	0	0	0	0	4.8121	-	0	Median	-	0	Median	-	0	Median	-	0	Median	-	0	Median	-	0	Median	-	0	Median	0	0	4.4
648	G3V5Q1;G3V3M6;P27695;G3V5D9;A0A0C4DGK8;G3V3C7;G3V3Y6;G3V5M0;G3V359	G3V5Q1;G3V3M6;P27695;G3V5D9;A0A0C4DGK8;G3V3C7	DNA-(apurinic or apyrimidinic site) lyase;DNA-(apurinic or apyrimidinic site) lyase, mitochondrial	APEX1	tr|G3V5Q1|G3V5Q1_HUMAN Isoform of P27695, DNA-(apurinic or apyrimidinic site) lyase (Fragment) OS=Homo sapiens GN=APEX1 PE=1 SV=1;tr|G3V3M6|G3V3M6_HUMAN Isoform of P27695, DNA-(apurinic or apyrimidinic site) lyase (Fragment) OS=Homo sapiens GN=APEX1 PE=1 S	9	5	5	5	2	0	0	5	4	0	0	2	0	0	5	4	0	0	0	20.683	0.17791	0.15945	50.7	-	0	Median	-	0	Median	-	0	Median	0.18209	0.1555	28.647	6	0	Median	0.1739	0.15806	82.759	3	0	Median
649	H0YJ63;G3V438;H0YJG7;O95433-2;O95433	H0YJ63;G3V438;H0YJG7;O95433-2;O95433	Activator of 90 kDa heat shock protein ATPase homolog 1	AHSA1	tr|H0YJ63|H0YJ63_HUMAN Isoform of O95433, Activator of 90 kDa heat shock protein ATPase homolog 1 (Fragment) OS=Homo sapiens GN=AHSA1 PE=1 SV=1;tr|G3V438|G3V438_HUMAN Isoform of O95433, Activator of 90 kDa heat shock protein ATPase homolog 1 (Fragment) OS=	5	1	1	1	0	0	1	0	0	0	0	0	0	1	0	0	0	0	0.006022	1.5637	-	0	Median	-	0	Median	-	0	Median	-	0	Median	-	0	Median	-	0	Median	-	0	Median	0	0	24.4
650	G3V4C1;G3V2Q1;G3V576;G3V555;G3V575;G3V5X6;G3V3K6;G3V251;B4DSU6;A0A0G2JNQ3;O60812;B2RXH8;A0A0G2JPF8;P0DMR1;B7ZW38;G3V4M8;G3V2H6;E5RG71;B3KT61;Q86SE5;Q86SE5-3	G3V4C1;G3V2Q1;G3V576;G3V555;G3V575;G3V5X6;G3V3K6;G3V251		HNRNPC	tr|G3V4C1|G3V4C1_HUMAN Isoform of P07910, Heterogeneous nuclear ribonucleoproteins C1/C2 OS=Homo sapiens GN=HNRNPC PE=1 SV=1;tr|G3V2Q1|G3V2Q1_HUMAN Isoform of P07910, Heterogeneous nuclear ribonucleoproteins C1/C2 OS=Homo sapiens GN=HNRNPC PE=1 SV=1;tr|G3V	21	29	1	1	16	1	4	16	14	3	9	0	0	0	1	0	0	0	1	-2	-	0	Median	-	0	Median	-	0	Median	-	0	Median	-	0	Median	-	0	Median	-	0	Median	47.9	8.6	14.7
651	G3V4C6;Q9Y224;H0YJB9	G3V4C6;Q9Y224;H0YJB9	UPF0568 protein C14orf166	C14orf166	tr|G3V4C6|G3V4C6_HUMAN Isoform of Q9Y224, UPF0568 protein C14orf166 OS=Homo sapiens GN=C14orf166 PE=1 SV=1;sp|Q9Y224|CN166_HUMAN UPF0568 protein C14orf166 OS=Homo sapiens GN=C14orf166 PE=1 SV=1;tr|H0YJB9|H0YJB9_HUMAN Isoform of Q9Y224, UPF0568 protein C14o	3	4	4	4	0	0	2	2	1	1	1	0	0	2	2	1	1	1	0	57.726	0.45028	0.28852	15.631	-	0	Median	-	0	Median	0.42022	0.28018	19.731	2	0	Median	-	0	Median	-	0	Median	-	0	Median
652	G3V4N7;P12277	G3V4N7;P12277	Creatine kinase B-type	CKB	tr|G3V4N7|G3V4N7_HUMAN Isoform of P12277, Creatine kinase B-type (Fragment) OS=Homo sapiens GN=CKB PE=1 SV=1;sp|P12277|KCRB_HUMAN Creatine kinase B-type OS=Homo sapiens GN=CKB PE=1 SV=1	2	2	2	2	0	2	0	0	0	0	0	0	2	0	0	0	0	0	0	14.404	0.78903	0.8203	21.216	-	0	Median	0.78903	0.8203	21.216	3	0	Median	-	0	Median	-	0	Median	-	0	Median	-	0	Median
653	G3V595;P01011-2;P01011	G3V595;P01011-2;P01011	Alpha-1-antichymotrypsin;Alpha-1-antichymotrypsin His-Pro-less	SERPINA3	tr|G3V595|G3V595_HUMAN Isoform of P01011, Alpha-1-antichymotrypsin (Fragment) OS=Homo sapiens GN=SERPINA3 PE=1 SV=3;sp|P01011-2|AACT_HUMAN Isoform of P01011, Isoform 2 of Alpha-1-antichymotrypsin OS=Homo sapiens GN=SERPINA3;sp|P01011|AACT_HUMAN Alpha-1-ant	3	1	1	1	0	0	0	0	0	1	0	0	0	0	0	0	1	0	0	38.3	-	0	Median	-	0	Median	-	0	Median	-	0	Median	-	0	Median	-	0	Median	-	0	Median	0	0	0
654	G3V599;O15320-9;O15320-8;O15320-6;O15320-4;O15320-3;O15320-10;O15320;O15320-5;O15320-7;O15320-2;A4FU28;G3V5K6;Q8IX94;Q86UF2;P0CG41;A4D2H0	G3V599;O15320-9;O15320-8;O15320-6;O15320-4;O15320-3;O15320-10;O15320;O15320-5;O15320-7;O15320-2;A4FU28	cTAGE family member 5;cTAGE family member 9	CTAGE5;CTAGE9	tr|G3V599|G3V599_HUMAN Uncharacterized protein OS=Homo sapiens PE=4 SV=1;sp|O15320-9|CTGE5_HUMAN Isoform of O15320, Isoform 10 of cTAGE family member 5 OS=Homo sapiens GN=CTAGE5;sp|O15320-8|CTGE5_HUMAN Isoform of O15320, Isoform 9 of cTAGE family member 5	17	4	4	4	0	0	4	2	0	0	1	0	0	4	2	0	0	1	0	4.7963	3.2947	2.2117	27.589	-	0	Median	-	0	Median	2.8698	1.9364	19.782	3	0	Median	3.6928	2.8307	11.704	2	0	Median	-	0	Median
655	H0YJJ8;G3V5E5;P49770	H0YJJ8;G3V5E5;P49770	Translation initiation factor eIF-2B subunit beta	EIF2B2	tr|H0YJJ8|H0YJJ8_HUMAN Isoform of P49770, Translation initiation factor eIF-2B subunit beta (Fragment) OS=Homo sapiens GN=EIF2B2 PE=1 SV=1;tr|G3V5E5|G3V5E5_HUMAN Isoform of P49770, Translation initiation factor eIF-2B subunit beta OS=Homo sapiens GN=EIF2B2	3	1	1	1	0	0	0	1	0	0	0	0	0	0	1	0	0	0	0.0032632	1.7339	-	0	Median	-	0	Median	-	0	Median	-	0	Median	-	0	Median	-	0	Median	-	0	Median	0	0	0
656	G3V5T9;P24941;P24941-2;E7ESI2;Q00526;K7EJ83	G3V5T9;P24941;P24941-2;E7ESI2	Cyclin-dependent kinase 2	CDK2	tr|G3V5T9|G3V5T9_HUMAN Isoform of P24941, Cyclin-dependent kinase 2 OS=Homo sapiens GN=CDK2 PE=1 SV=1;sp|P24941|CDK2_HUMAN Cyclin-dependent kinase 2 OS=Homo sapiens GN=CDK2 PE=1 SV=2;sp|P24941-2|CDK2_HUMAN Isoform of P24941, Isoform 2 of Cyclin-dependent k	6	7	5	5	2	1	0	1	3	0	4	0	1	0	1	2	0	2	0	6.1988	0.88842	0.76761	30.135	-	0	Median	-	0	Median	-	0	Median	-	0	Median	-	0	Median	-	0	Median	0.90559	0.6785	17.452
657	G3V5Z7;P60900;G3V295;P60900-2;G3V3I1;G3V3U4;P60900-3;G3V4S5;G3V2S7;H0YJC4	G3V5Z7;P60900;G3V295;P60900-2;G3V3I1;G3V3U4	Proteasome subunit alpha type;Proteasome subunit alpha type-6	PSMA6	tr|G3V5Z7|G3V5Z7_HUMAN Isoform of P60900, Proteasome subunit alpha type OS=Homo sapiens GN=PSMA6 PE=1 SV=1;sp|P60900|PSA6_HUMAN Proteasome subunit alpha type-6 OS=Homo sapiens GN=PSMA6 PE=1 SV=1;tr|G3V295|G3V295_HUMAN Isoform of P60900, Proteasome subunit	10	15	15	15	9	2	5	10	7	2	8	9	2	5	10	7	2	8	0	103.97	2.7362	2.0216	41.079	1.9455	1.6789	26.086	10	0	Median	1.071	1.2059	51.091	10	0	Median	2.9341	1.6565	35.435	4	0	Median	3.0808	1.7424	34.249
658	G3XAI2;P07942;E7EPA6;E9PCS6;C9J296	G3XAI2;P07942	Laminin subunit beta-1	LAMB1	tr|G3XAI2|G3XAI2_HUMAN Isoform of P07942, Laminin subunit beta-1 OS=Homo sapiens GN=LAMB1 PE=1 SV=1;sp|P07942|LAMB1_HUMAN Laminin subunit beta-1 OS=Homo sapiens GN=LAMB1 PE=1 SV=2	5	41	41	41	15	4	19	25	20	8	15	15	4	19	25	20	8	15	0	323.31	2.4172	3.4553	44.424	2.4392	5.5832	68.661	7	0	Median	1.6479	2.8736	31.87	3	0	Median	2.4957	3.0984	41.751	18	0	Median	2.5612	3.9234	36.032
659	G3XAN4;Q15629-2;Q15629	G3XAN4;Q15629-2;Q15629	Translocating chain-associated membrane protein 1	TRAM1	tr|G3XAN4|G3XAN4_HUMAN Isoform of Q15629, Translocating chain-associated membrane protein 1 OS=Homo sapiens GN=TRAM1 PE=1 SV=1;sp|Q15629-2|TRAM1_HUMAN Isoform of Q15629, Isoform 2 of Translocating chain-associated membrane protein 1 OS=Homo sapiens GN=TRAM	3	1	1	1	0	0	1	1	0	0	0	0	0	1	1	0	0	0	0	4.4815	-	0	Median	-	0	Median	-	0	Median	-	0	Median	-	0	Median	-	0	Median	-	0	Median	0	0	4.5
660	G5E9W7;G5E9V5;P82650;H7C5L9;H7C5H3;H7C5F2;P82650-2;C9J5D8	G5E9W7;G5E9V5;P82650;H7C5L9;H7C5H3	28S ribosomal protein S22, mitochondrial	MRPS22	tr|G5E9W7|G5E9W7_HUMAN Isoform of P82650, 28S ribosomal protein S22, mitochondrial OS=Homo sapiens GN=MRPS22 PE=1 SV=1;tr|G5E9V5|G5E9V5_HUMAN Isoform of P82650, 28S ribosomal protein S22, mitochondrial OS=Homo sapiens GN=MRPS22 PE=1 SV=1;sp|P82650|RT22_HUM	8	16	16	16	4	0	0	14	14	0	6	4	0	0	14	14	0	6	0	133.57	5.0987	5.4149	25.238	-	0	Median	-	0	Median	-	0	Median	5.4339	5.2671	23.203	17	0	Median	4.8317	5.4784	24.514	14	0	Median
661	G5E9W3;Q9UKF6	G5E9W3;Q9UKF6	Cleavage and polyadenylation specificity factor subunit 3	CPSF3	tr|G5E9W3|G5E9W3_HUMAN Isoform of Q9UKF6, Cleavage and polyadenylation specific factor 3, 73kDa, isoform CRA_b OS=Homo sapiens GN=CPSF3 PE=1 SV=1;sp|Q9UKF6|CPSF3_HUMAN Cleavage and polyadenylation specificity factor subunit 3 OS=Homo sapiens GN=CPSF3 PE=1	2	4	4	4	4	0	0	0	0	0	0	4	0	0	0	0	0	0	0	6.1363	-	0	Median	-	0	Median	-	0	Median	-	0	Median	-	0	Median	-	0	Median	-	0	Median	8.8	0	0
662	G5E9Z2;Q96KA5-2;Q96KA5	G5E9Z2;Q96KA5-2;Q96KA5	Cleft lip and palate transmembrane protein 1-like protein	CLPTM1L	tr|G5E9Z2|G5E9Z2_HUMAN Isoform of Q96KA5, Cisplatin resistance related protein CRR9p, isoform CRA_c OS=Homo sapiens GN=CLPTM1L PE=1 SV=1;sp|Q96KA5-2|CLP1L_HUMAN Isoform of Q96KA5, Isoform 2 of Cleft lip and palate transmembrane protein 1-like protein OS=Ho	3	6	6	6	1	1	5	4	3	3	2	1	1	5	4	3	3	2	0	51.273	1.9943	3.1769	36.232	-	0	Median	-	0	Median	2.117	2.4605	16.21	5	0	Median	1.8295	3.5748	34.571	4	0	Median	1.8189	3.476	13.632
663	G5EA29;H0YDP6;H0YEL0;O14893-3;O14893-2;O14893	G5EA29;H0YDP6;H0YEL0;O14893-3;O14893-2;O14893	Gem-associated protein 2	GEMIN2	tr|G5EA29|G5EA29_HUMAN Isoform of O14893, Gem-associated protein 2 OS=Homo sapiens GN=GEMIN2 PE=1 SV=1;tr|H0YDP6|H0YDP6_HUMAN Isoform of O14893, Gem-associated protein 2 (Fragment) OS=Homo sapiens GN=GEMIN2 PE=1 SV=6;tr|H0YEL0|H0YEL0_HUMAN Isoform of O1489	6	1	1	1	0	0	0	0	1	0	0	0	0	0	0	1	0	0	0	3.7746	-	0	Median	-	0	Median	-	0	Median	-	0	Median	-	0	Median	-	0	Median	-	0	Median	0	0	0
664	G5EA31;P53992;P53992-2	G5EA31;P53992	Protein transport protein Sec24C	SEC24C	tr|G5EA31|G5EA31_HUMAN Isoform of P53992, Protein transport protein Sec24C OS=Homo sapiens GN=SEC24C PE=1 SV=1;sp|P53992|SC24C_HUMAN Protein transport protein Sec24C OS=Homo sapiens GN=SEC24C PE=1 SV=3	3	8	8	8	1	0	7	8	2	1	0	1	0	7	8	2	1	0	0	25.204	1.3536	0.96035	32.492	-	0	Median	-	0	Median	1.3838	0.97859	29.539	7	0	Median	1.324	0.94244	25.789	5	0	Median	1.2229	0.78586	37.529
665	G5EA48;Q7Z6B7-2;Q7Z6B7	G5EA48;Q7Z6B7-2;Q7Z6B7	SLIT-ROBO Rho GTPase-activating protein 1	SRGAP1	tr|G5EA48|G5EA48_HUMAN Isoform of Q7Z6B7, SLIT-ROBO Rho GTPase activating protein 1, isoform CRA_a OS=Homo sapiens GN=SRGAP1 PE=1 SV=1;sp|Q7Z6B7-2|SRGP1_HUMAN Isoform of Q7Z6B7, Isoform 2 of SLIT-ROBO Rho GTPase-activating protein 1 OS=Homo sapiens GN=SRGA	3	5	5	3	0	0	3	5	2	0	0	0	0	1	3	0	0	0	0	9.9458	-	0	Median	-	0	Median	-	0	Median	-	0	Median	-	0	Median	-	0	Median	-	0	Median	0	0	3.7
666	G8JLB6;P31943;E9PCY7;D6RIT2;D6RIU0;D6RBM0;E7EQJ0;D6RAM1;D6R9T0;D6RFM3;D6RDU3;D6RJ04;D6RIH9;H0YB39;E7EN40;H0YBD7;D6RDL0;H0YBG7;E5RGV0;D6RF17;E5RGH4;H0YAQ2;D6R9D3;E5RJ94	G8JLB6;P31943;E9PCY7;D6RIT2;D6RIU0;D6RBM0;E7EQJ0;D6RAM1;D6R9T0;D6RFM3;D6RDU3;D6RJ04;D6RIH9;H0YB39	Heterogeneous nuclear ribonucleoprotein H;Heterogeneous nuclear ribonucleoprotein H, N-terminally processed	HNRNPH1	tr|G8JLB6|G8JLB6_HUMAN Isoform of P31943, Heterogeneous nuclear ribonucleoprotein H OS=Homo sapiens GN=HNRNPH1 PE=1 SV=1;sp|P31943|HNRH1_HUMAN Heterogeneous nuclear ribonucleoprotein H OS=Homo sapiens GN=HNRNPH1 PE=1 SV=4;tr|E9PCY7|E9PCY7_HUMAN Isoform of	24	22	22	15	17	9	10	7	11	9	13	11	4	5	3	6	4	8	0	323.31	3.1483	1.7124	60.986	3.0783	1.6424	60.669	28	0	Median	3.1129	4.0647	38.463	12	0	Median	3.0669	1.7923	48.075	29	0	Median	2.7533	1.586	60.139
667	G8JLD3;X6RLX0;Q8IUD2-2;Q8IUD2-3;Q8IUD2;X6RM00;Q8IUD2-4;Q8IUD2-5;K7EPD6;K7EPP6	G8JLD3;X6RLX0;Q8IUD2-2;Q8IUD2-3;Q8IUD2;X6RM00;Q8IUD2-4;Q8IUD2-5	ELKS/Rab6-interacting/CAST family member 1	ERC1	tr|G8JLD3|G8JLD3_HUMAN Isoform of Q8IUD2, ELKS/Rab6-interacting/CAST family member 1 OS=Homo sapiens GN=ERC1 PE=1 SV=1;tr|X6RLX0|X6RLX0_HUMAN Isoform of Q8IUD2, ELKS/Rab6-interacting/CAST family member 1 OS=Homo sapiens GN=ERC1 PE=1 SV=1;sp|Q8IUD2-2|RB6I2_	10	5	5	5	0	0	5	2	0	0	0	0	0	5	2	0	0	0	0	6.1056	0.14708	0.1187	2.7274	-	0	Median	-	0	Median	-	0	Median	-	0	Median	-	0	Median	-	0	Median	-	0	Median
668	G8JLD5;O00429-4;O00429-5;O00429-3;O00429-2;O00429;O00429-8;O00429-6;O00429-7;B4DPZ9;F8W1W3;F8VUJ9	G8JLD5;O00429-4;O00429-5;O00429-3;O00429-2;O00429;O00429-8;O00429-6;O00429-7	Dynamin-1-like protein	DNM1L	tr|G8JLD5|G8JLD5_HUMAN Isoform of O00429, Dynamin-1-like protein OS=Homo sapiens GN=DNM1L PE=1 SV=1;sp|O00429-4|DNM1L_HUMAN Isoform of O00429, Isoform 3 of Dynamin-1-like protein OS=Homo sapiens GN=DNM1L;sp|O00429-5|DNM1L_HUMAN Isoform of O00429, Isoform 5	12	3	3	3	1	0	1	1	0	0	0	1	0	1	1	0	0	0	0	7.5311	1.7799	1.5949	57.342	-	0	Median	-	0	Median	-	0	Median	-	0	Median	-	0	Median	-	0	Median	-	0	Median
669	G8JLG1;Q14683;H0Y7K8;V9GY57	G8JLG1;Q14683	Structural maintenance of chromosomes protein;Structural maintenance of chromosomes protein 1A	SMC1A	tr|G8JLG1|G8JLG1_HUMAN Isoform of Q14683, Structural maintenance of chromosomes protein OS=Homo sapiens GN=SMC1A PE=1 SV=2;sp|Q14683|SMC1A_HUMAN Structural maintenance of chromosomes protein 1A OS=Homo sapiens GN=SMC1A PE=1 SV=2	4	47	47	47	27	1	25	27	12	0	0	27	1	25	27	12	0	0	0	323.31	0.30334	0.2659	28.262	0.31382	0.27299	24.565	17	0	Median	-	0	Median	0.28958	0.21386	27.259	19	0	Median	0.28386	0.27104	20.617	19	0	Median
670	G8JLK1;Q9NZ43;M0QYT5;M0QZE0;Q9NZ43-3;Q9NZ43-2	G8JLK1;Q9NZ43;M0QYT5	Vesicle transport protein USE1	USE1	tr|G8JLK1|G8JLK1_HUMAN Isoform of Q9NZ43, Vesicle transport protein USE1 OS=Homo sapiens GN=USE1 PE=1 SV=2;sp|Q9NZ43|USE1_HUMAN Vesicle transport protein USE1 OS=Homo sapiens GN=USE1 PE=1 SV=2;tr|M0QYT5|M0QYT5_HUMAN Isoform of Q9NZ43, Vesicle transport pro	6	4	4	4	0	0	0	2	1	0	2	0	0	0	2	1	0	2	0	3.9016	1.8091	1.5734	2.4465	-	0	Median	-	0	Median	-	0	Median	-	0	Median	-	0	Median	-	0	Median	-	0	Median
671	H0Y2Y8;Q15942;C9IZ41;H7C3D3;Q15942-2	H0Y2Y8;Q15942;C9IZ41;H7C3D3;Q15942-2	Zyxin	ZYX	tr|H0Y2Y8|H0Y2Y8_HUMAN Isoform of Q15942, Zyxin (Fragment) OS=Homo sapiens GN=ZYX PE=1 SV=1;sp|Q15942|ZYX_HUMAN Zyxin OS=Homo sapiens GN=ZYX PE=1 SV=1;tr|C9IZ41|C9IZ41_HUMAN Isoform of Q15942, Zyxin (Fragment) OS=Homo sapiens GN=ZYX PE=1 SV=1;tr|H7C3D3|H7C	5	2	2	2	2	0	0	0	0	0	0	2	0	0	0	0	0	0	0	9.5593	0.97679	0.80051	12.71	0.97679	0.80051	12.71	2	0	Median	-	0	Median	-	0	Median	-	0	Median	-	0	Median	-	0	Median
672	Q5QPK2;H0Y368;O60762;Q5QPJ9	Q5QPK2;H0Y368;O60762	Dolichol-phosphate mannosyltransferase subunit 1	DPM1	tr|Q5QPK2|Q5QPK2_HUMAN Isoform of O60762, Dolichol-phosphate mannosyltransferase subunit 1 OS=Homo sapiens GN=DPM1 PE=1 SV=1;tr|H0Y368|H0Y368_HUMAN Isoform of O60762, Dolichol-phosphate mannosyltransferase subunit 1 (Fragment) OS=Homo sapiens GN=DPM1 PE=1	4	13	13	13	5	4	1	5	8	0	8	5	4	1	5	8	0	8	0	114.66	1.5479	1.2342	22.664	1.5036	1.3732	20.947	5	0	Median	1.7887	1.7835	24.113	4	0	Median	-	0	Median	1.5303	1.3519	23.444	8	0	Median
673	H0Y432;Q53EZ4-2;Q53EZ4	H0Y432;Q53EZ4-2;Q53EZ4	Centrosomal protein of 55 kDa	CEP55	tr|H0Y432|H0Y432_HUMAN Isoform of Q53EZ4, Centrosomal protein of 55 kDa (Fragment) OS=Homo sapiens GN=CEP55 PE=1 SV=1;sp|Q53EZ4-2|CEP55_HUMAN Isoform of Q53EZ4, Isoform 2 of Centrosomal protein of 55 kDa OS=Homo sapiens GN=CEP55;sp|Q53EZ4|CEP55_HUMAN Centr	3	2	2	2	0	0	0	2	0	0	0	0	0	0	2	0	0	0	0	3.2786	-	0	Median	-	0	Median	-	0	Median	-	0	Median	-	0	Median	-	0	Median	-	0	Median	0	0	0
674	H0Y5A1;P41222	H0Y5A1;P41222	Prostaglandin-H2 D-isomerase	PTGDS	tr|H0Y5A1|H0Y5A1_HUMAN Isoform of P41222, Prostaglandin-H2 D-isomerase (Fragment) OS=Homo sapiens GN=PTGDS PE=1 SV=2;sp|P41222|PTGDS_HUMAN Prostaglandin-H2 D-isomerase OS=Homo sapiens GN=PTGDS PE=1 SV=1	2	1	1	1	0	0	0	0	0	1	0	0	0	0	0	0	1	0	0	4.6861	-	0	Median	-	0	Median	-	0	Median	-	0	Median	-	0	Median	-	0	Median	-	0	Median	0	0	0
675	H0Y5A2;Q9H1R2	H0Y5A2;Q9H1R2	Dual specificity protein phosphatase 15	DUSP15	tr|H0Y5A2|H0Y5A2_HUMAN Isoform of Q9H1R2, Dual-specificity protein phosphatase 15 (Fragment) OS=Homo sapiens GN=DUSP15 PE=4 SV=1;sp|Q9H1R2|DUS15_HUMAN Dual specificity protein phosphatase 15 OS=Homo sapiens GN=DUSP15 PE=1 SV=4	2	1	1	1	0	0	1	0	0	0	0	0	0	1	0	0	0	0	0.0057163	1.6283	-	0	Median	-	0	Median	-	0	Median	-	0	Median	-	0	Median	-	0	Median	-	0	Median	0	0	14
676	H0Y5B4;H7BZ11;J3KQN4;P83881;H7BY91;H0Y3V9;R4GN19	H0Y5B4;H7BZ11;J3KQN4;P83881	60S ribosomal protein L36a	RPL36A;RPL36A-HNRNPH2	tr|H0Y5B4|H0Y5B4_HUMAN Isoform of P83881, 60S ribosomal protein L36a OS=Homo sapiens GN=RPL36A PE=3 SV=2;tr|H7BZ11|H7BZ11_HUMAN Protein RPL36A-HNRNPH2 OS=Homo sapiens GN=RPL36A-HNRNPH2 PE=3 SV=2;tr|J3KQN4|J3KQN4_HUMAN Isoform of P83881, 60S ribosomal prote	7	5	5	2	2	0	5	0	4	0	0	2	0	2	0	2	0	0	0	8.5178	0.26487	0.41956	32.969	0.28415	0.51734	23.541	2	0	Median	-	0	Median	0.27342	0.39157	39.077	6	0	Median	-	0	Median	0.24464	0.47939	20.206
677	H0Y5J4;Q9UJU6-5;Q9UJU6;B4DDD6;Q9UJU6-4;Q9UJU6-6;Q9UJU6-2	H0Y5J4;Q9UJU6-5;Q9UJU6;B4DDD6;Q9UJU6-4;Q9UJU6-6;Q9UJU6-2	Drebrin-like protein	DBNL	tr|H0Y5J4|H0Y5J4_HUMAN Isoform of Q9UJU6, Drebrin-like protein (Fragment) OS=Homo sapiens GN=DBNL PE=1 SV=1;sp|Q9UJU6-5|DBNL_HUMAN Isoform of Q9UJU6, Isoform 5 of Drebrin-like protein OS=Homo sapiens GN=DBNL;sp|Q9UJU6|DBNL_HUMAN Drebrin-like protein OS=Hom	7	2	2	2	1	0	0	1	0	0	0	1	0	0	1	0	0	0	0	3.4525	-	0	Median	-	0	Median	-	0	Median	-	0	Median	-	0	Median	-	0	Median	-	0	Median	3.3	0	0
678	H0Y5K5;Q9Y282;Q9Y282-3;H0Y621;Q9Y282-2;A6PVJ2;A0A0C4DH46;H0Y802;H0Y6Z0	H0Y5K5;Q9Y282;Q9Y282-3;H0Y621;Q9Y282-2	Endoplasmic reticulum-Golgi intermediate compartment protein 3	ERGIC3	tr|H0Y5K5|H0Y5K5_HUMAN Isoform of Q9Y282, Endoplasmic reticulum-Golgi intermediate compartment protein 3 (Fragment) OS=Homo sapiens GN=ERGIC3 PE=1 SV=1;sp|Q9Y282|ERGI3_HUMAN Endoplasmic reticulum-Golgi intermediate compartment protein 3 OS=Homo sapiens GN=	9	4	4	4	0	0	1	2	2	1	3	0	0	1	2	2	1	3	0	5.4256	2.1525	1.3307	31.591	-	0	Median	-	0	Median	-	0	Median	-	0	Median	2.4471	1.3887	6.0295	2	0	Median	-	0	Median
679	H0Y5N2;O60906	H0Y5N2;O60906	Sphingomyelin phosphodiesterase 2	SMPD2	tr|H0Y5N2|H0Y5N2_HUMAN Isoform of O60906, Sphingomyelin phosphodiesterase 2 (Fragment) OS=Homo sapiens GN=SMPD2 PE=1 SV=1;sp|O60906|NSMA_HUMAN Sphingomyelin phosphodiesterase 2 OS=Homo sapiens GN=SMPD2 PE=1 SV=2	2	1	1	1	0	0	1	1	0	0	0	0	0	1	1	0	0	0	0.0089903	1.4003	2.8245	3.3017	27.576	-	0	Median	-	0	Median	2.9712	4.0684	29.53	2	0	Median	-	0	Median	-	0	Median	-	0	Median
680	H0Y6Y2	H0Y6Y2		CASP9	tr|H0Y6Y2|H0Y6Y2_HUMAN Isoform of P55211, Caspase-9 (Fragment) OS=Homo sapiens GN=CASP9 PE=1 SV=1	1	1	1	1	1	1	1	1	1	1	1	1	1	1	1	1	1	1	0.0011128	1.9725	5.9453	2.0383	35.028	5.2129	2.8056	66.469	2	0	Median	-	0	Median	-	0	Median	-	0	Median	-	0	Median	-	0	Median
681	H0Y704;H7BZT5;O15231-5;O15231-4;O15231-7;O15231;O15231-3;O15231-8;O15231-6	H0Y704;H7BZT5;O15231-5;O15231-4;O15231-7;O15231;O15231-3;O15231-8;O15231-6	Zinc finger protein 185	ZNF185	tr|H0Y704|H0Y704_HUMAN Isoform of O15231, Zinc finger protein 185 (Fragment) OS=Homo sapiens GN=ZNF185 PE=1 SV=2;tr|H7BZT5|H7BZT5_HUMAN Isoform of O15231, Zinc finger protein 185 OS=Homo sapiens GN=ZNF185 PE=1 SV=2;sp|O15231-5|ZN185_HUMAN Isoform of O15231	9	1	1	1	0	0	1	0	0	0	0	0	0	1	0	0	0	0	0	10.465	-	0	Median	-	0	Median	-	0	Median	-	0	Median	-	0	Median	-	0	Median	-	0	Median	0	0	6.9
682	H0Y886;O43674;E7EWP0;O43674-2;H7C568;A0A087WYD0	H0Y886;O43674;E7EWP0;O43674-2	NADH dehydrogenase [ubiquinone] 1 beta subcomplex subunit 5, mitochondrial	NDUFB5	tr|H0Y886|H0Y886_HUMAN Isoform of O43674, NADH dehydrogenase [ubiquinone] 1 beta subcomplex subunit 5, mitochondrial (Fragment) OS=Homo sapiens GN=NDUFB5 PE=1 SV=1;sp|O43674|NDUB5_HUMAN NADH dehydrogenase [ubiquinone] 1 beta subcomplex subunit 5, mitochond	6	5	5	5	1	0	5	0	3	0	2	1	0	5	0	3	0	2	0	38.386	0.079396	0.1034	62.395	-	0	Median	-	0	Median	-	0	Median	-	0	Median	0.12129	0.1568	81.429	2	0	Median	-	0	Median
683	H0Y8E6;P49736	H0Y8E6;P49736	DNA replication licensing factor MCM2	MCM2	tr|H0Y8E6|H0Y8E6_HUMAN Isoform of P49736, DNA replication licensing factor MCM2 (Fragment) OS=Homo sapiens GN=MCM2 PE=1 SV=1;sp|P49736|MCM2_HUMAN DNA replication licensing factor MCM2 OS=Homo sapiens GN=MCM2 PE=1 SV=4	2	8	8	8	2	0	5	4	0	0	0	2	0	5	4	0	0	0	0	29.436	1.9434	1.3381	31.092	-	0	Median	-	0	Median	1.7585	1.2509	38.751	4	0	Median	1.9434	1.5871	12.257	3	0	Median	-	0	Median
684	H0Y9R3;Q9H7D7-2;Q9H7D7	H0Y9R3;Q9H7D7-2;Q9H7D7	WD repeat-containing protein 26	WDR26	tr|H0Y9R3|H0Y9R3_HUMAN Isoform of Q9H7D7, WD repeat-containing protein 26 (Fragment) OS=Homo sapiens GN=WDR26 PE=1 SV=1;sp|Q9H7D7-2|WDR26_HUMAN Isoform of Q9H7D7, Isoform 2 of WD repeat-containing protein 26 OS=Homo sapiens GN=WDR26;sp|Q9H7D7|WDR26_HUMAN W	3	1	1	1	0	0	0	1	0	0	0	0	0	0	1	0	0	0	0.0057368	1.6493	-	0	Median	-	0	Median	-	0	Median	-	0	Median	-	0	Median	-	0	Median	-	0	Median	0	0	0
685	H0YA18;Q9NUQ7;D6RGX2;H0Y9B0	H0YA18;Q9NUQ7;D6RGX2;H0Y9B0	Ufm1-specific protease 2	UFSP2	tr|H0YA18|H0YA18_HUMAN Isoform of Q9NUQ7, Ufm1-specific protease 2 (Fragment) OS=Homo sapiens GN=UFSP2 PE=1 SV=1;sp|Q9NUQ7|UFSP2_HUMAN Ufm1-specific protease 2 OS=Homo sapiens GN=UFSP2 PE=1 SV=3;tr|D6RGX2|D6RGX2_HUMAN Isoform of Q9NUQ7, Ufm1-specific prote	4	4	4	4	1	0	2	0	0	0	2	1	0	2	0	0	0	2	0	59.41	-	0	Median	-	0	Median	-	0	Median	-	0	Median	-	0	Median	-	0	Median	-	0	Median	5.7	0	9.5
686	H0YA67;Q07075	H0YA67;Q07075	Glutamyl aminopeptidase	ENPEP	tr|H0YA67|H0YA67_HUMAN Isoform of Q07075, Glutamyl aminopeptidase (Fragment) OS=Homo sapiens GN=ENPEP PE=1 SV=1;sp|Q07075|AMPE_HUMAN Glutamyl aminopeptidase OS=Homo sapiens GN=ENPEP PE=1 SV=3	2	1	1	1	0	0	1	0	0	0	0	0	0	1	0	0	0	0	0.0080363	1.4661	-	0	Median	-	0	Median	-	0	Median	-	0	Median	-	0	Median	-	0	Median	-	0	Median	0	0	13.2
687	H0YCK3;P55265-5;P55265-3;P55265-2;P55265;P55265-4	H0YCK3;P55265-5;P55265-3;P55265-2;P55265;P55265-4	Double-stranded RNA-specific adenosine deaminase	ADAR	tr|H0YCK3|H0YCK3_HUMAN Isoform of P55265, Double-stranded RNA-specific adenosine deaminase (Fragment) OS=Homo sapiens GN=ADAR PE=1 SV=1;sp|P55265-5|DSRAD_HUMAN Isoform of P55265, Isoform 5 of Double-stranded RNA-specific adenosine deaminase OS=Homo sapiens	6	9	9	9	2	0	7	5	2	0	1	2	0	7	5	2	0	1	0	34.569	0.84442	0.70718	41.731	-	0	Median	-	0	Median	0.86443	0.76922	56.821	6	0	Median	0.79693	0.67345	31.841	7	0	Median	-	0	Median
688	H0YD21;I3L448;Q5TC12-2;Q5TC12-3;Q5TC12;H0YCA6	H0YD21;I3L448;Q5TC12-2;Q5TC12-3;Q5TC12;H0YCA6	ATP synthase mitochondrial F1 complex assembly factor 1	ATPAF1	tr|H0YD21|H0YD21_HUMAN Isoform of Q5TC12, ATP synthase mitochondrial F1 complex assembly factor 1 (Fragment) OS=Homo sapiens GN=ATPAF1 PE=1 SV=1;tr|I3L448|I3L448_HUMAN Isoform of Q5TC12, ATP synthase mitochondrial F1 complex assembly factor 1 OS=Homo sapie	6	2	2	2	0	0	0	1	2	0	1	0	0	0	1	2	0	1	0	5.517	-	0	Median	-	0	Median	-	0	Median	-	0	Median	-	0	Median	-	0	Median	-	0	Median	0	0	0
689	S4R3P2;X6R3F0;H0YD93;Q8WXA3-2;Q8WXA3-3;Q8WXA3	S4R3P2;X6R3F0;H0YD93;Q8WXA3-2;Q8WXA3-3;Q8WXA3	RUN and FYVE domain-containing protein 2	RUFY2	tr|S4R3P2|S4R3P2_HUMAN Isoform of Q8WXA3, RUN and FYVE domain-containing protein 2 (Fragment) OS=Homo sapiens GN=RUFY2 PE=1 SV=1;tr|X6R3F0|X6R3F0_HUMAN Isoform of Q8WXA3, RUN and FYVE domain-containing protein 2 OS=Homo sapiens GN=RUFY2 PE=1 SV=1;tr|H0YD93	6	1	1	1	0	0	1	0	0	0	0	0	0	1	0	0	0	0	0.0083276	1.4223	-	0	Median	-	0	Median	-	0	Median	-	0	Median	-	0	Median	-	0	Median	-	0	Median	0	0	11.5
690	H0YDS9;Q5T624;P49321-2;P49321-4;P49321;P49321-3;E9PRH9;H0YF33	H0YDS9;Q5T624;P49321-2;P49321-4;P49321;P49321-3;E9PRH9;H0YF33	Nuclear autoantigenic sperm protein	NASP	tr|H0YDS9|H0YDS9_HUMAN Isoform of P49321, Nuclear autoantigenic sperm protein (Fragment) OS=Homo sapiens GN=NASP PE=1 SV=1;tr|Q5T624|Q5T624_HUMAN Isoform of P49321, Nuclear autoantigenic sperm protein OS=Homo sapiens GN=NASP PE=1 SV=1;sp|P49321-2|NASP_HUMA	8	3	3	3	2	0	0	1	0	0	0	2	0	0	1	0	0	0	0	6.7716	1.1503	1.1971	43.566	1.0682	1.0794	22.44	3	0	Median	-	0	Median	-	0	Median	-	0	Median	-	0	Median	-	0	Median
691	H0YDT6;O00303	H0YDT6;O00303	Eukaryotic translation initiation factor 3 subunit F	EIF3F	tr|H0YDT6|H0YDT6_HUMAN Isoform of O00303, Eukaryotic translation initiation factor 3 subunit F (Fragment) OS=Homo sapiens GN=EIF3F PE=1 SV=1;sp|O00303|EIF3F_HUMAN Eukaryotic translation initiation factor 3 subunit F OS=Homo sapiens GN=EIF3F PE=1 SV=1	2	1	1	1	0	0	1	1	0	0	0	0	0	1	1	0	0	0	0	5.5473	1.4678	1.3709	88.069	-	0	Median	-	0	Median	-	0	Median	-	0	Median	-	0	Median	-	0	Median	-	0	Median
692	H0YEF7;H0YEH1;H0YE97;H0YEY8;H0YD48	H0YEF7;H0YEH1		PICALM	tr|H0YEF7|H0YEF7_HUMAN Isoform of Q13492, Phosphatidylinositol-binding clathrin assembly protein (Fragment) OS=Homo sapiens GN=PICALM PE=1 SV=1;tr|H0YEH1|H0YEH1_HUMAN Isoform of Q13492, Phosphatidylinositol-binding clathrin assembly protein (Fragment) OS=H	5	5	1	1	2	1	3	4	0	1	0	1	0	1	1	0	1	0	0	15.82	1.4642	1.0567	13.881	-	0	Median	-	0	Median	-	0	Median	-	0	Median	-	0	Median	-	0	Median	-	0	Median
693	H0YF29;Q6P1X6-2;Q6P1X6	H0YF29;Q6P1X6-2;Q6P1X6	UPF0598 protein C8orf82	C8orf82	tr|H0YF29|H0YF29_HUMAN Isoform of Q6P1X6, UPF0598 protein C8orf82 (Fragment) OS=Homo sapiens GN=C8orf82 PE=1 SV=1;sp|Q6P1X6-2|CH082_HUMAN Isoform of Q6P1X6, Isoform 2 of UPF0598 protein C8orf82 OS=Homo sapiens GN=C8orf82;sp|Q6P1X6|CH082_HUMAN UPF0598 prote	3	1	1	1	1	0	1	1	1	0	0	1	0	1	1	1	0	0	0	7.6495	5.402	3.4047	2.73	-	0	Median	-	0	Median	-	0	Median	-	0	Median	-	0	Median	-	0	Median	-	0	Median
694	H0YGT2;P20645	H0YGT2;P20645	Cation-dependent mannose-6-phosphate receptor	M6PR	tr|H0YGT2|H0YGT2_HUMAN Isoform of P20645, Cation-dependent mannose-6-phosphate receptor (Fragment) OS=Homo sapiens GN=M6PR PE=1 SV=1;sp|P20645|MPRD_HUMAN Cation-dependent mannose-6-phosphate receptor OS=Homo sapiens GN=M6PR PE=1 SV=1	2	1	1	1	0	0	0	0	0	0	1	0	0	0	0	0	0	1	0	2.8815	-	0	Median	-	0	Median	-	0	Median	-	0	Median	-	0	Median	-	0	Median	-	0	Median	0	0	0
695	H0YJN6;G3V5A2;H0YIY8;G3V5Z3;Q6IN85-5;Q6IN85-4;Q6IN85-2;Q6IN85	H0YJN6;G3V5A2;H0YIY8;G3V5Z3;Q6IN85-5;Q6IN85-4;Q6IN85-2;Q6IN85	Serine/threonine-protein phosphatase 4 regulatory subunit 3A	SMEK1	tr|H0YJN6|H0YJN6_HUMAN Isoform of Q6IN85, Serine/threonine-protein phosphatase 4 regulatory subunit 3A (Fragment) OS=Homo sapiens GN=PPP4R3A PE=1 SV=1;tr|G3V5A2|G3V5A2_HUMAN Isoform of Q6IN85, Serine/threonine-protein phosphatase 4 regulatory subunit 3A (F	8	2	2	2	0	0	0	1	1	0	0	0	0	0	1	1	0	0	0.0099759	1.338	-	0	Median	-	0	Median	-	0	Median	-	0	Median	-	0	Median	-	0	Median	-	0	Median	0	0	0
696	S4R329;H0YK61;H0YNK0;H0YNK8;H0YLP8;Q5J8M3-3;Q5J8M3-2;Q5J8M3;H0YN63;H0YMH5	S4R329;H0YK61;H0YNK0;H0YNK8;H0YLP8;Q5J8M3-3;Q5J8M3-2;Q5J8M3;H0YN63;H0YMH5	ER membrane protein complex subunit 4	EMC4	tr|S4R329|S4R329_HUMAN Isoform of Q5J8M3, ER membrane protein complex subunit 4 OS=Homo sapiens GN=EMC4 PE=1 SV=1;tr|H0YK61|H0YK61_HUMAN Isoform of Q5J8M3, ER membrane protein complex subunit 4 OS=Homo sapiens GN=EMC4 PE=1 SV=1;tr|H0YNK0|H0YNK0_HUMAN Isofo	10	2	2	2	1	0	0	0	1	0	0	1	0	0	0	1	0	0	0	2.7961	-	0	Median	-	0	Median	-	0	Median	-	0	Median	-	0	Median	-	0	Median	-	0	Median	13.9	0	0
697	H0YNW5;H0YKC5;P33316-2;P33316;A0A0C4DGL3;H0YMM5;H0YNJ9;H0YKI0;H0YMP1	H0YNW5;H0YKC5;P33316-2;P33316;A0A0C4DGL3;H0YMM5;H0YNJ9;H0YKI0	Deoxyuridine 5-triphosphate nucleotidohydrolase, mitochondrial	DUT	tr|H0YNW5|H0YNW5_HUMAN Isoform of P33316, Deoxyuridine 5-triphosphate nucleotidohydrolase, mitochondrial OS=Homo sapiens GN=DUT PE=1 SV=1;tr|H0YKC5|H0YKC5_HUMAN Isoform of P33316, Deoxyuridine 5-triphosphate nucleotidohydrolase, mitochondrial (Fragment)	9	6	6	6	2	0	6	1	4	0	0	2	0	6	1	4	0	0	0	13.701	0.61699	0.70282	32.793	0.61162	0.61653	68.911	2	0	Median	-	0	Median	0.61699	0.73995	27.897	6	0	Median	-	0	Median	0.59976	0.69937	32.871
698	H0YKD8;P46779;P46779-2;P46779-3;H0YMF4;P46779-4;P46779-5;H0YLP6	H0YKD8;P46779;P46779-2;P46779-3;H0YMF4;P46779-4;P46779-5;H0YLP6	60S ribosomal protein L28	RPL28	tr|H0YKD8|H0YKD8_HUMAN Isoform of P46779, 60S ribosomal protein L28 OS=Homo sapiens GN=RPL28 PE=1 SV=1;sp|P46779|RL28_HUMAN 60S ribosomal protein L28 OS=Homo sapiens GN=RPL28 PE=1 SV=3;sp|P46779-2|RL28_HUMAN Isoform of P46779, Isoform 2 of 60S ribosomal pr	8	15	15	15	6	0	5	3	8	0	5	6	0	5	3	8	0	5	0	196.99	0.092097	0.11632	56.121	0.092217	0.12988	59.638	3	0	Median	-	0	Median	0.091978	0.10417	35.64	3	0	Median	-	0	Median	0.088899	0.083854	40.024
699	H0YLW7;H0YMW8;H0YNF3;H0YMR6;H0YLE6;H0YL55;H7BXE3;Q9NWH9	H0YLW7;H0YMW8;H0YNF3;H0YMR6;H0YLE6;H0YL55;H7BXE3;Q9NWH9	SAFB-like transcription modulator	SLTM	tr|H0YLW7|H0YLW7_HUMAN Isoform of Q9NWH9, SAFB-like transcription modulator OS=Homo sapiens GN=SLTM PE=1 SV=1;tr|H0YMW8|H0YMW8_HUMAN Isoform of Q9NWH9, SAFB-like transcription modulator OS=Homo sapiens GN=SLTM PE=1 SV=1;tr|H0YNF3|H0YNF3_HUMAN Isoform of Q9	8	1	1	1	1	1	0	1	1	0	0	1	1	0	1	1	0	0	0	12.181	0.87155	0.8228	13.527	-	0	Median	-	0	Median	-	0	Median	-	0	Median	-	0	Median	-	0	Median	-	0	Median
700	H0YLG5;H0YMB1;Q96TC7-2;Q96TC7	H0YLG5;H0YMB1;Q96TC7-2;Q96TC7	Regulator of microtubule dynamics protein 3	RMDN3	tr|H0YLG5|H0YLG5_HUMAN Isoform of Q96TC7, Regulator of microtubule dynamics protein 3 (Fragment) OS=Homo sapiens GN=RMDN3 PE=1 SV=1;tr|H0YMB1|H0YMB1_HUMAN Isoform of Q96TC7, Regulator of microtubule dynamics protein 3 (Fragment) OS=Homo sapiens GN=RMDN3 PE	4	1	1	1	0	0	0	1	0	0	0	0	0	0	1	0	0	0	0	2.3792	-	0	Median	-	0	Median	-	0	Median	-	0	Median	-	0	Median	-	0	Median	-	0	Median	0	0	0
701	H0YNA7;Q8TCT8	H0YNA7;Q8TCT8	Signal peptide peptidase-like 2A	SPPL2A	tr|H0YNA7|H0YNA7_HUMAN Isoform of Q8TCT8, Signal peptide peptidase-like 2A (Fragment) OS=Homo sapiens GN=SPPL2A PE=1 SV=6;sp|Q8TCT8|SPP2A_HUMAN Signal peptide peptidase-like 2A OS=Homo sapiens GN=SPPL2A PE=1 SV=2	2	1	1	1	0	0	0	0	0	0	1	0	0	0	0	0	0	1	1	-2	-	0	Median	-	0	Median	-	0	Median	-	0	Median	-	0	Median	-	0	Median	-	0	Median	0	0	0
702	H0YNE9;Q92930	H0YNE9;Q92930	Ras-related protein Rab-8B	RAB8B	tr|H0YNE9|H0YNE9_HUMAN Isoform of Q92930, Ras-related protein Rab-8B (Fragment) OS=Homo sapiens GN=RAB8B PE=1 SV=1;sp|Q92930|RAB8B_HUMAN Ras-related protein Rab-8B OS=Homo sapiens GN=RAB8B PE=1 SV=2	2	5	2	2	3	0	3	5	3	2	2	2	0	2	2	2	0	1	0	17.675	1.9704	1.2563	6.1437	-	0	Median	-	0	Median	-	0	Median	2.0937	1.1914	7.4948	2	0	Median	-	0	Median	-	0	Median
703	H0YNX5;H0YNG3;P67812-2;P67812-4;P67812;P67812-3;H0YNA5	H0YNX5;H0YNG3;P67812-2;P67812-4;P67812;P67812-3;H0YNA5	Signal peptidase complex catalytic subunit SEC11;Signal peptidase complex catalytic subunit SEC11A;Signal peptidase I	SEC11A	tr|H0YNX5|H0YNX5_HUMAN Isoform of P67812, Signal peptidase complex catalytic subunit SEC11 (Fragment) OS=Homo sapiens GN=SEC11A PE=1 SV=1;tr|H0YNG3|H0YNG3_HUMAN Isoform of P67812, Signal peptidase complex catalytic subunit SEC11 OS=Homo sapiens GN=SEC11A P	7	5	5	3	1	0	4	0	4	0	1	0	0	2	0	3	0	1	0	7.4984	0.85814	1.1967	48.637	-	0	Median	-	0	Median	0.85943	1.3833	67.535	4	0	Median	-	0	Median	0.92697	1.1366	9.2776	3	0	Median
704	H0YNH8;Q9BZF9-2;Q9BZF9;F5H2B9;H0YN48	H0YNH8;Q9BZF9-2;Q9BZF9;F5H2B9	Uveal autoantigen with coiled-coil domains and ankyrin repeats	UACA	tr|H0YNH8|H0YNH8_HUMAN Isoform of Q9BZF9, Uveal autoantigen with coiled-coil domains and ankyrin repeats OS=Homo sapiens GN=UACA PE=1 SV=1;sp|Q9BZF9-2|UACA_HUMAN Isoform of Q9BZF9, Isoform 2 of Uveal autoantigen with coiled-coil domains and ankyrin repeats	5	7	7	7	2	0	4	5	1	0	0	2	0	4	5	1	0	0	0	27.679	0.11932	0.096742	111.33	-	0	Median	-	0	Median	0.11987	0.099068	128.41	3	0	Median	-	0	Median	-	0	Median	-	0	Median
705	H3BLU7;O43488;Q8NHP1	H3BLU7;O43488;Q8NHP1	Aflatoxin B1 aldehyde reductase member 2;Aflatoxin B1 aldehyde reductase member 4	AKR7A2;AKR7L	tr|H3BLU7|H3BLU7_HUMAN Isoform of O43488, Aflatoxin B1 aldehyde reductase member 2 (Fragment) OS=Homo sapiens GN=AKR7A2 PE=1 SV=1;sp|O43488|ARK72_HUMAN Aflatoxin B1 aldehyde reductase member 2 OS=Homo sapiens GN=AKR7A2 PE=1 SV=3;sp|Q8NHP1|ARK74_HUMAN Aflat	3	2	2	2	0	0	0	2	0	0	0	0	0	0	2	0	0	0	0	7.467	2.2656	2.1756	16.456	-	0	Median	-	0	Median	-	0	Median	2.2656	2.1756	16.456	2	0	Median	-	0	Median	-	0	Median
706	H3BLZ8;Q92841;Q92841-1;Q92841-3;Q92841-2	H3BLZ8;Q92841;Q92841-1;Q92841-3;Q92841-2	Probable ATP-dependent RNA helicase DDX17	DDX17	tr|H3BLZ8|H3BLZ8_HUMAN Isoform of Q92841, Probable ATP-dependent RNA helicase DDX17 OS=Homo sapiens GN=DDX17 PE=1 SV=1;sp|Q92841|DDX17_HUMAN Probable ATP-dependent RNA helicase DDX17 OS=Homo sapiens GN=DDX17 PE=1 SV=2;sp|Q92841-1|DDX17_HUMAN Isoform of Q92	5	22	15	15	12	4	15	19	9	8	9	9	3	12	13	6	6	5	0	160.23	0.49852	0.29986	30.581	0.49177	0.34235	24.727	8	0	Median	0.48726	0.32981	15.776	2	0	Median	0.48058	0.28598	24.621	12	0	Median	0.50772	0.22781	40.016
707	H3BNE1;H3BR18;H3BM38;H3BPJ0;O00161-2;O00161;H3BNG6;H3BU94	H3BNE1;H3BR18;H3BM38;H3BPJ0;O00161-2;O00161;H3BNG6;H3BU94	Synaptosomal-associated protein;Synaptosomal-associated protein 23	SNAP23	tr|H3BNE1|H3BNE1_HUMAN Isoform of O00161, Synaptosomal-associated protein 23 OS=Homo sapiens GN=SNAP23 PE=1 SV=1;tr|H3BR18|H3BR18_HUMAN Isoform of O00161, Synaptosomal-associated protein (Fragment) OS=Homo sapiens GN=SNAP23 PE=1 SV=1;tr|H3BM38|H3BM38_HUMAN	8	3	3	3	3	0	1	1	1	0	1	3	0	1	1	1	0	1	0	20.017	3.7349	2.7653	37.331	-	0	Median	-	0	Median	-	0	Median	-	0	Median	-	0	Median	-	0	Median	-	0	Median
708	H3BR08;H3BM92;H3BV34;H3BT06;H3BNY9;H3BRM0;O15305-2;O15305	H3BR08;H3BM92;H3BV34;H3BT06;H3BNY9;H3BRM0;O15305-2;O15305	Phosphomannomutase;Phosphomannomutase 2	PMM2	tr|H3BR08|H3BR08_HUMAN Isoform of O15305, Phosphomannomutase OS=Homo sapiens GN=PMM2 PE=1 SV=1;tr|H3BM92|H3BM92_HUMAN Isoform of O15305, Phosphomannomutase OS=Homo sapiens GN=PMM2 PE=1 SV=1;tr|H3BV34|H3BV34_HUMAN Isoform of O15305, Phosphomannomutase OS=Ho	8	1	1	1	0	0	0	0	1	0	0	0	0	0	0	1	0	0	0.0067114	1.5425	0.96643	0.78589	11.527	-	0	Median	-	0	Median	-	0	Median	-	0	Median	0.96643	0.78589	11.527	2	0	Median	-	0	Median
709	H3BT44;H3BPQ9;H3BR82;H3BMF4;Q9H2V7-5;Q9H2V7-3;Q9H2V7-2;Q9H2V7	H3BT44;H3BPQ9;H3BR82;H3BMF4;Q9H2V7-5;Q9H2V7-3;Q9H2V7-2;Q9H2V7	Protein spinster homolog 1	SPNS1	tr|H3BT44|H3BT44_HUMAN Isoform of Q9H2V7, Protein spinster homolog 1 (Fragment) OS=Homo sapiens GN=SPNS1 PE=1 SV=1;tr|H3BPQ9|H3BPQ9_HUMAN Isoform of Q9H2V7, Protein spinster homolog 1 (Fragment) OS=Homo sapiens GN=SPNS1 PE=1 SV=1;tr|H3BR82|H3BR82_HUMAN Iso	8	1	1	1	1	0	1	1	0	1	1	1	0	1	1	0	1	1	0	12.896	4.515	5.0419	28.036	-	0	Median	-	0	Median	-	0	Median	-	0	Median	-	0	Median	-	0	Median	-	0	Median
710	H3BMU1;H3BUI0;J3KR23;P53990-2;P53990-3;P53990;P53990-4;P53990-5;H3BQF7;P53990-6	H3BMU1;H3BUI0;J3KR23;P53990-2;P53990-3;P53990;P53990-4;P53990-5;H3BQF7	IST1 homolog	IST1	tr|H3BMU1|H3BMU1_HUMAN Isoform of P53990, IST1 homolog (Fragment) OS=Homo sapiens GN=IST1 PE=1 SV=1;tr|H3BUI0|H3BUI0_HUMAN Isoform of P53990, IST1 homolog (Fragment) OS=Homo sapiens GN=IST1 PE=1 SV=1;tr|J3KR23|J3KR23_HUMAN Isoform of P53990, IST1 homolog (	10	3	3	3	0	0	1	3	1	0	0	0	0	1	3	1	0	0	0	4.5932	0.23779	0.12698	19.339	-	0	Median	-	0	Median	-	0	Median	-	0	Median	-	0	Median	-	0	Median	-	0	Median
711	H3BN40;Q8N9A8-3;Q8N9A8	H3BN40;Q8N9A8-3;Q8N9A8	Nuclear envelope phosphatase-regulatory subunit 1	CNEP1R1	tr|H3BN40|H3BN40_HUMAN Isoform of Q8N9A8, Nuclear envelope phosphatase-regulatory subunit 1 OS=Homo sapiens GN=CNEP1R1 PE=1 SV=1;sp|Q8N9A8-3|NEPR1_HUMAN Isoform of Q8N9A8, Isoform 3 of Nuclear envelope phosphatase-regulatory subunit 1 OS=Homo sapiens GN=CN	3	1	1	1	0	0	1	0	0	0	0	0	0	1	0	0	0	0	0	9.073	-	0	Median	-	0	Median	-	0	Median	-	0	Median	-	0	Median	-	0	Median	-	0	Median	0	0	13.9
712	H3BN55;P51159;H3BU81;H3BUD9;H3BS49;H3BVH7;P51159-2	H3BN55;P51159;H3BU81;H3BUD9;H3BS49;H3BVH7;P51159-2	Ras-related protein Rab-27A	RAB27A	tr|H3BN55|H3BN55_HUMAN Isoform of P51159, Ras-related protein Rab-27A (Fragment) OS=Homo sapiens GN=RAB27A PE=1 SV=1;sp|P51159|RB27A_HUMAN Ras-related protein Rab-27A OS=Homo sapiens GN=RAB27A PE=1 SV=3;tr|H3BU81|H3BU81_HUMAN Isoform of P51159, Ras-related	7	2	2	2	0	0	0	0	1	0	2	0	0	0	0	1	0	2	0	2.6639	-	0	Median	-	0	Median	-	0	Median	-	0	Median	-	0	Median	-	0	Median	-	0	Median	0	0	0
713	H3BN98;H3BPJ2;Q15041-2;Q15041;Q15041-3	H3BN98			tr|H3BN98|H3BN98_HUMAN Uncharacterized protein (Fragment) OS=Homo sapiens PE=4 SV=2	5	10	10	3	5	0	7	0	5	0	5	3	0	2	0	1	0	2	0	86.595	0.47478	1.2785	90.504	2.9755	3.1906	103.84	5	0	Median	-	0	Median	0.42407	1.02	84.178	10	0	Median	-	0	Median	0.40769	0.59265	94.577
714	H3BRN7;H3BNF1;H3BTY4;H3BUV4;H3BUT1;Q9NWW5	H3BRN7;H3BNF1;H3BTY4;H3BUV4;H3BUT1;Q9NWW5	Ceroid-lipofuscinosis neuronal protein 6	CLN6	tr|H3BRN7|H3BRN7_HUMAN Uncharacterized protein OS=Homo sapiens PE=4 SV=1;tr|H3BNF1|H3BNF1_HUMAN Isoform of Q9NWW5, Ceroid-lipofuscinosis neuronal protein 6 OS=Homo sapiens GN=CLN6 PE=1 SV=1;tr|H3BTY4|H3BTY4_HUMAN Isoform of Q9NWW5, Ceroid-lipofuscinosis ne	6	1	1	1	1	0	0	0	0	0	0	1	0	0	0	0	0	0	0	2.9108	-	0	Median	-	0	Median	-	0	Median	-	0	Median	-	0	Median	-	0	Median	-	0	Median	22.8	0	0
715	H3BNH5;H3BQI7;H3BT52;Q3SXM5-2;Q3SXM5	H3BNH5;H3BQI7;H3BT52;Q3SXM5-2;Q3SXM5	Inactive hydroxysteroid dehydrogenase-like protein 1	HSDL1	tr|H3BNH5|H3BNH5_HUMAN Isoform of Q3SXM5, Inactive hydroxysteroid dehydrogenase-like protein 1 (Fragment) OS=Homo sapiens GN=HSDL1 PE=1 SV=1;tr|H3BQI7|H3BQI7_HUMAN Isoform of Q3SXM5, Inactive hydroxysteroid dehydrogenase-like protein 1 (Fragment) OS=Homo s	5	1	1	1	0	0	0	1	1	0	0	0	0	0	1	1	0	0	0.00076161	2.2239	2.0885	1.9095	3.9515	-	0	Median	-	0	Median	-	0	Median	-	0	Median	-	0	Median	-	0	Median	-	0	Median
716	H3BNI9;P19784;H3BSA1	H3BNI9;P19784;H3BSA1	Casein kinase II subunit alpha	CSNK2A2	tr|H3BNI9|H3BNI9_HUMAN Isoform of P19784, Casein kinase II subunit alpha (Fragment) OS=Homo sapiens GN=CSNK2A2 PE=1 SV=1;sp|P19784|CSK22_HUMAN Casein kinase II subunit alpha OS=Homo sapiens GN=CSNK2A2 PE=1 SV=1;tr|H3BSA1|H3BSA1_HUMAN Isoform of P19784, C	3	2	2	2	0	0	0	2	0	0	0	0	0	0	2	0	0	0	0.0063694	1.5583	1.7919	1.4684	17.796	-	0	Median	-	0	Median	-	0	Median	1.7919	1.4684	17.796	2	0	Median	-	0	Median	-	0	Median
717	H3BNW0;Q9NXG2	H3BNW0;Q9NXG2	THUMP domain-containing protein 1	THUMPD1	tr|H3BNW0|H3BNW0_HUMAN Isoform of Q9NXG2, THUMP domain-containing protein 1 OS=Homo sapiens GN=THUMPD1 PE=1 SV=1;sp|Q9NXG2|THUM1_HUMAN THUMP domain-containing protein 1 OS=Homo sapiens GN=THUMPD1 PE=1 SV=2	2	1	1	1	0	0	0	1	0	0	0	0	0	0	1	0	0	0	0.0057409	1.6625	-	0	Median	-	0	Median	-	0	Median	-	0	Median	-	0	Median	-	0	Median	-	0	Median	0	0	0
718	H3BTA8;H3BTT7;H3BP08;Q15011-3;Q15011-4;Q15011-2;Q15011	H3BTA8;H3BTT7;H3BP08;Q15011-3;Q15011-4;Q15011-2;Q15011	Homocysteine-responsive endoplasmic reticulum-resident ubiquitin-like domain member 1 protein	HERPUD1	tr|H3BTA8|H3BTA8_HUMAN Isoform of Q15011, Homocysteine-responsive endoplasmic reticulum-resident ubiquitin-like domain member 1 protein (Fragment) OS=Homo sapiens GN=HERPUD1 PE=1 SV=1;tr|H3BTT7|H3BTT7_HUMAN Isoform of Q15011, Homocysteine-responsive endopl	7	1	1	1	0	0	0	1	0	0	0	0	0	0	1	0	0	0	0	2.5963	-	0	Median	-	0	Median	-	0	Median	-	0	Median	-	0	Median	-	0	Median	-	0	Median	0	0	0
719	H3BPE1;H3BQK9;Q9UPN3-3;Q9UPN3-2;Q9UPN3;Q9UPN3-4;H0Y390;Q9UPN3-5;E9PNZ4;E9PLY5;H0YD69;H0Y314;E9PLY0;H0Y6T5;H0Y4F5;H0Y7I1	H3BPE1;H3BQK9;Q9UPN3-3;Q9UPN3-2;Q9UPN3;Q9UPN3-4;H0Y390;Q9UPN3-5	Microtubule-actin cross-linking factor 1, isoforms 1/2/3/5	MACF1	tr|H3BPE1|H3BPE1_HUMAN Isoform of Q9UPN3, Microtubule-actin cross-linking factor 1, isoforms 1/2/3/5 OS=Homo sapiens GN=MACF1 PE=1 SV=1;tr|H3BQK9|H3BQK9_HUMAN Isoform of Q9UPN3, Microtubule-actin cross-linking factor 1, isoforms 1/2/3/5 OS=Homo sapiens GN=	16	46	45	44	10	8	19	27	8	5	9	9	7	18	25	8	5	9	0	323.31	0.24031	0.33185	56.925	-	0	Median	-	0	Median	0.25023	0.31859	20.306	3	0	Median	0.2283	0.27872	30.688	7	0	Median	0.18683	0.39362	63.563
720	H3BV67;H3BQ19;Q8TEW6	H3BV67;H3BQ19;Q8TEW6	Docking protein 4	DOK4	tr|H3BV67|H3BV67_HUMAN Isoform of Q8TEW6, Docking protein 4 (Fragment) OS=Homo sapiens GN=DOK4 PE=4 SV=1;tr|H3BQ19|H3BQ19_HUMAN Isoform of Q8TEW6, Docking protein 4 OS=Homo sapiens GN=DOK4 PE=4 SV=1;sp|Q8TEW6|DOK4_HUMAN Docking protein 4 OS=Homo sapiens GN	3	1	1	1	0	0	0	0	1	0	1	0	0	0	0	1	0	1	1	-2	-	0	Median	-	0	Median	-	0	Median	-	0	Median	-	0	Median	-	0	Median	-	0	Median	0	0	0
721	H3BSW3;H3BQF1;H3BQZ9;P07741-2;P07741	H3BSW3;H3BQF1;H3BQZ9;P07741-2;P07741	Adenine phosphoribosyltransferase	APRT	tr|H3BSW3|H3BSW3_HUMAN Isoform of P07741, Adenine phosphoribosyltransferase OS=Homo sapiens GN=APRT PE=1 SV=1;tr|H3BQF1|H3BQF1_HUMAN Isoform of P07741, Adenine phosphoribosyltransferase (Fragment) OS=Homo sapiens GN=APRT PE=1 SV=6;tr|H3BQZ9|H3BQZ9_HUMAN Is	5	1	1	1	1	0	0	1	1	0	0	1	0	0	1	1	0	0	0	3.0459	0.6373	0.41405	25.036	-	0	Median	-	0	Median	-	0	Median	-	0	Median	-	0	Median	-	0	Median	-	0	Median
722	H3BUD2;H3BS05;H3BR94;Q9BTE1-3;Q9BTE1-2;Q9BTE1	H3BUD2;H3BS05;H3BR94;Q9BTE1-3;Q9BTE1-2;Q9BTE1	Dynactin subunit 5	DCTN5	tr|H3BUD2|H3BUD2_HUMAN Isoform of Q9BTE1, Dynactin subunit 5 OS=Homo sapiens GN=DCTN5 PE=1 SV=1;tr|H3BS05|H3BS05_HUMAN Isoform of Q9BTE1, Dynactin subunit 5 OS=Homo sapiens GN=DCTN5 PE=1 SV=1;tr|H3BR94|H3BR94_HUMAN Isoform of Q9BTE1, Dynactin subunit 5 OS=	6	1	1	1	0	0	1	1	1	0	0	0	0	1	1	1	0	0	0.0029218	1.8171	1.0765	1.1309	14.815	-	0	Median	-	0	Median	-	0	Median	-	0	Median	-	0	Median	-	0	Median	-	0	Median
723	H3BTL2;H3BS02;O14874-2;O14874-3;O14874;H3BNP3;H3BQP2	H3BTL2;H3BS02;O14874-2;O14874-3;O14874;H3BNP3	[3-methyl-2-oxobutanoate dehydrogenase [lipoamide]] kinase, mitochondrial	BCKDK	tr|H3BTL2|H3BTL2_HUMAN Isoform of O14874, [3-methyl-2-oxobutanoate dehydrogenase [lipoamide]] kinase, mitochondrial (Fragment) OS=Homo sapiens GN=BCKDK PE=1 SV=6;tr|H3BS02|H3BS02_HUMAN Isoform of O14874, [3-methyl-2-oxobutanoate dehydrogenase [lipoamide]]	7	3	3	3	1	0	2	1	0	0	0	1	0	2	1	0	0	0	0	4.4766	0.64676	0.91726	8.0723	-	0	Median	-	0	Median	0.68212	0.95153	12.835	2	0	Median	-	0	Median	-	0	Median	-	0	Median
724	H3BSC1;P62491;H3BMH2;P62491-2;Q15907-2;Q15907;B4DQU5;A0A0C4DGX5;P57735	H3BSC1;P62491;H3BMH2;P62491-2;Q15907-2;Q15907	Ras-related protein Rab-11A;Ras-related protein Rab-11B	RAB11A;RAB11B	tr|H3BSC1|H3BSC1_HUMAN Isoform of P62491, Ras-related protein Rab-11A OS=Homo sapiens GN=RAB11A PE=1 SV=1;sp|P62491|RB11A_HUMAN Ras-related protein Rab-11A OS=Homo sapiens GN=RAB11A PE=1 SV=3;tr|H3BMH2|H3BMH2_HUMAN Isoform of P62491, Ras-related protein Ra	9	10	10	10	3	1	5	9	7	4	5	3	1	5	9	7	4	5	0	24.448	6.3525	4.0105	38.9	-	0	Median	-	0	Median	6.5797	3.4836	37.368	6	0	Median	6.1691	2.9925	29.443	9	0	Median	6.2084	4.3272	33.243
725	H3BST5;Q8IXI1-2;Q8IXI1;I3L2C6;H7BXZ6;Q8IXI2-6;Q8IXI2-4;Q8IXI2;Q8IXI2-5;Q8IXI2-2;Q8IXI2-7;Q8IXI2-3	H3BST5;Q8IXI1-2;Q8IXI1;I3L2C6	Mitochondrial Rho GTPase 2	RHOT2	tr|H3BST5|H3BST5_HUMAN Isoform of Q8IXI1, Mitochondrial Rho GTPase 2 (Fragment) OS=Homo sapiens GN=RHOT2 PE=1 SV=2;sp|Q8IXI1-2|MIRO2_HUMAN Isoform of Q8IXI1, Isoform 2 of Mitochondrial Rho GTPase 2 OS=Homo sapiens GN=RHOT2;sp|Q8IXI1|MIRO2_HUMAN Mitochondri	12	3	3	3	1	1	1	1	0	0	0	1	1	1	1	0	0	0	0	34.339	0.55976	0.38238	36.925	-	0	Median	-	0	Median	-	0	Median	-	0	Median	-	0	Median	-	0	Median	-	0	Median
726	H3BTB9;O60566-2;O60566;O60566-3	H3BTB9;O60566-2;O60566;O60566-3	Mitotic checkpoint serine/threonine-protein kinase BUB1 beta	PAK6;BUB1B	tr|H3BTB9|H3BTB9_HUMAN Isoform of Q9NQU5, Serine/threonine-protein kinase PAK 6 (Fragment) OS=Homo sapiens GN=PAK6 PE=4 SV=1;sp|O60566-2|BUB1B_HUMAN Isoform of O60566, Isoform 2 of Mitotic checkpoint serine/threonine-protein kinase BUB1 beta OS=Homo sapien	4	1	1	1	1	1	1	1	1	1	0	1	1	1	1	1	1	0	0.0011152	1.9957	0.65136	1.0123	65.628	-	0	Median	-	0	Median	-	0	Median	0.43691	0.51976	94.275	2	0	Median	-	0	Median	-	0	Median
727	H3BU55	H3BU55		GTF3C1	tr|H3BU55|H3BU55_HUMAN Isoform of Q12789, General transcription factor 3C polypeptide 1 (Fragment) OS=Homo sapiens GN=GTF3C1 PE=1 SV=2	1	1	1	1	0	0	0	1	0	1	1	0	0	0	1	0	1	1	0.0022214	1.9563	10.468	3.782	35.655	-	0	Median	-	0	Median	-	0	Median	-	0	Median	-	0	Median	-	0	Median	-	0	Median
728	H7BXV5;P39060-2;P39060-1;P39060	H7BXV5;P39060-2;P39060-1;P39060	Collagen alpha-1(XVIII) chain;Endostatin	COL18A1	tr|H7BXV5|H7BXV5_HUMAN Isoform of P39060, Collagen alpha-1(XVIII) chain (Fragment) OS=Homo sapiens GN=COL18A1 PE=1 SV=1;sp|P39060-2|COIA1_HUMAN Isoform of P39060, Isoform 3 of Collagen alpha-1(XVIII) chain OS=Homo sapiens GN=COL18A1;sp|P39060-1|COIA1_HUMAN	4	2	2	2	0	0	0	1	0	0	1	0	0	0	1	0	0	1	0	4.8242	-	0	Median	-	0	Median	-	0	Median	-	0	Median	-	0	Median	-	0	Median	-	0	Median	0	0	0
729	H7BXY3;Q7L2E3-3;Q7L2E3;Q7L2E3-2	H7BXY3;Q7L2E3-3;Q7L2E3;Q7L2E3-2	Putative ATP-dependent RNA helicase DHX30	DHX30	tr|H7BXY3|H7BXY3_HUMAN Isoform of Q7L2E3, Putative ATP-dependent RNA helicase DHX30 OS=Homo sapiens GN=DHX30 PE=1 SV=1;sp|Q7L2E3-3|DHX30_HUMAN Isoform of Q7L2E3, Isoform 3 of Putative ATP-dependent RNA helicase DHX30 OS=Homo sapiens GN=DHX30;sp|Q7L2E3|DHX3	4	31	31	31	5	2	21	22	15	1	0	5	2	21	22	15	1	0	0	83.679	1.0561	0.73868	30.411	1.0853	0.84461	21.173	6	0	Median	1.129	1.0887	11.364	2	0	Median	1.0644	0.67412	32.721	20	0	Median	0.99693	0.63069	29.348
730	H7BXY5;Q0ZGT2-4;Q0ZGT2-3;Q0ZGT2-2;Q0ZGT2	H7BXY5;Q0ZGT2-4;Q0ZGT2-3;Q0ZGT2-2;Q0ZGT2	Nexilin	NEXN	tr|H7BXY5|H7BXY5_HUMAN Isoform of Q0ZGT2, Nexilin (Fragment) OS=Homo sapiens GN=NEXN PE=1 SV=1;sp|Q0ZGT2-4|NEXN_HUMAN Isoform of Q0ZGT2, Isoform 4 of Nexilin OS=Homo sapiens GN=NEXN;sp|Q0ZGT2-3|NEXN_HUMAN Isoform of Q0ZGT2, Isoform 3 of Nexilin OS=Homo sap	5	1	1	1	0	0	0	1	0	0	0	0	0	0	1	0	0	0	0.0032739	1.7779	-	0	Median	-	0	Median	-	0	Median	-	0	Median	-	0	Median	-	0	Median	-	0	Median	0	0	0
731	Q5JRG1;H7BYF2;Q9BVL2-2;Q9BVL2-3;Q9BVL2	Q5JRG1;H7BYF2;Q9BVL2-2;Q9BVL2-3;Q9BVL2	Nucleoporin p58/p45	NUPL1	tr|Q5JRG1|Q5JRG1_HUMAN Isoform of Q9BVL2, Protein NUP58 (Fragment) OS=Homo sapiens GN=NUP58 PE=1 SV=1;tr|H7BYF2|H7BYF2_HUMAN Isoform of Q9BVL2, Protein NUP58 (Fragment) OS=Homo sapiens GN=NUP58 PE=1 SV=1;sp|Q9BVL2-2|NUP58_HUMAN Isoform of Q9BVL2, Isoform 2	5	3	3	3	2	2	3	1	2	0	1	2	2	3	1	2	0	1	0	19.541	4.6934	2.7903	100.65	-	0	Median	-	0	Median	2.0603	1.1949	119.93	2	0	Median	-	0	Median	-	0	Median	-	0	Median
732	H7BYH4;P00441	H7BYH4;P00441	Superoxide dismutase [Cu-Zn]	SOD1	tr|H7BYH4|H7BYH4_HUMAN Isoform of P00441, Superoxide dismutase [Cu-Zn] OS=Homo sapiens GN=SOD1 PE=1 SV=1;sp|P00441|SODC_HUMAN Superoxide dismutase [Cu-Zn] OS=Homo sapiens GN=SOD1 PE=1 SV=2	2	4	4	4	3	0	2	0	1	0	0	3	0	2	0	1	0	0	0	37.887	0.72296	0.78547	26.002	0.70578	1.0765	29.609	4	0	Median	-	0	Median	0.8291	0.69221	12.888	3	0	Median	-	0	Median	-	0	Median
733	H7BYN4;Q02241-3;Q02241-2;Q02241;H0YKQ5;H0YME6	H7BYN4;Q02241-3;Q02241-2;Q02241	Kinesin-like protein;Kinesin-like protein KIF23	KIF23	tr|H7BYN4|H7BYN4_HUMAN Isoform of Q02241, Kinesin-like protein OS=Homo sapiens GN=KIF23 PE=1 SV=1;sp|Q02241-3|KIF23_HUMAN Isoform of Q02241, Isoform 3 of Kinesin-like protein KIF23 OS=Homo sapiens GN=KIF23;sp|Q02241-2|KIF23_HUMAN Isoform of Q02241, Isoform	6	6	6	6	0	0	5	5	0	0	0	0	0	5	5	0	0	0	0	22.418	0.13236	0.12159	14.177	-	0	Median	-	0	Median	-	0	Median	-	0	Median	-	0	Median	-	0	Median	-	0	Median
734	H7BZ55	H7BZ55	Putative ciliary rootlet coiled-coil protein-like 3 protein		sp|H7BZ55|CRCC2_HUMAN Putative ciliary rootlet coiled-coil protein 2 OS=Homo sapiens GN=CROCC2 PE=5 SV=3	1	2	2	2	1	1	0	0	0	0	0	1	1	0	0	0	0	0	0	2.9003	-	0	Median	-	0	Median	-	0	Median	-	0	Median	-	0	Median	-	0	Median	-	0	Median	0.4	0.6	0
735	H7BZJ3	H7BZJ3		PDIA3	tr|H7BZJ3|H7BZJ3_HUMAN Isoform of P30101, Protein disulfide-isomerase A3 (Fragment) OS=Homo sapiens GN=PDIA3 PE=1 SV=1	1	10	1	1	9	7	8	8	9	7	8	1	1	1	1	1	1	1	0	213.83	4.0783	1.9758	51.317	3.2664	2.0398	46.55	4	0	Median	3.1535	2.0644	15.972	2	0	Median	4.0783	1.9758	99.97	3	0	Median	-	0	Median
736	H7BZT7;X6RA14;P10768;U3KQT1	H7BZT7;X6RA14;P10768;U3KQT1	S-formylglutathione hydrolase	ESD	tr|H7BZT7|H7BZT7_HUMAN Isoform of P10768, S-formylglutathione hydrolase (Fragment) OS=Homo sapiens GN=ESD PE=1 SV=1;tr|X6RA14|X6RA14_HUMAN Isoform of P10768, S-formylglutathione hydrolase OS=Homo sapiens GN=ESD PE=1 SV=1;sp|P10768|ESTD_HUMAN S-formylglutat	4	2	2	2	2	1	0	1	0	0	1	2	1	0	1	0	0	1	0	25.636	0.89774	0.82854	16.808	0.83803	0.81837	8.2935	2	0	Median	0.91093	0.79106	15.496	3	0	Median	-	0	Median	-	0	Median	-	0	Median
737	H7C1E4;P61966;P61966-2	H7C1E4;P61966;P61966-2	AP-1 complex subunit sigma-1A	AP1S1	tr|H7C1E4|H7C1E4_HUMAN Isoform of P61966, AP-1 complex subunit sigma-1A (Fragment) OS=Homo sapiens GN=AP1S1 PE=1 SV=1;sp|P61966|AP1S1_HUMAN AP-1 complex subunit sigma-1A OS=Homo sapiens GN=AP1S1 PE=1 SV=1;sp|P61966-2|AP1S1_HUMAN Isoform of P61966, Isoform	3	2	2	2	0	0	1	0	2	0	0	0	0	1	0	2	0	0	0	32.336	3.3116	5.3832	41.836	-	0	Median	-	0	Median	-	0	Median	-	0	Median	-	0	Median	-	0	Median	-	0	Median
738	H7C3M1;H7C1V1;Q9Y6X9-2;Q9Y6X9	H7C3M1;H7C1V1;Q9Y6X9-2;Q9Y6X9	MORC family CW-type zinc finger protein 2	MORC2	tr|H7C3M1|H7C3M1_HUMAN Isoform of Q9Y6X9, MORC family CW-type zinc finger protein 2 (Fragment) OS=Homo sapiens GN=MORC2 PE=1 SV=1;tr|H7C1V1|H7C1V1_HUMAN Isoform of Q9Y6X9, MORC family CW-type zinc finger protein 2 (Fragment) OS=Homo sapiens GN=MORC2 PE=1 S	4	1	1	1	0	0	0	0	0	0	1	0	0	0	0	0	0	1	0.0083333	1.4247	-	0	Median	-	0	Median	-	0	Median	-	0	Median	-	0	Median	-	0	Median	-	0	Median	0	0	0
739	H7C3D5;Q8NC44	H7C3D5;Q8NC44	Protein FAM134A	FAM134A	tr|H7C3D5|H7C3D5_HUMAN Isoform of Q8NC44, Protein FAM134A (Fragment) OS=Homo sapiens GN=FAM134A PE=1 SV=1;sp|Q8NC44|F134A_HUMAN Protein FAM134A OS=Homo sapiens GN=FAM134A PE=1 SV=3	2	1	1	1	0	0	0	1	0	0	0	0	0	0	1	0	0	0	0	2.4326	-	0	Median	-	0	Median	-	0	Median	-	0	Median	-	0	Median	-	0	Median	-	0	Median	0	0	0
740	H7C5A7;O14734;E9PJN0;E9PRD4	H7C5A7;O14734;E9PJN0	Acyl-coenzyme A thioesterase 8	ACOT8	tr|H7C5A7|H7C5A7_HUMAN Isoform of O14734, Acyl-coenzyme A thioesterase 8 (Fragment) OS=Homo sapiens GN=ACOT8 PE=1 SV=1;sp|O14734|ACOT8_HUMAN Acyl-coenzyme A thioesterase 8 OS=Homo sapiens GN=ACOT8 PE=1 SV=1;tr|E9PJN0|E9PJN0_HUMAN Isoform of O14734, Acyl-co	4	3	3	3	1	0	0	3	2	0	0	1	0	0	3	2	0	0	0	9.2737	2.4519	2.2243	23.125	-	0	Median	-	0	Median	-	0	Median	2.4792	1.9175	34.471	3	0	Median	2.1532	2.3269	16.864	2	0	Median
741	I1E4Y6;Q6Y7W6-4;Q6Y7W6-5;Q6Y7W6;Q6Y7W6-3;C9JHW1;E7ESB6;C9JW88;F8WCD5;C9JPV7;C9JXQ0;C9J0V6;C9JHT0;C9JRZ2	I1E4Y6;Q6Y7W6-4;Q6Y7W6-5;Q6Y7W6;Q6Y7W6-3;C9JHW1;E7ESB6	PERQ amino acid-rich with GYF domain-containing protein 2	GIGYF2	tr|I1E4Y6|I1E4Y6_HUMAN Isoform of Q6Y7W6, PERQ amino acid-rich with GYF domain-containing protein 2 OS=Homo sapiens GN=GIGYF2 PE=1 SV=1;sp|Q6Y7W6-4|PERQ2_HUMAN Isoform of Q6Y7W6, Isoform 3 of PERQ amino acid-rich with GYF domain-containing protein 2 OS=Hom	14	3	3	3	0	0	2	3	0	0	0	0	0	2	3	0	0	0	0	46.561	0.24818	0.3078	14.454	-	0	Median	-	0	Median	0.24818	0.3078	14.454	2	0	Median	-	0	Median	-	0	Median	-	0	Median
742	I3L0E3;Q9Y2R5;E9PE17	I3L0E3;Q9Y2R5;E9PE17	28S ribosomal protein S17, mitochondrial	hCG_1984214;MRPS17	tr|I3L0E3|I3L0E3_HUMAN HCG1984214, isoform CRA_a OS=Homo sapiens GN=hCG_1984214 PE=3 SV=1;sp|Q9Y2R5|RT17_HUMAN 28S ribosomal protein S17, mitochondrial OS=Homo sapiens GN=MRPS17 PE=1 SV=1;tr|E9PE17|E9PE17_HUMAN Isoform of Q9Y2R5, 28S ribosomal protein S17,	3	3	3	3	1	0	3	0	2	0	1	1	0	3	0	2	0	1	0	58.184	5.2301	5.5977	18.058	-	0	Median	-	0	Median	5.1752	5.039	24.051	2	0	Median	-	0	Median	-	0	Median	-	0	Median
743	I3L0N3;P46459;P46459-2;I3L2G1;K7EQD6;I3L0L3;I3L338;I3L4Q9	I3L0N3;P46459;P46459-2	Vesicle-fusing ATPase	NSF	tr|I3L0N3|I3L0N3_HUMAN Isoform of P46459, Vesicle-fusing ATPase OS=Homo sapiens GN=NSF PE=1 SV=1;sp|P46459|NSF_HUMAN Vesicle-fusing ATPase OS=Homo sapiens GN=NSF PE=1 SV=3;sp|P46459-2|NSF_HUMAN Isoform of P46459, Isoform 2 of Vesicle-fusing ATPase OS=Homo	8	40	40	40	29	10	13	22	10	14	11	29	10	13	22	10	14	11	0	306.16	8.0003	4.1498	49.619	8.8057	5.8868	40.049	11	0	Median	9.3503	5.9061	30.497	2	0	Median	7.3428	3.6871	65.718	8	0	Median	7.6251	3.1098	51.427
744	I3L0T6;Q9HC36	I3L0T6;Q9HC36	rRNA methyltransferase 3, mitochondrial	RNMTL1	tr|I3L0T6|I3L0T6_HUMAN Isoform of Q9HC36, rRNA methyltransferase 3, mitochondrial OS=Homo sapiens GN=RNMTL1 PE=1 SV=1;sp|Q9HC36|MRM3_HUMAN rRNA methyltransferase 3, mitochondrial OS=Homo sapiens GN=RNMTL1 PE=1 SV=2	2	1	1	1	0	0	1	0	1	1	0	0	0	1	0	1	1	0	0.0070522	1.5307	1.3614	0.85088	3.1773	-	0	Median	-	0	Median	-	0	Median	-	0	Median	-	0	Median	-	0	Median	-	0	Median
745	I3L1B9;I3L1X5;I3L4T5;I3L4Q3;I3L4Q5;I3L115;I3L205;I3L1L7;I3L2B4;I3L2M6;I3L1T4;I3L153;I3L2K7;Q9H7X0-4;Q9H7X0-5;Q9H7X0	I3L1B9;I3L1X5;I3L4T5;I3L4Q3;I3L4Q5;I3L115;I3L205;I3L1L7;I3L2B4;I3L2M6;I3L1T4;I3L153;I3L2K7;Q9H7X0-4;Q9H7X0-5;Q9H7X0	N-alpha-acetyltransferase 60	NAA60	tr|I3L1B9|I3L1B9_HUMAN Isoform of Q9H7X0, N-alpha-acetyltransferase 60 OS=Homo sapiens GN=NAA60 PE=1 SV=1;tr|I3L1X5|I3L1X5_HUMAN Isoform of Q9H7X0, N-alpha-acetyltransferase 60 (Fragment) OS=Homo sapiens GN=NAA60 PE=1 SV=1;tr|I3L4T5|I3L4T5_HUMAN Isoform of	16	1	1	1	0	0	1	0	0	0	0	0	0	1	0	0	0	0	0.002583	1.9101	-	0	Median	-	0	Median	-	0	Median	-	0	Median	-	0	Median	-	0	Median	-	0	Median	0	0	36.6
746	I3L1E4;P98182-3;P98182-2;P98182	I3L1E4;P98182-3;P98182-2;P98182	Zinc finger protein 200	ZNF200	tr|I3L1E4|I3L1E4_HUMAN Isoform of P98182, Zinc finger protein 200 (Fragment) OS=Homo sapiens GN=ZNF200 PE=4 SV=1;sp|P98182-3|ZN200_HUMAN Isoform of P98182, Isoform 3 of Zinc finger protein 200 OS=Homo sapiens GN=ZNF200;sp|P98182-2|ZN200_HUMAN Isoform of P9	4	1	1	1	0	0	0	0	0	0	1	0	0	0	0	0	0	1	1	-2	-	0	Median	-	0	Median	-	0	Median	-	0	Median	-	0	Median	-	0	Median	-	0	Median	0	0	0
747	I3L1P5;O14964-2;O14964	I3L1P5;O14964-2;O14964	Hepatocyte growth factor-regulated tyrosine kinase substrate	HGS	tr|I3L1P5|I3L1P5_HUMAN Isoform of O14964, Hepatocyte growth factor-regulated tyrosine kinase substrate (Fragment) OS=Homo sapiens GN=HGS PE=1 SV=1;sp|O14964-2|HGS_HUMAN Isoform of O14964, Isoform 2 of Hepatocyte growth factor-regulated tyrosine kinase subs	3	1	1	1	0	0	0	1	0	0	0	0	0	0	1	0	0	0	0.00076511	2.2693	-	0	Median	-	0	Median	-	0	Median	-	0	Median	-	0	Median	-	0	Median	-	0	Median	0	0	0
748	I3L1P8;Q02978;Q02978-2	I3L1P8;Q02978;Q02978-2	Mitochondrial 2-oxoglutarate/malate carrier protein	SLC25A11	tr|I3L1P8|I3L1P8_HUMAN Isoform of Q02978, Mitochondrial 2-oxoglutarate/malate carrier protein (Fragment) OS=Homo sapiens GN=SLC25A11 PE=1 SV=1;sp|Q02978|M2OM_HUMAN Mitochondrial 2-oxoglutarate/malate carrier protein OS=Homo sapiens GN=SLC25A11 PE=1 SV=3;sp	3	12	12	12	4	1	1	8	5	1	6	4	1	1	8	5	1	6	0	111.51	0.22092	0.18729	26.07	0.25139	0.23255	32.355	2	0	Median	0.22435	0.19238	0.99573	2	0	Median	-	0	Median	0.22091	0.17651	31.691	7	0	Median
749	I3L1T3;Q9GZP9	I3L1T3;Q9GZP9	Derlin-2	DERL2	tr|I3L1T3|I3L1T3_HUMAN Isoform of Q9GZP9, Derlin-2 (Fragment) OS=Homo sapiens GN=DERL2 PE=1 SV=1;sp|Q9GZP9|DERL2_HUMAN Derlin-2 OS=Homo sapiens GN=DERL2 PE=1 SV=1	2	1	1	1	0	0	1	1	1	0	0	0	0	1	1	1	0	0	0	31.595	2.5487	2.9389	30.704	-	0	Median	-	0	Median	2.5487	2.9389	17.572	2	0	Median	-	0	Median	-	0	Median	-	0	Median
750	I3L1Y9;Q96CP2	I3L1Y9;Q96CP2	FLYWCH family member 2	FLYWCH2	tr|I3L1Y9|I3L1Y9_HUMAN Isoform of Q96CP2, FLYWCH family member 2 OS=Homo sapiens GN=FLYWCH2 PE=1 SV=1;sp|Q96CP2|FWCH2_HUMAN FLYWCH family member 2 OS=Homo sapiens GN=FLYWCH2 PE=1 SV=1	2	1	1	1	0	0	1	1	0	0	0	0	0	1	1	0	0	0	0.0029326	1.8438	-	0	Median	-	0	Median	-	0	Median	-	0	Median	-	0	Median	-	0	Median	-	0	Median	0	0	9
751	I3L2C7;P57678;E7EN12;I3L4M4;I3L4A4;I3L399	I3L2C7;P57678;E7EN12;I3L4M4;I3L4A4;I3L399	Gem-associated protein 4	GEMIN4	tr|I3L2C7|I3L2C7_HUMAN Isoform of P57678, Gem-associated protein 4 OS=Homo sapiens GN=GEMIN4 PE=1 SV=1;sp|P57678|GEMI4_HUMAN Gem-associated protein 4 OS=Homo sapiens GN=GEMIN4 PE=1 SV=2;tr|E7EN12|E7EN12_HUMAN Isoform of P57678, Gem-associated protein 4 OS=	6	2	2	2	0	0	1	1	0	0	0	0	0	1	1	0	0	0	0.0080167	1.4542	-	0	Median	-	0	Median	-	0	Median	-	0	Median	-	0	Median	-	0	Median	-	0	Median	0	0	1.4
752	I3L2R6;Q9BRA2;I3L0K2;I3L3M7	I3L2R6;Q9BRA2;I3L0K2;I3L3M7	Thioredoxin domain-containing protein 17	TXNDC17	tr|I3L2R6|I3L2R6_HUMAN Isoform of Q9BRA2, Thioredoxin domain-containing protein 17 OS=Homo sapiens GN=TXNDC17 PE=1 SV=1;sp|Q9BRA2|TXD17_HUMAN Thioredoxin domain-containing protein 17 OS=Homo sapiens GN=TXNDC17 PE=1 SV=1;tr|I3L0K2|I3L0K2_HUMAN Isoform of Q9	4	2	2	2	0	1	1	0	0	0	0	0	1	1	0	0	0	0	0.0077193	1.4891	1.1275	1.5069	33.243	-	0	Median	-	0	Median	-	0	Median	-	0	Median	-	0	Median	-	0	Median	-	0	Median
753	I3L397;I3L504;P63241;Q6IS14;F8WCJ1;C9J7B5;C9J4W5;Q9GZV4;P63241-2	I3L397;I3L504;P63241;Q6IS14;F8WCJ1;C9J7B5;C9J4W5;Q9GZV4;P63241-2	Eukaryotic translation initiation factor 5A;Eukaryotic translation initiation factor 5A-1;Eukaryotic translation initiation factor 5A-1-like;Eukaryotic translation initiation factor 5A-2	EIF5A;EIF5AL1;EIF5A2	tr|I3L397|I3L397_HUMAN Isoform of P63241, Eukaryotic translation initiation factor 5A (Fragment) OS=Homo sapiens GN=EIF5A PE=1 SV=6;tr|I3L504|I3L504_HUMAN Isoform of P63241, Eukaryotic translation initiation factor 5A-1 OS=Homo sapiens GN=EIF5A PE=1 SV=1;s	9	9	9	9	3	1	7	0	5	0	2	3	1	7	0	5	0	2	0	41.083	0.79927	1.0888	36.089	0.86624	1.7602	13.585	6	0	Median	-	0	Median	0.82117	0.93319	25.462	6	0	Median	-	0	Median	0.75747	0.99668	21.24
754	I3L3E4;I3L4G8;I3L4A1;Q96FZ7	I3L3E4;I3L4G8;I3L4A1;Q96FZ7	Charged multivesicular body protein 6	CHMP6	tr|I3L3E4|I3L3E4_HUMAN Isoform of Q96FZ7, Charged multivesicular body protein 6 (Fragment) OS=Homo sapiens GN=CHMP6 PE=1 SV=1;tr|I3L4G8|I3L4G8_HUMAN Isoform of Q96FZ7, Charged multivesicular body protein 6 (Fragment) OS=Homo sapiens GN=CHMP6 PE=1 SV=1;tr|I	4	2	2	2	0	0	0	1	1	0	0	0	0	0	1	1	0	0	0	9.5596	-	0	Median	-	0	Median	-	0	Median	-	0	Median	-	0	Median	-	0	Median	-	0	Median	0	0	0
755	I3L3P1;I3L4Y5;I3L460;Q68EM7-7;Q68EM7-3;Q68EM7-2;Q68EM7-6;Q68EM7-5;Q68EM7	I3L3P1;I3L4Y5;I3L460;Q68EM7-7;Q68EM7-3;Q68EM7-2;Q68EM7-6;Q68EM7-5;Q68EM7	Rho GTPase-activating protein 17	ARHGAP17	tr|I3L3P1|I3L3P1_HUMAN Isoform of Q68EM7, Rho GTPase-activating protein 17 (Fragment) OS=Homo sapiens GN=ARHGAP17 PE=1 SV=1;tr|I3L4Y5|I3L4Y5_HUMAN Isoform of Q68EM7, Rho GTPase-activating protein 17 (Fragment) OS=Homo sapiens GN=ARHGAP17 PE=1 SV=1;tr|I3L46	9	1	1	1	0	0	1	0	0	0	0	0	0	1	0	0	0	0	0.0083247	1.4218	-	0	Median	-	0	Median	-	0	Median	-	0	Median	-	0	Median	-	0	Median	-	0	Median	0	0	32.6
756	J3KMZ9;P01130-3;P01130-4;P01130;P01130-6;P01130-5;H0YMD1;P01130-2;H0YM92;H0YMQ3	J3KMZ9;P01130-3;P01130-4;P01130;P01130-6;P01130-5;H0YMD1;P01130-2	Low-density lipoprotein receptor	LDLR	tr|J3KMZ9|J3KMZ9_HUMAN Isoform of P01130, Low-density lipoprotein receptor (Fragment) OS=Homo sapiens GN=LDLR PE=1 SV=1;sp|P01130-3|LDLR_HUMAN Isoform of P01130, Isoform 3 of Low-density lipoprotein receptor OS=Homo sapiens GN=LDLR;sp|P01130-4|LDLR_HUMAN I	10	19	19	19	11	4	14	15	12	5	4	11	4	14	15	12	5	4	0	287.96	9.4924	5.2436	52.965	6.164	4.0585	72.42	3	0	Median	-	0	Median	7.2768	3.7183	46.679	7	0	Median	11.555	6.7129	33.873	7	0	Median
757	J3KN10;P42356	J3KN10;P42356	Phosphatidylinositol 4-kinase alpha	PI4KA	tr|J3KN10|J3KN10_HUMAN Isoform of P42356, Phosphatidylinositol 4-kinase alpha OS=Homo sapiens GN=PI4KA PE=1 SV=1;sp|P42356|PI4KA_HUMAN Phosphatidylinositol 4-kinase alpha OS=Homo sapiens GN=PI4KA PE=1 SV=3	2	1	1	1	0	0	0	1	0	0	0	0	0	0	1	0	0	0	0.00076017	2.214	-	0	Median	-	0	Median	-	0	Median	-	0	Median	-	0	Median	-	0	Median	-	0	Median	0	0	0
[truncated: 2,246 more rows]
[truncated: 24 more columns]
