# Supplementary material for: Coupling of Cell Surface Biotinylation and SILAC-Based Quantitative Proteomics Identified Myoferlin as a Potential Therapeutic Target for Nasopharyngeal Carcinoma Metastasis
Source: Front Cell Dev Biol. 2021 Jun 9;9:621810. doi: 10.3389/fcell.2021.621810 (PMC8219959; doi:10.3389/fcell.2021.621810)
Supplement: Supplementary file 2 [file Table_2.XLSX]

## Sheet: suppl-table-dep294
Symbol	Protein name	Score	Peptides(Razor + unique peptides)	Log2(Median ratio)	P-value	plasma membrane	cell surface	singaling receptor	extracellular	PM
MYOF	Myoferlin	323.31	146	4.54	1.5e-06	+			+	+
ATP1A1	Sodium/potassium-transporting ATPase subunit alpha-1	323.31	62	4.22	7.34e-05	+			+	+
REEP5	Receptor expression-enhancing protein 5	92.28	14	4.04	0.00425781				+
ABCC1	Multidrug resistance-associated protein 1	266.82	37	3.78	0.00174459	+			+	+
SLC16A1	Monocarboxylate transporter 1	206.15	4	3.74	0.00139464	+			+	+
HMOX2	Heme oxygenase 2	323.31	20	3.72	0.0108673	+				+
RTN4	Reticulon-4	285.14	15	3.65	0.00082	+			+	+
ATP2B1	Plasma membrane calcium-transporting ATPase 1	323.31	53	3.59	2.08e-06	+			+	+
ATP2B4	Plasma membrane calcium-transporting ATPase 4	323.31	24	3.55	1.02e-05	+				+
SLC7A5	Large neutral amino acids transporter small subunit 1	247.22	7	3.49	0.000311	+			+	+
SUCLA2	Succinyl-CoA ligase subunit beta	70.942	15	3.42	1.97e-05				+
SLC1A5	Neutral amino acid transporter B(0)	284.44	15	3.34	7.46e-05	+			+	+
ATP1B3	Sodium/potassium-transporting ATPase subunit beta-3	107.89	14	3.33	0.00398749	+			+	+
RTN3	Reticulon-3	94.203	7	3.32	5.79e-05				+
PRDX4	Peroxiredoxin-4	223.95	11	3.31	8.51e-06				+
PON2	Serum paraoxonase/arylesterase 2	86.501	3	3.29	3.36e-05	+			+	+
FH	Fumarate hydratase	289.06	17	3.28	5.23e-07				+
HTRA2	Serine protease HTRA2	26.469	10	3.28	0.011762	+				+
GNA13	Guanine nucleotide-binding protein subunit alpha-13	26.947	11	3.26	0.0326872	+			+	+
EGFR	Epidermal growth factor receptor	323.31	49	3.23	0.00303667	+	+	+	+	+
ECHS1	Enoyl-CoA hydratase	290.87	11	3.22	9.19e-05				+
PVR	Poliovirus receptor	165.18	8	3.17	0.0043798	+	+		+	+
SLC2A1	Solute carrier family 2	57.723	6	3.15	0.00015	+			+	+
HYOU1	Hypoxia up-regulated protein 1	323.31	68	3.1	0.000319				+
IGF1R	Tyrosine-protein kinase receptor	17.675	11	3.1	0.0113994	+		+		+
GOT2	Aspartate aminotransferase	300.24	20	3.05	0.00716751	+			+	+
ICAM1	Intercellular adhesion molecule 1	226.69	19	3.02	5.84e-05	+	+		+	+
RAB2A	Ras-related protein Rab-2A	323.31	10	3	0.0120652				+
ALCAM	CD166 antigen	323.31	22	2.97	6.75e-06	+			+	+
PGRMC1	Membrane-associated progesterone receptor component 1	241.75	19	2.97	0.000182				+
C1QBP	Complement component 1 Q subcomponent-binding protein	140.42	8	2.96	0.020671	+	+		+	+
NUCB1	Nucleobindin-1	41.17	12	2.96	0.0364409				+
SLC16A3	Monocarboxylate transporter 4	30.923	12	2.96	0.000291	+				+
ITGB1	Integrin beta-1	310.22	28	2.95	3.91e-05	+	+	+	+	+
ACAA2	3-ketoacyl-CoA thiolase	323.31	26	2.94	3.24e-08				+
HSD17B10	3-hydroxyacyl-CoA dehydrogenase type-2	323.31	21	2.89	6.68e-05	+				+
PLSCR1	Phospholipid scramblase 1	65.33	6	2.89	0.0300505	+			+	+
IGF2R	Cation-independent mannose-6-phosphate receptor	136.94	43	2.88	0.000325	+	+		+	+
CS	Citrate synthase	200.56	19	2.86	8.08e-10				+
ACAT1	Acetyl-CoA acetyltransferase	323.31	25	2.85	4.24e-06				+
ACADM	Medium-chain specific acyl-CoA dehydrogenase	185.8	14	2.84	2e-05				+
HM13	Minor histocompatibility antigen H13	108.13	7	2.82	0.000215	+	+			+
ERP44	Endoplasmic reticulum resident protein 44	211.32	17	2.81	1.69e-08		+		+	+
PCYOX1	Prenylcysteine oxidase 1	84.166	12	2.8	0.0261251	+			+	+
PODXL	Podocalyxin	243.33	11	2.79	0.0271021	+			+	+
GANAB	Neutral alpha-glucosidase AB	323.31	57	2.78	1.23e-06				+
HNRNPC	Heterogeneous nuclear ribonucleoproteins C1/C2	323.31	29	2.77	0.0062157				+
GNAI2	Guanine nucleotide-binding protein G(i) subunit alpha-2	323.31	22	2.72	0.00242481	+			+	+
GNAS	Guanine nucleotide-binding protein G(s) subunit alpha isoforms short	79.678	17	2.66	3.98e-06	+			+	+
GSTK1	Glutathione S-transferase kappa 1	178.89	11	2.66	5.86e-06				+
SLC3A2	4F2 cell-surface antigen heavy chain	323.31	38	2.66	9.03e-06	+	+		+	+
CD9	Tetraspanin	72.297	3	2.65	0.00045	+			+	+
RAB14	Ras-related protein Rab-14	323.31	20	2.65	1.25e-05	+			+	+
SLC4A7	Sodium bicarbonate cotransporter 3	55.849	10	2.64	0.023958	+				+
CRTAP	Cartilage-associated protein	97.329	11	2.63	0.0104738				+
RAB10	Ras-related protein Rab-10	86.48	11	2.63	7.43e-05	+			+	+
ITGB4	Integrin beta-4	323.31	78	2.6	2.33e-05	+	+	+	+	+
SOD2	Superoxide dismutase	134.37	8	2.54	0.0029059				+
CYB5R3	NADH-cytochrome b5 reductase 3	206.18	9	2.51	0.00181462				+
UGGT1	UDP-glucose:glycoprotein glucosyltransferase 1	323.31	70	2.51	0.000467				+
GNB1	Guanine nucleotide-binding protein G(I)/G(S)/G(T) subunit beta-1	323.31	15	2.49	0.00759781	+			+	+
GNB2	Guanine nucleotide-binding protein G(I)/G(S)/G(T) subunit beta-2	257.54	9	2.45	0.0277755	+			+	+
PTGFRN	Prostaglandin F2 receptor negative regulator	73.169	26	2.45	0.00118146		+			+
ITGA2	Integrin alpha-2	323.31	33	2.44	0.0412911	+	+	+		+
TPBG	Trophoblast glycoprotein	99.732	6	2.42	0.00227564	+	+			+
MDH2	Malate dehydrogenase	323.31	35	2.41	0.0209666	+			+	+
ERAP1	Endoplasmic reticulum aminopeptidase 1	49.949	15	2.4	0.0373659				+
VAT1	Synaptic vesicle membrane protein VAT-1 homolog	36.747	8	2.4	0.00436964				+
CD276	CD276 antigen	323.31	8	2.39	8.68e-05	+			+	+
CD44	CD44 antigen	323.31	19	2.39	8.29e-06	+	+		+	+
RAB6A	Ras-related protein Rab-6A	31.176	9	2.39	0.022605	+			+	+
RAB5C	Ras-related protein Rab-5C	323.31	14	2.38	4.36e-05	+			+	+
TRAP1	Heat shock protein 75 kDa	323.31	38	2.34	3.86e-05				+
RAB1B	Ras-related protein Rab-1B	321.41	15	2.33	2.28e-05				+
LEPRE1	Prolyl 3-hydroxylase 1	323.31	25	2.31	0.00029				+
VMP1	Vacuole membrane protein 1	40.18	2	2.3	0.0470227	+				+
AK4	Adenylate kinase 4	17.478	9	2.29	0.00077				+
ITGA3	Integrin alpha-3	219.91	19	2.29	0.0126808	+	+	+	+	+
QSOX2	Sulfhydryl oxidase 2	46.049	13	2.29	0.014253	+			+	+
BSG	Basigin	323.31	11	2.28	3.77e-05	+			+	+
HADHB	Trifunctional enzyme subunit beta	271.45	29	2.28	4.12e-07				+
UTRN	Utrophin	323.31	64	2.28	5.89e-06	+			+	+
LRPAP1	Alpha-2-macroglobulin receptor-associated protein	208.69	18	2.25	1.3e-05	+	+		+	+
NPTN	Neuroplastin	126.04	8	2.25	0.00224982		+			+
HNRNPD	Heterogeneous nuclear ribonucleoprotein D0	252.22	16	2.24	7.02e-07				+
CHP1	Calcineurin B homologous protein 1	259.3	14	2.23	0.0239535	+			+	+
RAB7A	Ras-related protein Rab-7a	277.96	9	2.23	0.00925096				+
CANX	Calnexin	280.68	33	2.22	2.29e-05				+
HSP90B1	Endoplasmin	323.31	82	2.22	1.98e-05	+			+	+
LDLR	Low-density lipoprotein receptor	287.96	19	2.22	0.0139991	+	+		+	+
RAB11A	Ras-related protein Rab-11A	24.448	10	2.22	0.00575973	+			+	+
ERP29	Endoplasmic reticulum resident protein 29	321.01	22	2.19	6.69e-05		+		+	+
EPN1	Epsin-1	148.2	9	2.17	0.0138933	+				+
L1CAM	Neural cell adhesion molecule L1	269.74	27	2.15	0.00737159	+	+			+
ITGA5	Integrin alpha-5	323.31	22	2.14	0.00657936	+	+	+		+
GFER	FAD-linked sulfhydryl oxidase ALR	187.79	10	2.13	0.0413888				+
CD109	CD109 antigen	323.31	39	2.12	0.000166	+	+		+	+
TAP2	Antigen peptide transporter 2	65.04	14	2.12	0.000215	+				+
NSF	Vesicle-fusing ATPase	306.16	40	2.09	4.71e-05	+			+	+
P4HB	Protein disulfide-isomerase	323.31	48	2.09	3.01e-05	+			+	+
BCAM	Basal cell adhesion molecule	251.29	22	2.06	2.42e-05	+			+	+
ENG	Endoglin	38.07	6	2.06	0.013982	+	+		+	+
PDIA4	Protein disulfide-isomerase A4	323.31	59	2.05	1.13e-05		+			+
PLXNB2	Plexin-B2	323.31	48	2.05	0.0022653	+	+		+	+
CD99	CD99 antigen	49.303	5	2.04	0.000562	+				+
RAB1A	Ras-related protein Rab-1A	323.31	7	2.04	0.0085272				+
CD97	CD97 antigen	169.15	9	2.03	0.00130745	+			+	+
CRYZ	Quinone oxidoreductase	52.021	10	2.02	0.0099104				+
ETFA	Electron transfer flavoprotein subunit alpha	161.47	14	2.01	0.00164896				+
CLPTM1	Cleft lip and palate transmembrane protein 1	247.17	14	2	0.0073427	+				+
ATP2A2	Sarcoplasmic/endoplasmic reticulum calcium ATPase 2	323.31	52	1.97	7.68e-05	+				+
DAG1	Dystroglycan	256.6	19	1.97	0.00162881	+			+	+
GARS	Glycine--tRNA ligase	123.41	22	1.95	0.0195379				+
RAB2B	Ras-related protein Rab-2B	84.724	3	1.95	0.0105453	+			+	+
LAMB1	Laminin subunit beta-1	323.31	41	1.94	4.35e-05	+			+	+
PRDX3	Thioredoxin-dependent peroxide reductase	105.45	10	1.94	0.00393472				+
ETFB	Electron transfer flavoprotein subunit beta	144.56	18	1.91	0.00162662				+
RAB5B	Ras-related protein Rab-5B	198.73	6	1.88	0.0117103	+			+	+
SCARB1	Scavenger receptor class B member 1	26.641	8	1.88	0.00330448	+	+		+	+
AK2	Adenylate kinase 2	311.93	22	1.87	0.000163				+
SACM1L	Phosphatidylinositide phosphatase SAC1	83.052	14	1.87	0.0047384	+				+
TGOLN2	Trans-Golgi network integral membrane protein 2	93.137	5	1.87	0.0327879	+				+
TMEM109	Transmembrane protein 109	22.345	5	1.87	0.00538582				+
HSD17B7	3-keto-steroid reductase	43.427	7	1.86	0.030096	+				+
ISOC1	Isochorismatase domain-containing protein 1	24.365	4	1.86	0.0204879				+
SIGMAR1	Sigma non-opioid intracellular receptor 1	18.545	4	1.86	0.00978292	+				+
ARL6IP5	PRA1 family protein 3	82.455	2	1.85	0.0459715				+
CALR	Calreticulin	216.08	23	1.84	0.000237	+	+		+	+
TUFM	Elongation factor Tu	323.31	37	1.84	2.49e-07				+
ALDH3A2	Fatty aldehyde dehydrogenase	282.05	19	1.82	0.00136716	+			+	+
COMT	Catechol O-methyltransferase	46.039	7	1.79	0.0249873	+			+	+
PDIA6	Protein disulfide-isomerase A6	323.31	27	1.78	0.00260399	+			+	+
RAB5A	Ras-related protein Rab-5A	246.32	8	1.78	0.00262894	+			+	+
SDC4	Syndecan-4	26.292	5	1.78	0.00143447	+	+		+	+
SSBP1	Single-stranded DNA-binding protein	94.197	8	1.76	0.0327096				+
SCFD1	Sec1 family domain-containing protein 1	226.71	17	1.75	0.0302342	+				+
AXL	Tyrosine-protein kinase receptor UFO	56.638	11	1.74	0.039016	+	+		+	+
ITGB5	Integrin beta-5	283.75	18	1.73	0.000159	+	+	+	+	+
VIM	Vimentin	323.31	82	1.72	4.19e-05	+			+	+
SCRIB	Protein scribble homolog	125.43	29	1.7	0.000223	+			+	+
SHMT2	Serine hydroxymethyltransferase	208.99	23	1.69	0.00446406				+
SUSD2	Sushi domain-containing protein 2	280.69	9	1.69	0.0410233	+			+	+
SLC27A4	Long-chain fatty acid transport protein 4	88.349	7	1.68	0.00170628	+				+
LAMC2	Laminin subunit gamma-2	57.67	12	1.67	0.0339861	+			+	+
CD59	CD59 glycoprotein	47.984	4	1.66	0.00720148	+	+		+	+
RBMX	RNA-binding motif protein	246.98	23	1.66	1.98e-07				+
TXNDC5	Thioredoxin domain-containing protein 5	216.04	19	1.66	0.00331706				+
CSNK2A1	Casein kinase II subunit alpha	32.553	9	1.64	0.00715492	+				+
HSPA9	Stress-70 protein	323.31	60	1.63	0.000103				+
MPDU1	Mannose-P-dolichol utilization defect 1 protein	2.4166	2	1.63	0.0113823				+
TNPO1	Transportin-1	313.21	25	1.63	7.23e-05				+
ITGA6	Integrin alpha-6	323.31	37	1.61	0.00110414	+	+	+	+	+
RER1	Protein RER1	79.268	4	1.6	0.0153255		+			+
HSPD1	60 kDa heat shock protein	323.31	67	1.59	9.61e-05	+	+		+	+
ACTN4	Alpha-actinin-4	323.31	103	1.58	0.000476				+
CD70	CD70 antigen	90.583	7	1.58	0.000109	+			+	+
CDH1	Cadherin-1	289.35	16	1.58	0.0245387	+	+		+	+
LAMC1	Laminin subunit gamma-1	323.31	37	1.58	0.00053				+
RAB21	Ras-related protein Rab-21	85.822	13	1.58	0.00855982	+			+	+
RRAS2	Ras-related protein R-Ras2	174.18	11	1.57	0.00120946	+			+	+
ST14	Suppressor of tumorigenicity 14 protein	20.608	10	1.54	0.0284957	+			+	+
HSPA5	78 kDa glucose-regulated protein	323.31	68	1.5	4.48e-05	+	+		+	+
IDH2	Isocitrate dehydrogenase [NADP]	56.174	6	1.5	0.00252656				+
PAICS	Multifunctional protein ADE2	183.28	13	1.5	2.54e-07				+
HNRNPL	Heterogeneous nuclear ribonucleoprotein L	323.31	28	1.49	0.000239				+
CAT	Catalase	295.62	20	1.48	4.12e-05	+			+	+
PTRF	Polymerase I and transcript release factor	323.31	23	1.47	0.00217252	+				+
RAB35	Ras-related protein Rab-35	29.506	8	1.47	0.00445348	+			+	+
LMAN1	Protein ERGIC-53	165.26	17	1.46	0.000108				+
EPHA2	Ephrin type-A receptor 2	323.31	44	1.45	0.00216069	+	+	+	+	+
RAP1A	Ras-related protein Rap-1A	98.835	10	1.44	0.000926	+			+	+
FN1	Fibronectin	249.75	23	1.43	0.00086	+			+	+
ACOX1	Peroxisomal acyl-coenzyme A oxidase 1	323.31	21	1.39	0.00416986	+				+
FASN	Fatty acid synthase	323.31	98	1.37	0.000724	+			+	+
CKMT1A	Creatine kinase U-type	75.568	12	1.36	0.00396059				+
HSPH1	Heat shock protein 105 kDa	323.31	42	1.32	0.000115				+
DNAJC3	DnaJ homolog subfamily C member 3	323.31	20	1.31	0.000566				+
AHCY	Adenosylhomocysteinase	186.36	12	1.3	4.73e-05				+
PDIA3	Protein disulfide-isomerase A3	323.31	65	1.29	0.000327		+		+	+
ATP5C1	ATP synthase subunit gamma	67.752	13	1.28	0.00963598				+
B2M	Beta-2-microglobulin	61.993	4	1.25	0.0112316	+			+	+
MCAM	Cell surface glycoprotein MUC18	323.31	29	1.25	0.00390609	+			+	+
SPINT2	Kunitz-type protease inhibitor 2	36.253	6	1.25	0.00795152				+
RALA	Ras-related protein Ral-A	46.417	8	1.24	2.22e-05	+	+		+	+
RHOG	Rho-related GTP-binding protein RhoG	163.02	9	1.24	0.0211358	+			+	+
TMEM205	Transmembrane protein 205	6.3211	2	1.23	0.0486912				+
MARCKS	Myristoylated alanine-rich C-kinase substrate	95.126	6	1.22	0.000104	+			+	+
RHOA	Transforming protein RhoA	159.73	12	1.21	0.00181558	+			+	+
ACOT13	Acyl-coenzyme A thioesterase 13	40.57	5	1.18	0.00888097				+
MFI2	Melanotransferrin	48.844	17	1.18	0.00599256	+	+		+	+
ACTN1	Alpha-actinin-1	323.31	51	1.16	0.000167	+			+	+
DHRS4	Dehydrogenase/reductase SDR family member 4	7.1872	4	1.16	0.0433362				+
RPS27A	Ubiquitin-40S ribosomal protein S27a	300.64	16	1.16	0.00191287	+				+
ACLY	ATP-citrate synthase	323.31	44	1.15	0.00162291	+			+	+
PSMA4	Proteasome subunit alpha type-4	120.13	9	1.1	0.00128916	+				+
ARPC1B	Actin-related protein 2/3 complex subunit 1B	63.994	9	1.09	0.00251225				+
SNRPN	Small nuclear ribonucleoprotein-associated proteins B and B	22.787	6	1.09	0.000342				+
CAP1	Adenylyl cyclase-associated protein 1	136.97	13	1.07	0.000624	+			+	+
GPC1	Glypican-1	239.2	18	1.07	0.00555205	+			+	+
HNRNPU	Heterogeneous nuclear ribonucleoprotein U	323.31	58	1.07	0.000566		+			+
KPNB1	Importin subunit beta-1	323.31	33	1.07	0.000217				+
TST	Thiosulfate sulfurtransferase	62.668	8	1.06	0.0130526				+
ACTR2	Actin-related protein 2	323.31	13	1.03	0.000111				+
ATP5H	ATP synthase subunit d	29.777	8	1.03	0.00551189				+
LIN7C	Protein lin-7 homolog C	10.996	5	1.03	0.000448	+			+	+
SFN	14-3-3 protein sigma	53.445	11	1.02	8.46e-05				+
CLIC4	Chloride intracellular channel protein 4	6.7787	4	-1.01	0.00344337	+	+		+	+
NPC2	Epididymal secretory protein E1	77.258	6	-1.01	0.0462463				+
RAN	GTP-binding nuclear protein Ran	51.8	11	-1.01	0.020401				+
PPFIBP1	Liprin-beta-1	14.251	7	-1.03	0.00812391	+				+
MAGT1	Magnesium transporter protein 1	10.217	3	-1.05	0.0193551	+				+
RDX	Radixin	234.83	22	-1.05	0.0126475	+			+	+
RRM1	Ribonucleoside-diphosphate reductase large subunit	103.81	18	-1.05	0.00357117				+
IMPDH2	Inosine-5-monophosphate dehydrogenase 2	214.15	18	-1.08	0.0118305				+
MTDH	Protein LYRIC	122.95	15	-1.08	0.00058	+				+
AP2A1	AP-2 complex subunit alpha-1	225.03	39	-1.1	9.22e-05	+				+
EEF1G	Elongation factor 1-gamma	124	14	-1.1	0.00396889				+
PACSIN3	Protein kinase C and casein kinase substrate in neurons protein 3	32.844	7	-1.12	0.0126624	+			+	+
PLEC	Plectin	323.31	397	-1.15	0.000549	+			+	+
GLG1	Golgi apparatus protein 1	207.32	20	-1.18	0.00072	+			+	+
LGALS3BP	Galectin-3-binding protein	323.31	23	-1.18	6.99e-05				+
ADD1	Alpha-adducin	53.28	6	-1.19	0.014261	+				+
CAV1	Caveolin	69.997	1	-1.2	0.034874	+				+
DYNC1H1	Cytoplasmic dynein 1 heavy chain 1	289.46	57	-1.2	0.00210712				+
KRT18	Keratin	323.31	71	-1.2	2.75e-08				+
DECR1	2	218.01	6	-1.21	0.0164545				+
TJP2	Tight junction protein ZO-2	312.79	37	-1.21	0.00157285	+				+
EWSR1	RNA-binding protein EWS	90.567	5	-1.3	0.00134905	+				+
EEF1A1	Elongation factor 1-alpha 1	300.4	26	-1.32	0.000178	+			+	+
AP2M1	AP-2 complex subunit mu	10.79	8	-1.33	0.0133581	+			+	+
CDC2	Cyclin-dependent kinase 1	63.933	11	-1.34	0.00462242	+			+	+
KHDRBS1	KH domain-containing	18.324	7	-1.34	0.00399017	+				+
LRRFIP1	Leucine-rich repeat flightless-interacting protein 1	323.31	16	-1.42	0.00915459	+				+
XRCC5	X-ray repair cross-complementing protein 5	323.31	34	-1.47	2.57e-05	+				+
PLOD1	Procollagen-lysine	323.31	36	-1.48	8.88e-06				+
LGALS3	Galectin-3	17.719	6	-1.5	0.00396279	+			+	+
SMC3	Structural maintenance of chromosomes protein 3	323.31	35	-1.51	0.0119757				+
HNRNPM	Heterogeneous nuclear ribonucleoprotein M	251.34	35	-1.53	1.59e-05	+			+	+
PA2G4	Proliferation-associated protein 2G4	315.85	18	-1.54	0.000709				+
PLOD3	Procollagen-lysine	323.31	36	-1.55	2.62e-05				+
DDX5	Probable ATP-dependent RNA helicase DDX5	226.87	28	-1.58	0.000161				+
SLC25A3	Phosphate carrier protein	248.88	18	-1.62	0.000282	+			+	+
TUBB8	Tubulin beta-8 chain	99.118	2	-1.67	0.00361335				+
MACF1	Microtubule-actin cross-linking factor 1	323.31	45	-1.75	0.0351153	+				+
MISP	Mitotic interactor and substrate of PLK1	139.11	29	-1.75	1.06e-05	+				+
SND1	Staphylococcal nuclease domain-containing protein 1	323.31	31	-1.75	9.81e-06				+
SPTBN1	Spectrin beta chain	323.31	146	-1.76	2.82e-05	+			+	+
UQCRC2	Cytochrome b-c1 complex subunit 2	323.31	17	-1.76	2.27e-06				+
DDX23	Probable ATP-dependent RNA helicase DDX23	51.884	12	-1.84	0.000463	+			+	+
DSP	Desmoplakin	323.31	66	-1.86	0.0074286	+			+	+
TUBB4B	Tubulin beta-4B chain	323.31	33	-1.9	0.00134788				+
TUBB	Tubulin beta chain	323.31	8	-1.91	0.000655				+
DDX3X	ATP-dependent RNA helicase DDX3X	180.12	25	-1.94	1.71e-06				+
FBLN1	Fibulin-1	72.905	12	-1.96	0.000544				+
SLC25A6	ADP/ATP translocase 3	44.487	8	-2.01	0.00212978	+				+
ITPR3	Inositol 1	323.31	69	-2.04	0.00162005	+				+
MYO1G	Unconventional myosin-Ig	250.19	21	-2.05	0.00088	+			+	+
HMGB1	High mobility group protein B1	79.334	22	-2.08	0.000201		+		+	+
SLC25A5	ADP/ATP translocase 2	119.76	29	-2.09	0.000119	+			+	+
CAPRIN1	Caprin-1	106.87	9	-2.1	0.00640032	+				+
G3BP1	Ras GTPase-activating protein-binding protein 1	56.101	13	-2.1	0.000301	+				+
MAP7	Ensconsin	21.18	10	-2.11	0.0270011	+				+
LMO7	LIM domain only protein 7	323.31	44	-2.16	0.000115	+				+
MTHFD1	C-1-tetrahydrofolate synthase	106.68	31	-2.17	0.00112315				+
SERBP1	Plasminogen activator inhibitor 1 RNA-binding protein	202.11	9	-2.25	0.00935342	+			+	+
SLC25A11	Mitochondrial 2-oxoglutarate/malate carrier protein	111.51	12	-2.37	0.000129	+				+
ALPP	Alkaline phosphatase	323.31	23	-2.42	1.45e-05	+	+			+
MAP4	Microtubule-associated protein	179.13	18	-2.43	0.0138614	+			+	+
KTN1	Kinectin	323.31	70	-2.59	0.000849	+				+
IQGAP1	Ras GTPase-activating-like protein IQGAP1	323.31	102	-2.69	0.000116	+			+	+
HMGB2	High mobility group protein B2	68.263	11	-2.74	0.00496566				+
VDAC2	Voltage-dependent anion-selective channel protein 2	323.31	16	-2.75	0.00100186				+
CORO1C	Coronin-1C	167.2	25	-2.76	7.03e-05	+				+
EIF2S3	Eukaryotic translation initiation factor 2 subunit 3	180.97	9	-2.76	0.00141439				+
NDUFB9	NADH dehydrogenase [ubiquinone] 1 beta subcomplex subunit 9	136.94	5	-2.8	0.010159				+
MT-CO2	Cytochrome c oxidase subunit 2	92.568	4	-2.82	0.00351293				+
ABCG2	ATP-binding cassette sub-family G member 2	41.72	9	-2.93	0.0206798	+				+
VDAC3	Voltage-dependent anion-selective channel protein 3	46.617	11	-3.02	0.0196427				+
MTCH2	Mitochondrial carrier homolog 2	90.245	11	-3.04	0.00043				+
LIMA1	LIM domain and actin-binding protein 1	323.31	61	-3.05	2.04e-06	+				+
CHCHD3	MICOS complex subunit MIC19	323.31	25	-3.11	1.11e-07				+
MYO1B	Unconventional myosin-Ib	323.31	41	-3.15	0.00172876	+			+	+
SLC25A1	Tricarboxylate transport protein	58.858	14	-3.33	9.33e-05				+
SEPT2	Septin-2	323.31	19	-3.43	2.39e-05	+			+	+
NDUFB10	NADH dehydrogenase [ubiquinone] 1 beta subcomplex subunit 10	184.65	12	-3.54	0.000513				+
SEPT	Septin-7	203.21	17	-3.59	0.0160192	+			+	+
MYO1E	Unconventional myosin-Ie	323.31	54	-3.75	8.92e-07				+
CKAP4	Cytoskeleton-associated protein 4	323.31	45	-3.99	3.06e-06	+			+	+
FSCN1	Fascin	323.31	40	-4.09	0.000479				+
KRT2	Keratin	323.31	39	-4.21	0.00249055				+
PHB	Prohibitin	323.31	27	-4.25	8.51e-05	+	+		+	+
MYO6	Unconventional myosin-VI	323.31	61	-4.42	0.00655822	+			+	+
PHB2	Prohibitin-2	323.31	29	-4.42	1.85e-05		+		+	+
MYO1C	Unconventional myosin-Ic	323.31	64	-4.73	0.00154878	+			+	+
