# Supplementary material for: Coupling of Cell Surface Biotinylation and SILAC-Based Quantitative Proteomics Identified Myoferlin as a Potential Therapeutic Target for Nasopharyngeal Carcinoma Metastasis
Source: Front Cell Dev Biol. 2021 Jun 9;9:621810. doi: 10.3389/fcell.2021.621810 (PMC8219959; doi:10.3389/fcell.2021.621810)
Supplement: Supplementary file 3 [file Table_3.XLSX]

## Sheet: Sheet1
Pathway	Description	TargetGene	InputGene	TargetBgGene	TotalBgGene	pvalue	p.ajusted	qvalue	GeneID	Count	Enriched Fold
FOCAL ADHESION-PI3K-AKT-MTOR-SIGNALING PATHWAY	FOCAL ADHESION-PI3K-AKT-MTOR-SIGNALING PATHWAY	21	181	307	6625	8.55926e-05	0.00329239	0.0027981	IGF1R/LAMB1/EGFR/FN1/ITGB1/ITGA5/LAMC1/SLC2A1/HSP90B1/ITGB4/ITGA2/ITGB5/ITGA6/ITGA3/EPHA2/RAB2A/RAB10/RAB14/GNB1/GNB2/LAMC2	21	2.50373
FOCAL ADHESION	FOCAL ADHESION	18	181	200	6625	7.52713e-06	0.000459155	0.000390222	IGF1R/CAV1/LAMB1/ACTN4/EGFR/FN1/ITGB1/ITGA5/LAMC1/ACTN1/ITGB4/ITGA2/ITGB5/ITGA6/ITGA3/RHOA/RAP1A/LAMC2	18	3.2942
EBOLA VIRUS PATHWAY ON HOST	EBOLA VIRUS PATHWAY ON HOST	17	181	131	6625	7.68502e-08	9.37572e-06	7.96815e-06	IGF1R/CAV1/NPC2/ACTN4/EGFR/ITGB1/ITGA5/ACTN1/ITGA2/RAB5A/ITGA6/ITGA3/AXL/IQGAP1/RAB7A/RHOA/C1QBP	17	4.74991
ARRHYTHMOGENIC RIGHT VENTRICULAR CARDIOMYOPATHY	ARRHYTHMOGENIC RIGHT VENTRICULAR CARDIOMYOPATHY	12	181	75	6625	6.99171e-07	5.68659e-05	4.83287e-05	ACTN4/ITGB1/ITGA5/ACTN1/DSP/ITGB4/ATP2A2/ITGA2/ITGB5/ITGA6/ITGA3/DAG1	12	5.85635
HIPPO-MERLIN SIGNALING DYSREGULATION	HIPPO-MERLIN SIGNALING DYSREGULATION	12	181	121	6625	0.000104742	0.00329239	0.0027981	CDH1/IGF1R/EGFR/ITGB1/ITGA5/CD44/ITGB4/ITGA2/ITGB5/ITGA6/ITGA3/EPHA2	12	3.62997
METABOLIC REPROGRAMMING IN COLON CANCER	METABOLIC REPROGRAMMING IN COLON CANCER	11	181	44	6625	1.63559e-08	3.99085e-06	3.3917e-06	PAICS/SLC16A3/GOT2/FH/SLC2A1/SHMT2/MDH2/IDH2/FASN/ACLY/SLC1A5	11	9.15055
PRIMARY FOCAL SEGMENTAL GLOMERULOSCLEROSIS FSGS	PRIMARY FOCAL SEGMENTAL GLOMERULOSCLEROSIS FSGS	9	181	76	6625	0.000204543	0.0055454	0.00471287	PODXL/ACTN4/ITGB1/VIM/ITGB4/ITGA3/UTRN/MYO1E/DAG1	9	4.33447
INTEGRIN-MEDIATED CELL ADHESION	INTEGRIN-MEDIATED CELL ADHESION	9	181	101	6625	0.00167067	0.0271762	0.0230962	CAV1/ITGB1/ITGA5/ITGB4/ITGA2/ITGB5/ITGA6/ITGA3/RAP1A	9	3.26158
PATHOGENIC ESCHERICHIA COLI INFECTION	PATHOGENIC ESCHERICHIA COLI INFECTION	8	181	55	6625	0.000107947	0.00329239	0.0027981	CDH1/ARPC1B/ITGB1/KRT18/TUBB/RHOA/TUBB4B/TUBB8	8	5.32396
FOLATE METABOLISM	FOLATE METABOLISM	8	181	71	6625	0.000650184	0.0132204	0.0112356	SOD2/SCARB1/MTHFD1/LDLR/CAT/ICAM1/AHCY/SHMT2	8	4.12419
HUMAN THYROID STIMULATING HORMONE (TSH) SIGNALING PATHWAY	HUMAN THYROID STIMULATING HORMONE (TSH) SIGNALING PATHWAY	7	181	68	6625	0.00240405	0.0345052	0.029325	SCRIB/IGF1R/GNAI2/RAP1A/GNB1/GNAS/GNA13	7	3.76787
ALPHA 6 BETA 4 SIGNALING PATHWAY	ALPHA 6 BETA 4 SIGNALING PATHWAY	6	181	35	6625	0.000321192	0.00712462	0.006055	LAMB1/LAMC1/ITGB4/ITGA6/RHOA/LAMC2	6	6.27466
TCA CYCLE (AKA KREBS OR CITRIC ACID CYCLE)	TCA CYCLE (AKA KREBS OR CITRIC ACID CYCLE)	5	181	18	6625	9.24103e-05	0.00329239	0.0027981	CS/FH/MDH2/IDH2/SUCLA2	5	10.1673
FATTY ACID BIOSYNTHESIS	FATTY ACID BIOSYNTHESIS	5	181	22	6625	0.000259864	0.00634069	0.00538876	ECHS1/ACAA2/FASN/ACLY/DECR1	5	8.31868
PHOTODYNAMIC THERAPY-INDUCED UNFOLDED PROTEIN RESPONSE	PHOTODYNAMIC THERAPY-INDUCED UNFOLDED PROTEIN RESPONSE	5	181	30	6625	0.00117791	0.0212867	0.018091	HSPA5/HSP90B1/CALR/DNAJC3/PDIA6	5	6.10037
FATTY ACID BETA OXIDATION	FATTY ACID BETA OXIDATION	5	181	34	6625	0.00210568	0.0321116	0.0272907	ACADM/ACAT1/ECHS1/HADHB/DECR1	5	5.38268
INHIBITION OF EXOSOME BIOGENESIS AND SECRETION BY MANUMYCIN A IN CRPC CELLS	INHIBITION OF EXOSOME BIOGENESIS AND SECRETION BY MANUMYCIN A IN CRPC CELLS	4	181	18	6625	0.00122137	0.0212867	0.018091	RRAS2/RAB5A/RAB5C/RAB5B	4	8.13382
